# Supplementary material for: SIGNOR 4.0: the 2025 update with focus on phosphorylation data
Source: Nucleic Acids Res. 2025 Nov 17;54(D1):D682–90. doi: 10.1093/nar/gkaf1237 (PMC12807704; doi:10.1093/nar/gkaf1237)
Supplement: gkaf1237_Supplemental_Files [file gkaf1237_supplemental_files.zip]

Archive with 4 entries (4 files):
- Supplementary_material.pdf
- TableS1.xlsx
- TableS2.xlsx
- TableS3.xlsx
