# Supplementary material for: SIGNOR 4.0: the 2025 update with focus on phosphorylation data
Source: Nucleic Acids Res. 2025 Nov 17;54(D1):D682–90. doi: 10.1093/nar/gkaf1237 (PMC12807704; doi:10.1093/nar/gkaf1237)
Supplement: gkaf1237_Supplemental_Files [file gkaf1237_supplemental_files.zip › TableS2.xlsx]

## Sheet: Sheet1
QueryNode	EndNode	Effect	Path_String	Path_Score	Path_Length	n	zscore
ABL2_Tyr261	ACTIN_CYTOSKELETON_REORGANIZATION	up-regulates	ABL2_Tyr261-->ABL2-->ACTIN_CYTOSKELETON_REORGANIZATION	1.56	2	3736	-2.231746715
CTTN_Tyr446	ACTIN_CYTOSKELETON_REORGANIZATION	down-regulates	CTTN_Tyr446--|CTTN-->ACTIN_CYTOSKELETON_REORGANIZATION	1.323	2	3736	-2.433832901
ARHGEF6_Ser225	ACTIN_CYTOSKELETON_REORGANIZATION	up-regulates	ARHGEF6_Ser225-->ARHGEF6-->ACTIN_CYTOSKELETON_REORGANIZATION	1.43	2	3736	-2.342595678
SYN1_Ser553	ACTIN_CYTOSKELETON_REORGANIZATION	up-regulates	SYN1_Ser553-->SYN1-->ACTIN_CYTOSKELETON_REORGANIZATION	1.117	2	3736	-2.609485873
ABL2_Tyr139	ACTIN_CYTOSKELETON_REORGANIZATION	up-regulates	ABL2_Tyr139-->ABL2-->ACTIN_CYTOSKELETON_REORGANIZATION	1.457	2	3736	-2.319573201
ABL2_Tyr161	ACTIN_CYTOSKELETON_REORGANIZATION	up-regulates	ABL2_Tyr161-->ABL2-->ACTIN_CYTOSKELETON_REORGANIZATION	1.457	2	3736	-2.319573201
RIN1_Ser292	ACTIN_CYTOSKELETON_REORGANIZATION	-	RIN1_Ser292--?RIN1-->ABL2-->ACTIN_CYTOSKELETON_REORGANIZATION	1.864	3	3736	-1.97253068
DCC_Tyr1261	ACTIN_CYTOSKELETON_REORGANIZATION	up-regulates	DCC_Tyr1261-->DCC-->MYO10-->ACTIN_CYTOSKELETON_REORGANIZATION	1.463	3	3736	-2.314457095
CASP3_Ser150	ACTIN_CYTOSKELETON_REORGANIZATION	down-regulates	CASP3_Ser150--|CASP3-->ROCK1-->ACTIN_CYTOSKELETON_REORGANIZATION	1.863	3	3736	-1.973383364
DCC_Tyr1420	ACTIN_CYTOSKELETON_REORGANIZATION	up-regulates	DCC_Tyr1420-->DCC-->MYO10-->ACTIN_CYTOSKELETON_REORGANIZATION	1.463	3	3736	-2.314457095
TAB1_Thr431	ACTIN_CYTOSKELETON_REORGANIZATION	down-regulates	TAB1_Thr431--|TAB1-->P38-->ACTIN_CYTOSKELETON_REORGANIZATION	1.312	3	3736	-2.443212429
MAP2K6_Ser207	ACTIN_CYTOSKELETON_REORGANIZATION	up-regulates	MAP2K6_Ser207-->MAP2K6-->P38-->ACTIN_CYTOSKELETON_REORGANIZATION	1.596	3	3736	-2.20105008
ABL2_Tyr272	ACTIN_CYTOSKELETON_REORGANIZATION	up-regulates	ABL2_Tyr272-->ABL2-->ACTIN_CYTOSKELETON_REORGANIZATION	1.457	2	3736	-2.319573201
TAB1_Ser452	ACTIN_CYTOSKELETON_REORGANIZATION	up-regulates	TAB1_Ser452-->TAB1-->P38-->ACTIN_CYTOSKELETON_REORGANIZATION	1.205	3	3736	-2.534449652
SYN1_Ser438	ACTIN_CYTOSKELETON_REORGANIZATION	-	SYN1_Ser438--?SYN1-->ACTIN_CYTOSKELETON_REORGANIZATION	1.307	2	3736	-2.447475851
ARHGEF6_Ser640	ACTIN_CYTOSKELETON_REORGANIZATION	down-regulates	ARHGEF6_Ser640--|ARHGEF6-->ACTIN_CYTOSKELETON_REORGANIZATION	1.43	2	3736	-2.342595678
FSCN1_Ser39	ACTIN_CYTOSKELETON_REORGANIZATION	down-regulates	FSCN1_Ser39--|FSCN1-->ACTIN_CYTOSKELETON_REORGANIZATION	1.204	2	3736	-2.535302336
ABL2_Tyr299	ACTIN_CYTOSKELETON_REORGANIZATION	up-regulates	ABL2_Tyr299-->ABL2-->ACTIN_CYTOSKELETON_REORGANIZATION	1.457	2	3736	-2.319573201
ARHGEF6_Ser684	ACTIN_CYTOSKELETON_REORGANIZATION	down-regulates	ARHGEF6_Ser684--|ARHGEF6-->ACTIN_CYTOSKELETON_REORGANIZATION	1.43	2	3736	-2.342595678
ABL2_Tyr116	ACTIN_CYTOSKELETON_REORGANIZATION	up-regulates	ABL2_Tyr116-->ABL2-->ACTIN_CYTOSKELETON_REORGANIZATION	1.457	2	3736	-2.319573201
CTTN_Ser348	ACTIN_CYTOSKELETON_REORGANIZATION	down-regulates	CTTN_Ser348--|CTTN-->ACTIN_CYTOSKELETON_REORGANIZATION	1.42	2	3736	-2.351122521
PFN1_Ser138	ACTIN_CYTOSKELETON_REORGANIZATION	down-regulates	PFN1_Ser138--|PFN1-->ACTIN_CYTOSKELETON_REORGANIZATION	1.288	2	3736	-2.463676853
ABL2_Tyr439	ACTIN_CYTOSKELETON_REORGANIZATION	down-regulates	ABL2_Tyr439--|ABL2-->ACTIN_CYTOSKELETON_REORGANIZATION	1.56	2	3736	-2.231746715
SYN2_Ser10	ACTIN_CYTOSKELETON_REORGANIZATION	down-regulates	SYN2_Ser10--|SYN2-->ACTIN_CYTOSKELETON_REORGANIZATION	1.233	2	3736	-2.510574491
MAPK8_Tyr185	ACTIN_CYTOSKELETON_REORGANIZATION	up-regulates	MAPK8_Tyr185-->MAPK8-->ACTIN_CYTOSKELETON_REORGANIZATION	1.758	2	3736	-2.062915218
GIT1_Tyr246	ACTIN_CYTOSKELETON_REORGANIZATION	up-regulates	GIT1_Tyr246-->GIT1-->ARHGEF6-->ACTIN_CYTOSKELETON_REORGANIZATION	1.338	3	3736	-2.421042636
MAPK8_Thr183	ACTIN_CYTOSKELETON_REORGANIZATION	up-regulates	MAPK8_Thr183-->MAPK8-->ACTIN_CYTOSKELETON_REORGANIZATION	1.811	2	3736	-2.017722949
ABL2_Tyr303	ACTIN_CYTOSKELETON_REORGANIZATION	up-regulates	ABL2_Tyr303-->ABL2-->ACTIN_CYTOSKELETON_REORGANIZATION	1.457	2	3736	-2.319573201
CTTN_Tyr421	ACTIN_CYTOSKELETON_REORGANIZATION	-	CTTN_Tyr421--?CTTN-->ACTIN_CYTOSKELETON_REORGANIZATION	1.097	2	3736	-2.62653956
ABL2_Tyr310	ACTIN_CYTOSKELETON_REORGANIZATION	up-regulates	ABL2_Tyr310-->ABL2-->ACTIN_CYTOSKELETON_REORGANIZATION	1.457	2	3736	-2.319573201
CTTN_Tyr486	ACTIN_CYTOSKELETON_REORGANIZATION	-	CTTN_Tyr486--?CTTN-->ACTIN_CYTOSKELETON_REORGANIZATION	1.417	2	3736	-2.353680574
TAB1_Ser423	ACTIN_CYTOSKELETON_REORGANIZATION	down-regulates	TAB1_Ser423--|TAB1-->P38-->ACTIN_CYTOSKELETON_REORGANIZATION	1.312	3	3736	-2.443212429
TAB1_Ser438	ACTIN_CYTOSKELETON_REORGANIZATION	down-regulates	TAB1_Ser438--|TAB1-->P38-->ACTIN_CYTOSKELETON_REORGANIZATION	1.312	3	3736	-2.443212429
SYN1_Ser605	ACTIN_CYTOSKELETON_REORGANIZATION	-	SYN1_Ser605--?SYN1-->ACTIN_CYTOSKELETON_REORGANIZATION	1.233	2	3736	-2.510574491
CTTN_Ser418	ACTIN_CYTOSKELETON_REORGANIZATION	up-regulates	CTTN_Ser418-->CTTN-->ACTIN_CYTOSKELETON_REORGANIZATION	1.135	2	3736	-2.594137555
TAB1_Ser456	ACTIN_CYTOSKELETON_REORGANIZATION	up-regulates	TAB1_Ser456-->TAB1-->P38-->ACTIN_CYTOSKELETON_REORGANIZATION	1.205	3	3736	-2.534449652
MAP2K3_Ser218	ACTIN_CYTOSKELETON_REORGANIZATION	up-regulates	MAP2K3_Ser218-->MAP2K3-->P38-->ACTIN_CYTOSKELETON_REORGANIZATION	1.522	3	3736	-2.26414872
SUN1_Ser138	ACTIN_CYTOSKELETON_REORGANIZATION	down-regulates	SUN1_Ser138--|SUN1--[]LINC_COMPLEX-->ACTIN_CYTOSKELETON_REORGANIZATION	1.814	3	3736	-2.015164896
CTTN_Ser405	ACTIN_CYTOSKELETON_REORGANIZATION	up-regulates	CTTN_Ser405-->CTTN-->ACTIN_CYTOSKELETON_REORGANIZATION	1.594	2	3736	-2.202755448
RIN1_Ser351	ACTIN_CYTOSKELETON_REORGANIZATION	-	RIN1_Ser351--?RIN1-->ABL2-->ACTIN_CYTOSKELETON_REORGANIZATION	1.864	3	3736	-1.97253068
GIT1_Tyr284	ACTIN_CYTOSKELETON_REORGANIZATION	up-regulates	GIT1_Tyr284-->GIT1-->ARHGEF6-->ACTIN_CYTOSKELETON_REORGANIZATION	1.338	3	3736	-2.421042636
ACTN1_Tyr12	ACTIN_CYTOSKELETON_REORGANIZATION	-	ACTN1_Tyr12--?ACTN1-->ACTIN_CYTOSKELETON_REORGANIZATION	1.254	2	3736	-2.49266812
SYN1_Ser9	ACTIN_CYTOSKELETON_REORGANIZATION	-	SYN1_Ser9--?SYN1-->ACTIN_CYTOSKELETON_REORGANIZATION	1.341	2	3736	-2.418484583
MAP2K6_Thr211	ACTIN_CYTOSKELETON_REORGANIZATION	up-regulates	MAP2K6_Thr211-->MAP2K6-->P38-->ACTIN_CYTOSKELETON_REORGANIZATION	1.793	3	3736	-2.033071267
GIT1_Ser46	ACTIN_CYTOSKELETON_REORGANIZATION	-	GIT1_Ser46--?GIT1-->ARHGEF6-->ACTIN_CYTOSKELETON_REORGANIZATION	1.521	3	3736	-2.265001404
CTTN_Tyr470	ACTIN_CYTOSKELETON_REORGANIZATION	-	CTTN_Tyr470--?CTTN-->ACTIN_CYTOSKELETON_REORGANIZATION	1.097	2	3736	-2.62653956
CTTN_Ser298	ACTIN_CYTOSKELETON_REORGANIZATION	down-regulates	CTTN_Ser298--|CTTN-->ACTIN_CYTOSKELETON_REORGANIZATION	1.42	2	3736	-2.351122521
ARHGEF6_Ser488	ACTIN_CYTOSKELETON_REORGANIZATION	up-regulates	ARHGEF6_Ser488-->ARHGEF6-->ACTIN_CYTOSKELETON_REORGANIZATION	1.43	2	3736	-2.342595678
SYN1_Ser568	ACTIN_CYTOSKELETON_REORGANIZATION	-	SYN1_Ser568--?SYN1-->ACTIN_CYTOSKELETON_REORGANIZATION	1.233	2	3736	-2.510574491
SYN1_Ser551	ACTIN_CYTOSKELETON_REORGANIZATION	up-regulates	SYN1_Ser551-->SYN1-->ACTIN_CYTOSKELETON_REORGANIZATION	1.117	2	3736	-2.609485873
DLG1_Ser232	ACTIN_CYTOSKELETON_REORGANIZATION	down-regulates	DLG1_Ser232--|DLG1-->P38-->ACTIN_CYTOSKELETON_REORGANIZATION	1.584	3	3736	-2.211282292
SYN3_Ser470	ACTIN_CYTOSKELETON_REORGANIZATION	up-regulates	SYN3_Ser470-->SYN3-->ACTIN_CYTOSKELETON_REORGANIZATION	1.37	2	3736	-2.393756738
TAB1_Ser457	ACTIN_CYTOSKELETON_REORGANIZATION	up-regulates	TAB1_Ser457-->TAB1-->P38-->ACTIN_CYTOSKELETON_REORGANIZATION	1.205	3	3736	-2.534449652
DLG1_Ser158	ACTIN_CYTOSKELETON_REORGANIZATION	-	DLG1_Ser158--?DLG1-->P38-->ACTIN_CYTOSKELETON_REORGANIZATION	1.84	3	3736	-1.992995103
TAB1_Ser453	ACTIN_CYTOSKELETON_REORGANIZATION	up-regulates	TAB1_Ser453-->TAB1-->P38-->ACTIN_CYTOSKELETON_REORGANIZATION	1.205	3	3736	-2.534449652
SCN5A_Ser1985	ACTION_POTENTIAL_	up-regulates	SCN5A_Ser1985-->SCN5A-->ACTION_POTENTIAL_	1.188	2	1243	-2.183697952
SCN5A_Ser1934	ACTION_POTENTIAL_	up-regulates	SCN5A_Ser1934-->SCN5A-->ACTION_POTENTIAL_	1.188	2	1243	-2.183697952
SCN5A_Ser571	ACTION_POTENTIAL_	up-regulates	SCN5A_Ser571-->SCN5A-->ACTION_POTENTIAL_	1.273	2	1243	-2.122287917
SCN2A_Ser1126	ACTION_POTENTIAL_	up-regulates	SCN2A_Ser1126-->SCN2A-->ACTION_POTENTIAL_	1.38	2	1243	-2.04498352
SCN5A_Ser528	ACTION_POTENTIAL_	up-regulates	SCN5A_Ser528-->SCN5A-->ACTION_POTENTIAL_	1.48	2	1243	-1.97273642
SCN2A_Ser1112	ACTION_POTENTIAL_	up-regulates	SCN2A_Ser1112-->SCN2A-->ACTION_POTENTIAL_	1.38	2	1243	-2.04498352
SCN2A_Ser1124	ACTION_POTENTIAL_	up-regulates	SCN2A_Ser1124-->SCN2A-->ACTION_POTENTIAL_	1.38	2	1243	-2.04498352
SCN8A_Thr642	ACTION_POTENTIAL_	up-regulates	SCN8A_Thr642-->SCN8A-->ACTION_POTENTIAL_	1.308	2	1243	-2.097001432
SCN2A_Thr1966	ACTION_POTENTIAL_	down-regulates	SCN2A_Thr1966--|SCN2A-->ACTION_POTENTIAL_	1.38	2	1243	-2.04498352
SCN8A_Thr1938	ACTION_POTENTIAL_	up-regulates	SCN8A_Thr1938-->SCN8A-->ACTION_POTENTIAL_	1.39	2	1243	-2.03775881
SCN5A_Ser525	ACTION_POTENTIAL_	up-regulates	SCN5A_Ser525-->SCN5A-->ACTION_POTENTIAL_	1.48	2	1243	-1.97273642
SCN5A_Ser664	ACTION_POTENTIAL_	up-regulates	SCN5A_Ser664-->SCN5A-->ACTION_POTENTIAL_	1.404	2	1243	-2.027644216
SCN8A_Ser561	ACTION_POTENTIAL_	up-regulates	SCN8A_Ser561-->SCN8A-->ACTION_POTENTIAL_	1.319	2	1243	-2.089054251
SCN5A_Tyr1495	ACTION_POTENTIAL_	down-regulates	SCN5A_Tyr1495--|SCN5A-->ACTION_POTENTIAL_	1.387	2	1243	-2.039926223
SCN5A_Ser484	ACTION_POTENTIAL_	up-regulates	SCN5A_Ser484-->SCN5A-->ACTION_POTENTIAL_	1.404	2	1243	-2.027644216
SCN5A_Ser516	ACTION_POTENTIAL_	-	SCN5A_Ser516--?SCN5A-->ACTION_POTENTIAL_	1.273	2	1243	-2.122287917
SCN5A_Ser36	ACTION_POTENTIAL_	up-regulates	SCN5A_Ser36-->SCN5A-->ACTION_POTENTIAL_	1.48	2	1243	-1.97273642
SCN8A_Ser641	ACTION_POTENTIAL_	up-regulates	SCN8A_Ser641-->SCN8A-->ACTION_POTENTIAL_	1.311	2	1243	-2.094834019
SCN5A_Thr594	ACTION_POTENTIAL_	-	SCN5A_Thr594--?SCN5A-->ACTION_POTENTIAL_	1.188	2	1243	-2.183697952
SCN5A_Thr101	ACTION_POTENTIAL_	-	SCN5A_Thr101--?SCN5A-->ACTION_POTENTIAL_	1.48	2	1243	-1.97273642
ITGB1_Tyr783	ACTIVATED_PSC	up-regulates	ITGB1_Tyr783-->ITGB1--[]A5/B1_INTEGRIN-->ACTIVATED_PSC	1.718	3	299	-2.034724653
TLN1_Ser425	ACTIVATED_PSC	up-regulates	TLN1_Ser425-->TLN1-->A5/B1_INTEGRIN-->ACTIVATED_PSC	1.618	3	299	-2.161949993
DDIT3_Ser82	ADIPOGENESIS	down-regulates	DDIT3_Ser82-->DDIT3--|CEBPA-->ADIPOGENESIS	1.961	3	13732	-2.255892143
DDIT3_Ser31	ADIPOGENESIS	up-regulates	DDIT3_Ser31--|DDIT3--|CEBPA-->ADIPOGENESIS	2.225	3	13732	-2.02621113
PTPN1_Tyr153	ADIPOGENESIS	down-regulates	PTPN1_Tyr153-->PTPN1--|STAT5A-->ADIPOGENESIS	2.206	3	13732	-2.042741203
FOXO_Ser319	ADIPOGENESIS	up-regulates	FOXO_Ser319--|FOXO--|ADIPOGENESIS	1.48	2	13732	-2.67436399
IDH1_Tyr391	ADIPOGENESIS	down-regulates	IDH1_Tyr391-->IDH1-->2-OXOGLUTARATE(2-)-->KDM2B--|ADIPOGENESIS	2.227	4	13732	-2.024471122
CEBPB_Thr235	ADIPOGENESIS	up-regulates	CEBPB_Thr235-->CEBPB-->ADIPOGENESIS	1.635	2	13732	-2.539513395
CCND1_Thr288	ADIPOGENESIS	up-regulates	CCND1_Thr288--|CCND1--|ADIPOGENESIS	1.51	2	13732	-2.648263875
RPTOR_Ser859	ADIPOGENESIS	up-regulates	RPTOR_Ser859-->RPTOR--[]MTORC1-->ADIPOGENESIS	1.579	3	13732	-2.58823361
DUSP6_Ser159	ADIPOGENESIS	up-regulates	DUSP6_Ser159--|DUSP6-->FOXO--|ADIPOGENESIS	2.258	3	13732	-1.997501003
AKT1S1_Ser212	ADIPOGENESIS	down-regulates	AKT1S1_Ser212--|AKT1S1--[]MTORC1-->ADIPOGENESIS	1.525	3	13732	-2.635213818
TSC1_Ser584	ADIPOGENESIS	-	TSC1_Ser584--?TSC1--|RHEB-->MTORC1-->ADIPOGENESIS	2.266	4	13732	-1.990540972
HDAC1_Ser421	ADIPOGENESIS	down-regulates	HDAC1_Ser421-->HDAC1-->CCND1--|ADIPOGENESIS	2.195	3	13732	-2.052311245
RPTOR_Ser719	ADIPOGENESIS	up-regulates	RPTOR_Ser719-->RPTOR--[]MTORC1-->ADIPOGENESIS	2.022	3	13732	-2.202821909
DUSP6_Ser197	ADIPOGENESIS	up-regulates	DUSP6_Ser197--|DUSP6-->FOXO1--|ADIPOGENESIS	1.898	3	13732	-2.310702385
LMNA_Ser22	ADIPOGENESIS	down-regulates	LMNA_Ser22-->LMNA--|ADIPOGENESIS	1.204	2	13732	-2.91448505
ADAM17_Thr735	ADIPOGENESIS	down-regulates	ADAM17_Thr735-->ADAM17-->TNF--|ADIPOGENESIS	1.967	3	13732	-2.25067212
HDAC2_Ser394	ADIPOGENESIS	down-regulates	HDAC2_Ser394-->HDAC2-->CCND1--|ADIPOGENESIS	2.04	3	13732	-2.18716184
TCF7L2_Ser177	ADIPOGENESIS	down-regulates	TCF7L2_Ser177-->TCF7L2--|ADIPOGENESIS	1.166	2	13732	-2.947545196
FOXO_Thr179	ADIPOGENESIS	down-regulates	FOXO_Thr179-->FOXO--|ADIPOGENESIS	1.98	2	13732	-2.23936207
RORA_Thr183	ADIPOGENESIS	up-regulates	RORA_Thr183--|RORA--|NR1D1-->ADIPOGENESIS	2.121	3	13732	-2.116691529
E2F1_Ser337	ADIPOGENESIS	down-regulates	E2F1_Ser337-->E2F1-->DLK1--|ADIPOGENESIS	2.101	3	13732	-2.134091606
PPARGC1A_Ser539	ADIPOGENESIS	up-regulates	PPARGC1A_Ser539-->PPARGC1A-->IGF1-->ADIPOGENESIS	2.037	3	13732	-2.189771852
JAK3_Tyr785	ADIPOGENESIS	up-regulates	JAK3_Tyr785-->JAK3-->STAT5A-->ADIPOGENESIS	2.197	3	13732	-2.050571237
FOXO1_Ser329	ADIPOGENESIS	up-regulates	FOXO1_Ser329--|FOXO1--|ADIPOGENESIS	1.523	2	13732	-2.636953825
STAT6_Ser407	ADIPOGENESIS	down-regulates	STAT6_Ser407-->STAT6-->GATA3--|ADIPOGENESIS	1.599	3	13732	-2.570833533
FOXO1_Ser256	ADIPOGENESIS	up-regulates	FOXO1_Ser256--|FOXO1--|ADIPOGENESIS	1.83	2	13732	-2.369862646
TCF7L2_Ser60	ADIPOGENESIS	down-regulates	TCF7L2_Ser60-->TCF7L2--|ADIPOGENESIS	1.36	2	13732	-2.778764451
PPARGC1A_Thr299	ADIPOGENESIS	up-regulates	PPARGC1A_Thr299-->PPARGC1A-->IGF1-->ADIPOGENESIS	2.026	3	13732	-2.199341894
FOXO_Ser325	ADIPOGENESIS	up-regulates	FOXO_Ser325--|FOXO--|ADIPOGENESIS	1.896	2	13732	-2.312442393
IDH2_Tyr107	ADIPOGENESIS	up-regulates	IDH2_Tyr107--|IDH2-->2-OXOGLUTARATE(2-)-->KDM2B--|ADIPOGENESIS	2.18	4	13732	-2.065361302
NCOR1_Ser1450	ADIPOGENESIS	up-regulates	NCOR1_Ser1450--|NCOR1--|PPARG-->ADIPOGENESIS	2.019	3	13732	-2.205431921
PPARGC1A_Ser571	ADIPOGENESIS	down-regulates	PPARGC1A_Ser571--|PPARGC1A-->NR1D1-->ADIPOGENESIS	2.132	3	13732	-2.107121487
NCOA2_Ser487	ADIPOGENESIS	up-regulates	NCOA2_Ser487-->NCOA2-->PPARG-->ADIPOGENESIS	2.174	3	13732	-2.070581326
SIRT1_Ser661	ADIPOGENESIS	-	SIRT1_Ser661--?SIRT1--?FOXO1--|ADIPOGENESIS	2.106	3	13732	-2.129741587
FOXO_Ser230	ADIPOGENESIS	down-regulates	FOXO_Ser230-->FOXO--|ADIPOGENESIS	1.678	2	13732	-2.50210323
FOXO_Ser209	ADIPOGENESIS	down-regulates	FOXO_Ser209-->FOXO--|ADIPOGENESIS	1.71	2	13732	-2.474263107
GATA2_Thr176	ADIPOGENESIS	up-regulates	GATA2_Thr176--|GATA2--|ADIPOGENESIS	1.494	2	13732	-2.662183937
PPARGC1A_Ser266	ADIPOGENESIS	up-regulates	PPARGC1A_Ser266-->PPARGC1A-->NR1D1-->ADIPOGENESIS	1.895	3	13732	-2.313312397
GATA3_Thr156	ADIPOGENESIS	up-regulates	GATA3_Thr156--|GATA3--|ADIPOGENESIS	1.397	2	13732	-2.746574309
FOXO_Thr451	ADIPOGENESIS	down-regulates	FOXO_Thr451-->FOXO--|ADIPOGENESIS	2.19	2	13732	-2.056661264
JAK1_Tyr1034	ADIPOGENESIS	down-regulates	JAK1_Tyr1034-->JAK1-->STAT6-->GATA3--|ADIPOGENESIS	2.131	4	13732	-2.107991491
DDIT3_Ser79	ADIPOGENESIS	down-regulates	DDIT3_Ser79-->DDIT3--|CEBPB-->ADIPOGENESIS	1.923	3	13732	-2.288952289
GATA2_Ser401	ADIPOGENESIS	up-regulates	GATA2_Ser401--|GATA2--|ADIPOGENESIS	1.325	2	13732	-2.809214586
PPARGC1A_Thr299	ADIPOGENESIS	up-regulates	PPARGC1A_Thr299-->PPARGC1A-->NR1D1-->ADIPOGENESIS	1.895	3	13732	-2.313312397
PPARGC1A_Ser571	ADIPOGENESIS	down-regulates	PPARGC1A_Ser571--|PPARGC1A-->IGF1-->ADIPOGENESIS	2.263	3	13732	-1.993150984
RPTOR_Ser855	ADIPOGENESIS	up-regulates	RPTOR_Ser855-->RPTOR--[]MTORC1-->ADIPOGENESIS	1.579	3	13732	-2.58823361
TSC1_Ser487	ADIPOGENESIS	up-regulates	TSC1_Ser487--|TSC1--|RHEB-->MTORC1-->ADIPOGENESIS	2.041	4	13732	-2.186291836
ERBB4_Ser1051	ADIPOGENESIS	down-regulates	ERBB4_Ser1051--|ERBB4-->STAT5A-->ADIPOGENESIS	1.937	3	13732	-2.276772236
RUNX1_Ser249	ADIPOGENESIS	-	RUNX1_Ser249--?RUNX1--|ANKRD26--|ADIPOGENESIS	2.165	3	13732	-2.07841136
FBXW8_Ser85	ADIPOGENESIS	up-regulates	FBXW8_Ser85-->FBXW8--|CCND1--|ADIPOGENESIS	2.205	3	13732	-2.043611206
FOXO_Ser555	ADIPOGENESIS	down-regulates	FOXO_Ser555-->FOXO--|ADIPOGENESIS	1.874	2	13732	-2.331582477
CASP8_Ser387	ADIPOGENESIS	down-regulates	CASP8_Ser387--|CASP8-->CASP6--|LMNA--|ADIPOGENESIS	2.117	4	13732	-2.120171544
FOXO_Ser413	ADIPOGENESIS	down-regulates	FOXO_Ser413-->FOXO--|ADIPOGENESIS	1.98	2	13732	-2.23936207
CASP3_Ser150	ADIPOGENESIS	down-regulates	CASP3_Ser150--|CASP3-->CASP6--|LMNA--|ADIPOGENESIS	2.276	4	13732	-1.981840934
NUAK1_Thr211	ADIPOGENESIS	down-regulates	NUAK1_Thr211-->NUAK1--|CASP6--|LMNA--|ADIPOGENESIS	2.27	4	13732	-1.987060957
LMNA_Ser404	ADIPOGENESIS	down-regulates	LMNA_Ser404-->LMNA--|ADIPOGENESIS	1.377	2	13732	-2.763974386
FOXO1_Ser325	ADIPOGENESIS	up-regulates	FOXO1_Ser325--|FOXO1--|ADIPOGENESIS	1.536	2	13732	-2.625643775
FBXW7_Ser227	ADIPOGENESIS	up-regulates	FBXW7_Ser227-->FBXW7--|GATA3--|ADIPOGENESIS	2.276	3	13732	-1.981840934
FOXO_Ser256	ADIPOGENESIS	up-regulates	FOXO_Ser256--|FOXO--|ADIPOGENESIS	1.626	2	13732	-2.54734343
LMNA_Ser525	ADIPOGENESIS	-	LMNA_Ser525--?LMNA--|ADIPOGENESIS	1.377	2	13732	-2.763974386
RORA_Ser35	ADIPOGENESIS	-	RORA_Ser35--?RORA--|NR1D1-->ADIPOGENESIS	2.13	3	13732	-2.108861494
CCND1_Thr286	ADIPOGENESIS	up-regulates	CCND1_Thr286--|CCND1--|ADIPOGENESIS	1.138	2	13732	-2.971905304
HDAC1_Ser423	ADIPOGENESIS	down-regulates	HDAC1_Ser423-->HDAC1-->CCND1--|ADIPOGENESIS	1.973	3	13732	-2.245452097
ESR1_Ser167	ADIPOGENESIS	down-regulates	ESR1_Ser167-->ESR1-->CCND1--|ADIPOGENESIS	2.163	3	13732	-2.080151368
DDIT3_Ser15	ADIPOGENESIS	up-regulates	DDIT3_Ser15--|DDIT3--|CEBPB-->ADIPOGENESIS	2.187	3	13732	-2.059271276
MAP3K14_Thr559	ADIPOGENESIS	-	MAP3K14_Thr559--?MAP3K14-->MMP14-->ADIPOGENESIS	2.132	3	13732	-2.107121487
DDIT3_Ser82	ADIPOGENESIS	down-regulates	DDIT3_Ser82-->DDIT3--|CEBPB-->ADIPOGENESIS	1.923	3	13732	-2.288952289
FOXO_Ser321	ADIPOGENESIS	up-regulates	FOXO_Ser321--|FOXO--|ADIPOGENESIS	1.974	2	13732	-2.244582093
NR3C1_Ser226	ADIPOGENESIS	down-regulates	NR3C1_Ser226--|NR3C1--[]NR3C1/STAT5A-->ADIPOGENESIS	2.16	3	13732	-2.082761379
FOXO1_Ser152	ADIPOGENESIS	down-regulates	FOXO1_Ser152-->FOXO1--|ADIPOGENESIS	1.674	2	13732	-2.505583245
ESPL1_Ser1399	ADIPOGENESIS	up-regulates	ESPL1_Ser1399--|ESPL1--|RAD21--|GATA2--|ADIPOGENESIS	2.186	4	13732	-2.060141279
TSC2_Thr1462	ADIPOGENESIS	up-regulates	TSC2_Thr1462--|TSC2--|RHEB-->MTORC1-->ADIPOGENESIS	2.163	4	13732	-2.080151368
LMNA_Tyr45	ADIPOGENESIS	down-regulates	LMNA_Tyr45-->LMNA--|ADIPOGENESIS	1.232	2	13732	-2.890124943
FOXO_Ser253	ADIPOGENESIS	up-regulates	FOXO_Ser253--|FOXO--|ADIPOGENESIS	1.48	2	13732	-2.67436399
RXRA_Thr82	ADIPOGENESIS	down-regulates	RXRA_Thr82--|RXRA-->PPARG-->ADIPOGENESIS	2.193	3	13732	-2.054051253
FBXW7_Ser176	ADIPOGENESIS	down-regulates	FBXW7_Ser176--|FBXW7--|GATA3--|ADIPOGENESIS	2.202	3	13732	-2.046221218
RPTOR_Ser8	ADIPOGENESIS	-	RPTOR_Ser8--?RPTOR--[]MTORC1-->ADIPOGENESIS	2.05	3	13732	-2.178461802
PPARGC1A_Thr178	ADIPOGENESIS	up-regulates	PPARGC1A_Thr178-->PPARGC1A-->NR1D1-->ADIPOGENESIS	1.978	3	13732	-2.241102078
FOXA2_Thr156	ADIPOGENESIS	up-regulates	FOXA2_Thr156--|FOXA2-->DLK1--|ADIPOGENESIS	2.178	3	13732	-2.06710131
TCF7L2_Ser59	ADIPOGENESIS	down-regulates	TCF7L2_Ser59-->TCF7L2--|ADIPOGENESIS	1.36	2	13732	-2.778764451
LMNA_Ser403	ADIPOGENESIS	down-regulates	LMNA_Ser403-->LMNA--|ADIPOGENESIS	1.377	2	13732	-2.763974386
SGK1_Ser422	ADIPOGENESIS	up-regulates	SGK1_Ser422-->SGK1--|FOXO1--|ADIPOGENESIS	2.026	3	13732	-2.199341894
AKT1S1_Thr246	ADIPOGENESIS	down-regulates	AKT1S1_Thr246--|AKT1S1--[]MTORC1-->ADIPOGENESIS	1.756	3	13732	-2.434242931
FOXO1_Ser319	ADIPOGENESIS	-	FOXO1_Ser319--?FOXO1--|ADIPOGENESIS	1.161	2	13732	-2.951895215
FOXO_Ser262	ADIPOGENESIS	up-regulates	FOXO_Ser262--|FOXO--|ADIPOGENESIS	1.48	2	13732	-2.67436399
NR3C1_Ser203	ADIPOGENESIS	-	NR3C1_Ser203--?NR3C1--[]NR3C1/STAT5A-->ADIPOGENESIS	2.24	3	13732	-2.013161072
AKT1S1_Ser221	ADIPOGENESIS	down-regulates	AKT1S1_Ser221--|AKT1S1--[]MTORC1-->ADIPOGENESIS	1.525	3	13732	-2.635213818
SKP2_Ser72	ADIPOGENESIS	-	SKP2_Ser72--?SKP2--|CCND1--|ADIPOGENESIS	2.053	3	13732	-2.17585179
PTPN2_Ser304	ADIPOGENESIS	-	PTPN2_Ser304--?PTPN2--|STAT5A-->ADIPOGENESIS	2.127	3	13732	-2.111471506
RPTOR_Ser792	ADIPOGENESIS	down-regulates	RPTOR_Ser792--|RPTOR--[]MTORC1-->ADIPOGENESIS	1.865	3	13732	-2.339412512
FOXO_Thr227	ADIPOGENESIS	down-regulates	FOXO_Thr227-->FOXO--|ADIPOGENESIS	1.678	2	13732	-2.50210323
FOXO_Ser318	ADIPOGENESIS	up-regulates	FOXO_Ser318--|FOXO--|ADIPOGENESIS	1.974	2	13732	-2.244582093
E2F1_Ser31	ADIPOGENESIS	down-regulates	E2F1_Ser31-->E2F1-->DLK1--|ADIPOGENESIS	2.123	3	13732	-2.114951521
FOXO_Ser425	ADIPOGENESIS	up-regulates	FOXO_Ser425--|FOXO--|ADIPOGENESIS	1.674	2	13732	-2.505583245
SIRT1_Thr530	ADIPOGENESIS	-	SIRT1_Thr530-->SIRT1--?FOXO1--|ADIPOGENESIS	2.2	3	13732	-2.047961226
SIRT1_Ser540	ADIPOGENESIS	-	SIRT1_Ser540-->SIRT1--?FOXO1--|ADIPOGENESIS	2.212	3	13732	-2.03752118
RUNX1_Ser397	ADIPOGENESIS	up-regulates	RUNX1_Ser397-->RUNX1--|ANKRD26--|ADIPOGENESIS	2.2	3	13732	-2.047961226
DUSP6_Ser197	ADIPOGENESIS	up-regulates	DUSP6_Ser197--|DUSP6-->FOXO--|ADIPOGENESIS	2.258	3	13732	-1.997501003
SIRT1_Ser27	ADIPOGENESIS	-	SIRT1_Ser27-->SIRT1--?FOXO1--|ADIPOGENESIS	2.139	3	13732	-2.10103146
FBXW7_Ser26	ADIPOGENESIS	up-regulates	FBXW7_Ser26-->FBXW7--|GATA3--|ADIPOGENESIS	2.262	3	13732	-1.994020988
PRKAB1_Ser108	ADIPOGENESIS	down-regulates	PRKAB1_Ser108-->PRKAB1--|RPTOR--[]MTORC1-->ADIPOGENESIS	2.269	4	13732	-1.987930961
NCOA2_Ser493	ADIPOGENESIS	up-regulates	NCOA2_Ser493-->NCOA2-->PPARG-->ADIPOGENESIS	2.174	3	13732	-2.070581326
STAT5A_Ser780	ADIPOGENESIS	up-regulates	STAT5A_Ser780-->STAT5A-->ADIPOGENESIS	1.305	2	13732	-2.826614662
FOXO1_Ser212	ADIPOGENESIS	down-regulates	FOXO1_Ser212-->FOXO1--|ADIPOGENESIS	1.436	2	13732	-2.712644159
PPARG_Tyr78	ADIPOGENESIS	up-regulates	PPARG_Tyr78-->PPARG-->ADIPOGENESIS	1.749	2	13732	-2.440332957
TSC1_Thr417	ADIPOGENESIS	-	TSC1_Thr417--?TSC1--|RHEB-->MTORC1-->ADIPOGENESIS	2.193	4	13732	-2.054051253
CCNA2_Ser154	ADIPOGENESIS	up-regulates	CCNA2_Ser154-->CCNA2--[]CYCLINA2/CDK2-->CEBPB-->ADIPOGENESIS	2.149	4	13732	-2.092331422
SKP2_Ser64	ADIPOGENESIS	up-regulates	SKP2_Ser64-->SKP2--|CCND1--|ADIPOGENESIS	2.228	3	13732	-2.023601118
PPARGC1A_Ser266	ADIPOGENESIS	up-regulates	PPARGC1A_Ser266-->PPARGC1A-->IGF1-->ADIPOGENESIS	2.026	3	13732	-2.199341894
SIRT1_Ser659	ADIPOGENESIS	-	SIRT1_Ser659--?SIRT1--|PPARG-->ADIPOGENESIS	2.281	3	13732	-1.977490915
NR1D1_Ser59	ADIPOGENESIS	up-regulates	NR1D1_Ser59-->NR1D1-->ADIPOGENESIS	1.429	2	13732	-2.718734186
CEBPA_Ser21	ADIPOGENESIS	down-regulates	CEBPA_Ser21--|CEBPA-->ADIPOGENESIS	1.72	2	13732	-2.465563069
HES1_Ser37	ADIPOGENESIS	up-regulates	HES1_Ser37--|HES1--|ADIPOGENESIS	1.42	2	13732	-2.726564221
EGR1_Thr526	ADIPOGENESIS	up-regulates	EGR1_Thr526--|EGR1--|PPARG-->ADIPOGENESIS	2.167	3	13732	-2.076671352
SIRT1_Ser659	ADIPOGENESIS	-	SIRT1_Ser659--?SIRT1--?FOXO1--|ADIPOGENESIS	2.106	3	13732	-2.129741587
NR3C1_Ser404	ADIPOGENESIS	down-regulates	NR3C1_Ser404--|NR3C1--[]NR3C1/STAT5A-->ADIPOGENESIS	2.162	3	13732	-2.081021372
TSC1_Ser511	ADIPOGENESIS	up-regulates	TSC1_Ser511--|TSC1--|RHEB-->MTORC1-->ADIPOGENESIS	2.041	4	13732	-2.186291836
CEBPB_Tyr78	ADIPOGENESIS	up-regulates	CEBPB_Tyr78-->CEBPB-->ADIPOGENESIS	1.631	2	13732	-2.542993411
HDAC1_Ser423	ADIPOGENESIS	down-regulates	HDAC1_Ser423-->HDAC1--|CEBPA-->ADIPOGENESIS	2.232	3	13732	-2.020121103
ESPL1_Thr1363	ADIPOGENESIS	up-regulates	ESPL1_Thr1363--|ESPL1--|RAD21--|GATA2--|ADIPOGENESIS	2.186	4	13732	-2.060141279
PPARGC1A_Ser539	ADIPOGENESIS	up-regulates	PPARGC1A_Ser539-->PPARGC1A-->NR1D1-->ADIPOGENESIS	1.906	3	13732	-2.303742355
CEBPB_Ser231	ADIPOGENESIS	up-regulates	CEBPB_Ser231-->CEBPB-->ADIPOGENESIS	1.572	2	13732	-2.594323637
FOXO_Ser329	ADIPOGENESIS	up-regulates	FOXO_Ser329--|FOXO--|ADIPOGENESIS	1.883	2	13732	-2.323752443
FOXO_Ser399	ADIPOGENESIS	down-regulates	FOXO_Ser399-->FOXO--|ADIPOGENESIS	1.98	2	13732	-2.23936207
CEBPB_Thr226	ADIPOGENESIS	up-regulates	CEBPB_Thr226-->CEBPB-->ADIPOGENESIS	1.572	2	13732	-2.594323637
STAG2_Ser1137	ADIPOGENESIS	up-regulates	STAG2_Ser1137-->STAG2-->RAD21--|GATA2--|ADIPOGENESIS	2.013	4	13732	-2.210651944
FOXO_Ser249	ADIPOGENESIS	up-regulates	FOXO_Ser249--|FOXO--|ADIPOGENESIS	1.879	2	13732	-2.327232458
FOXO_Thr455	ADIPOGENESIS	down-regulates	FOXO_Thr455-->FOXO--|ADIPOGENESIS	1.678	2	13732	-2.50210323
ESR1_Ser106	ADIPOGENESIS	down-regulates	ESR1_Ser106-->ESR1-->CCND1--|ADIPOGENESIS	2.225	3	13732	-2.02621113
FOXO_Ser588	ADIPOGENESIS	down-regulates	FOXO_Ser588-->FOXO--|ADIPOGENESIS	1.874	2	13732	-2.331582477
FOXO1_Ser322	ADIPOGENESIS	up-regulates	FOXO1_Ser322--|FOXO1--|ADIPOGENESIS	1.536	2	13732	-2.625643775
RAD21_Ser454	ADIPOGENESIS	up-regulates	RAD21_Ser454-->RAD21--|GATA2--|ADIPOGENESIS	1.919	3	13732	-2.292432305
RUNX1_Ser21	ADIPOGENESIS	up-regulates	RUNX1_Ser21-->RUNX1--|ANKRD26--|ADIPOGENESIS	2.2	3	13732	-2.047961226
TSC2_Ser664	ADIPOGENESIS	up-regulates	TSC2_Ser664--|TSC2--|RHEB-->MTORC1-->ADIPOGENESIS	2.199	4	13732	-2.04883123
HDAC2_Ser424	ADIPOGENESIS	down-regulates	HDAC2_Ser424-->HDAC2-->CCND1--|ADIPOGENESIS	2.269	3	13732	-1.987930961
SIRT1_Ser661	ADIPOGENESIS	-	SIRT1_Ser661--?SIRT1--|PPARG-->ADIPOGENESIS	2.281	3	13732	-1.977490915
STAT6_Ser707	ADIPOGENESIS	up-regulates	STAT6_Ser707--|STAT6-->GATA3--|ADIPOGENESIS	1.918	3	13732	-2.293302309
SKP2_Thr417	ADIPOGENESIS	up-regulates	SKP2_Thr417-->SKP2--|CCND1--|ADIPOGENESIS	2.228	3	13732	-2.023601118
FOXO_Ser315	ADIPOGENESIS	up-regulates	FOXO_Ser315--|FOXO--|ADIPOGENESIS	1.683	2	13732	-2.497753211
EGR1_Thr391	ADIPOGENESIS	up-regulates	EGR1_Thr391--|EGR1--|PPARG-->ADIPOGENESIS	2.167	3	13732	-2.076671352
GATA1_Ser310	ADIPOGENESIS	up-regulates	GATA1_Ser310-->GATA1-->ZFPM1--|GATA2--|ADIPOGENESIS	2.033	4	13732	-2.193251867
FOXO_Ser322	ADIPOGENESIS	up-regulates	FOXO_Ser322--|FOXO--|ADIPOGENESIS	1.896	2	13732	-2.312442393
TSC2_Ser1254	ADIPOGENESIS	-	TSC2_Ser1254--?TSC2--|RHEB-->MTORC1-->ADIPOGENESIS	2.233	4	13732	-2.019251099
CCND1_Ser90	ADIPOGENESIS	-	CCND1_Ser90--?CCND1--|ADIPOGENESIS	1.586	2	13732	-2.582143583
ERBB4_Thr699	ADIPOGENESIS	down-regulates	ERBB4_Thr699--|ERBB4-->STAT5A-->ADIPOGENESIS	1.937	3	13732	-2.276772236
EGR1_Ser378	ADIPOGENESIS	up-regulates	EGR1_Ser378--|EGR1--|PPARG-->ADIPOGENESIS	2.167	3	13732	-2.076671352
LMNA_Ser390	ADIPOGENESIS	down-regulates	LMNA_Ser390-->LMNA--|ADIPOGENESIS	1.204	2	13732	-2.91448505
SMAD1_Ser463	ADIPOGENESIS	down-regulates	SMAD1_Ser463-->SMAD1-->GATA3--|ADIPOGENESIS	2.287	3	13732	-1.972270892
CEBPA_Thr230	ADIPOGENESIS	up-regulates	CEBPA_Thr230-->CEBPA-->ADIPOGENESIS	1.54	2	13732	-2.62216376
FOXO_Ser294	ADIPOGENESIS	up-regulates	FOXO_Ser294--|FOXO--|ADIPOGENESIS	1.797	2	13732	-2.398572773
PPARG_Tyr102	ADIPOGENESIS	-	PPARG_Tyr102--?PPARG-->ADIPOGENESIS	1.749	2	13732	-2.440332957
FOXO_Ser344	ADIPOGENESIS	up-regulates	FOXO_Ser344--|FOXO--|ADIPOGENESIS	1.674	2	13732	-2.505583245
CASP6_Ser257	ADIPOGENESIS	down-regulates	CASP6_Ser257--|CASP6--|LMNA--|ADIPOGENESIS	1.715	3	13732	-2.469913088
SIRT1_Ser669	ADIPOGENESIS	-	SIRT1_Ser669-->SIRT1--?FOXO1--|ADIPOGENESIS	2.168	3	13732	-2.075801349
GATA3_Ser308	ADIPOGENESIS	down-regulates	GATA3_Ser308-->GATA3--|ADIPOGENESIS	1.56	2	13732	-2.604763683
NCOA2_Ser469	ADIPOGENESIS	up-regulates	NCOA2_Ser469-->NCOA2-->PPARG-->ADIPOGENESIS	2.174	3	13732	-2.070581326
PPARGC1A_Thr178	ADIPOGENESIS	up-regulates	PPARGC1A_Thr178-->PPARGC1A-->IGF1-->ADIPOGENESIS	2.109	3	13732	-2.127131575
HES1_Ser37	ADIPOGENESIS	up-regulates	HES1_Ser37--|HES1--|NOC3L-->ADIPOGENESIS	2.24	3	13732	-2.013161072
ERBB4_Thr1152	ADIPOGENESIS	up-regulates	ERBB4_Thr1152-->ERBB4-->STAT5A-->ADIPOGENESIS	2.191	3	13732	-2.05579126
DDIT3_Ser79	ADIPOGENESIS	down-regulates	DDIT3_Ser79-->DDIT3--|CEBPA-->ADIPOGENESIS	1.961	3	13732	-2.255892143
FOXO_Ser197	ADIPOGENESIS	up-regulates	FOXO_Ser197--|FOXO--|ADIPOGENESIS	1.48	2	13732	-2.67436399
TCF7L2_Thr201	ADIPOGENESIS	up-regulates	TCF7L2_Thr201--|TCF7L2--|ADIPOGENESIS	0.949	2	13732	-3.136336029
SMAD1_Ser465	ADIPOGENESIS	down-regulates	SMAD1_Ser465-->SMAD1-->GATA3--|ADIPOGENESIS	2.258	3	13732	-1.997501003
TCF7L2_Ser58	ADIPOGENESIS	down-regulates	TCF7L2_Ser58-->TCF7L2--|ADIPOGENESIS	1.36	2	13732	-2.778764451
PPARG_Ser112	ADIPOGENESIS	-	PPARG_Ser112--?PPARG-->ADIPOGENESIS	1.89	2	13732	-2.317662416
SIRT6_Ser338	ADIPOGENESIS	up-regulates	SIRT6_Ser338--|SIRT6-->TNF--|ADIPOGENESIS	1.934	3	13732	-2.279382247
SGK1_Ser422	ADIPOGENESIS	up-regulates	SGK1_Ser422-->SGK1--|FOXO--|ADIPOGENESIS	2.198	3	13732	-2.049701233
STAT5A_Tyr694	ADIPOGENESIS	-	STAT5A_Tyr694--?STAT5A-->IGF1-->ADIPOGENESIS	1.783	3	13732	-2.410752827
JAK3_Tyr904	ADIPOGENESIS	up-regulates	JAK3_Tyr904-->JAK3-->STAT5A-->ADIPOGENESIS	2.197	3	13732	-2.050571237
RNF138_Ser124	ADIPOGENESIS	up-regulates	RNF138_Ser124-->RNF138--|TCF7L2--|ADIPOGENESIS	2.294	3	13732	-1.966180865
RNF138_Thr27	ADIPOGENESIS	up-regulates	RNF138_Thr27-->RNF138--|TCF7L2--|ADIPOGENESIS	2.294	3	13732	-1.966180865
JAK3_Tyr981	ADIPOGENESIS	down-regulates	JAK3_Tyr981--|JAK3-->STAT5A-->ADIPOGENESIS	2.197	3	13732	-2.050571237
MMP14_Tyr573	ADIPOGENESIS	-	MMP14_Tyr573--?MMP14-->ADIPOGENESIS	1.246	2	13732	-2.877944889
STAG2_Ser1224	ADIPOGENESIS	-	STAG2_Ser1224--?STAG2-->RAD21--|GATA2--|ADIPOGENESIS	2.013	4	13732	-2.210651944
FOXO_Ser626	ADIPOGENESIS	down-regulates	FOXO_Ser626-->FOXO--|ADIPOGENESIS	1.98	2	13732	-2.23936207
DDIT3_Ser15	ADIPOGENESIS	up-regulates	DDIT3_Ser15--|DDIT3--|CEBPA-->ADIPOGENESIS	2.225	3	13732	-2.02621113
IDH1_Tyr42	ADIPOGENESIS	down-regulates	IDH1_Tyr42-->IDH1-->2-OXOGLUTARATE(2-)-->KDM2B--|ADIPOGENESIS	2.227	4	13732	-2.024471122
STAT5A_Ser780	ADIPOGENESIS	up-regulates	STAT5A_Ser780-->STAT5A--[]NR3C1/STAT5A-->ADIPOGENESIS	1.805	3	13732	-2.391612742
STAT5A_Ser780	ADIPOGENESIS	up-regulates	STAT5A_Ser780-->STAT5A-->IGF1-->ADIPOGENESIS	1.943	3	13732	-2.271552213
HDAC2_Ser422	ADIPOGENESIS	down-regulates	HDAC2_Ser422-->HDAC2-->CCND1--|ADIPOGENESIS	2.04	3	13732	-2.18716184
HNRNPU_Ser59	ADIPOGENESIS	down-regulates	HNRNPU_Ser59-->HNRNPU-->TNF--|ADIPOGENESIS	2.176	3	13732	-2.068841318
STAT5A_Tyr694	ADIPOGENESIS	-	STAT5A_Tyr694--?STAT5A--[]NR3C1/STAT5A-->ADIPOGENESIS	1.645	3	13732	-2.530813357
CCND1_Ser234	ADIPOGENESIS	-	CCND1_Ser234--?CCND1--|ADIPOGENESIS	1.586	2	13732	-2.582143583
FOXO1_Thr24	ADIPOGENESIS	up-regulates	FOXO1_Thr24--|FOXO1--|ADIPOGENESIS	1.161	2	13732	-2.951895215
RAD21_Ser175	ADIPOGENESIS	up-regulates	RAD21_Ser175-->RAD21--|GATA2--|ADIPOGENESIS	1.919	3	13732	-2.292432305
PPARGC1A_Thr263	ADIPOGENESIS	up-regulates	PPARGC1A_Thr263-->PPARGC1A-->IGF1-->ADIPOGENESIS	2.026	3	13732	-2.199341894
STAT6_Tyr641	ADIPOGENESIS	down-regulates	STAT6_Tyr641-->STAT6-->GATA3--|ADIPOGENESIS	1.599	3	13732	-2.570833533
HES1_Ser38	ADIPOGENESIS	up-regulates	HES1_Ser38--|HES1--|NOC3L-->ADIPOGENESIS	2.24	3	13732	-2.013161072
FOXO_Ser644	ADIPOGENESIS	up-regulates	FOXO_Ser644--|FOXO--|ADIPOGENESIS	1.698	2	13732	-2.484703153
RXRA_Ser260	ADIPOGENESIS	down-regulates	RXRA_Ser260--|RXRA-->PPARG-->ADIPOGENESIS	2.193	3	13732	-2.054051253
DDIT3_Ser14	ADIPOGENESIS	up-regulates	DDIT3_Ser14--|DDIT3--|CEBPA-->ADIPOGENESIS	2.225	3	13732	-2.02621113
FOXA2_Ser107	ADIPOGENESIS	up-regulates	FOXA2_Ser107--|FOXA2-->DLK1--|ADIPOGENESIS	2.178	3	13732	-2.06710131
DDIT3_Ser31	ADIPOGENESIS	up-regulates	DDIT3_Ser31--|DDIT3--|CEBPB-->ADIPOGENESIS	2.187	3	13732	-2.059271276
HES1_Ser38	ADIPOGENESIS	up-regulates	HES1_Ser38--|HES1--|ADIPOGENESIS	1.42	2	13732	-2.726564221
SIRT1_Ser615	ADIPOGENESIS	-	SIRT1_Ser615-->SIRT1--?FOXO1--|ADIPOGENESIS	2.168	3	13732	-2.075801349
HNF1A_Ser249	ADIPOGENESIS	up-regulates	HNF1A_Ser249-->HNF1A-->IGF1-->ADIPOGENESIS	2.214	3	13732	-2.035781172
AKT1S1_Ser183	ADIPOGENESIS	down-regulates	AKT1S1_Ser183--|AKT1S1--[]MTORC1-->ADIPOGENESIS	1.525	3	13732	-2.635213818
DEPTOR_Ser286	ADIPOGENESIS	-	DEPTOR_Ser286--|DEPTOR--?MTORC1-->ADIPOGENESIS	2.102	3	13732	-2.133221602
RPTOR_Ser721	ADIPOGENESIS	-	RPTOR_Ser721--?RPTOR--[]MTORC1-->ADIPOGENESIS	2.214	3	13732	-2.035781172
RPTOR_Ser771	ADIPOGENESIS	-	RPTOR_Ser771--?RPTOR--[]MTORC1-->ADIPOGENESIS	2.216	3	13732	-2.034041164
RHEB_Ser130	ADIPOGENESIS	down-regulates	RHEB_Ser130--|RHEB-->MTORC1-->ADIPOGENESIS	2.033	3	13732	-2.193251867
RPTOR_Thr706	ADIPOGENESIS	-	RPTOR_Thr706--?RPTOR--[]MTORC1-->ADIPOGENESIS	2.183	3	13732	-2.062751291
FOXA2_Ser111	ADIPOGENESIS	up-regulates	FOXA2_Ser111--|FOXA2-->DLK1--|ADIPOGENESIS	2.178	3	13732	-2.06710131
NCOA2_Ser499	ADIPOGENESIS	up-regulates	NCOA2_Ser499-->NCOA2-->PPARG-->ADIPOGENESIS	2.174	3	13732	-2.070581326
FOXO1_Ser430	ADIPOGENESIS	down-regulates	FOXO1_Ser430-->FOXO1--|ADIPOGENESIS	1.57	2	13732	-2.596063645
LMNA_Ser392	ADIPOGENESIS	down-regulates	LMNA_Ser392-->LMNA--|ADIPOGENESIS	1.204	2	13732	-2.91448505
GATA2_Ser192	ADIPOGENESIS	down-regulates	GATA2_Ser192-->GATA2--|ADIPOGENESIS	1.494	2	13732	-2.662183937
GATA1_Ser310	ADIPOGENESIS	up-regulates	GATA1_Ser310-->GATA1--|GATA2--|ADIPOGENESIS	2.094	3	13732	-2.140181633
STAT5A_Tyr694	ADIPOGENESIS	-	STAT5A_Tyr694--?STAT5A-->ADIPOGENESIS	1.145	2	13732	-2.965815277
PPARGC1A_Thr263	ADIPOGENESIS	up-regulates	PPARGC1A_Thr263-->PPARGC1A-->NR1D1-->ADIPOGENESIS	1.895	3	13732	-2.313312397
STAG2_Thr1109	ADIPOGENESIS	up-regulates	STAG2_Thr1109-->STAG2-->RAD21--|GATA2--|ADIPOGENESIS	2.013	4	13732	-2.210651944
RPTOR_Ser792	ADIPOGENESIS	-	RPTOR_Ser792--?RPTOR--[]MTORC1-->ADIPOGENESIS	1.876	3	13732	-2.32984247
NR3C1_Ser211	ADIPOGENESIS	-	NR3C1_Ser211--?NR3C1--[]NR3C1/STAT5A-->ADIPOGENESIS	2.24	3	13732	-2.013161072
FOXO_Thr24	ADIPOGENESIS	up-regulates	FOXO_Thr24--|FOXO--|ADIPOGENESIS	1.626	2	13732	-2.54734343
NR3C1_Ser134	ADIPOGENESIS	down-regulates	NR3C1_Ser134--|NR3C1--[]NR3C1/STAT5A-->ADIPOGENESIS	2.214	3	13732	-2.035781172
FOXO1_Ser249	ADIPOGENESIS	up-regulates	FOXO1_Ser249--|FOXO1--|ADIPOGENESIS	1.38	2	13732	-2.761364374
DDIT3_Ser14	ADIPOGENESIS	up-regulates	DDIT3_Ser14--|DDIT3--|CEBPB-->ADIPOGENESIS	2.187	3	13732	-2.059271276
E2F1_Ser332	ADIPOGENESIS	down-regulates	E2F1_Ser332-->E2F1-->DLK1--|ADIPOGENESIS	2.101	3	13732	-2.134091606
TSC2_Ser939	ADIPOGENESIS	up-regulates	TSC2_Ser939--|TSC2--|RHEB-->MTORC1-->ADIPOGENESIS	2.163	4	13732	-2.080151368
CEBPB_Ser325	ADIPOGENESIS	up-regulates	CEBPB_Ser325-->CEBPB-->ADIPOGENESIS	1.703	2	13732	-2.480353134
DEPTOR_Ser293	ADIPOGENESIS	-	DEPTOR_Ser293--|DEPTOR--?MTORC1-->ADIPOGENESIS	1.841	3	13732	-2.360292604
DUSP6_Ser159	ADIPOGENESIS	up-regulates	DUSP6_Ser159--|DUSP6-->FOXO1--|ADIPOGENESIS	1.898	3	13732	-2.310702385
NR1D1_Ser55	ADIPOGENESIS	up-regulates	NR1D1_Ser55-->NR1D1-->ADIPOGENESIS	1.429	2	13732	-2.718734186
TCF7L2_Thr212	ADIPOGENESIS	up-regulates	TCF7L2_Thr212--|TCF7L2--|ADIPOGENESIS	0.949	2	13732	-3.136336029
TSC1_Thr1047	ADIPOGENESIS	-	TSC1_Thr1047--?TSC1--|RHEB-->MTORC1-->ADIPOGENESIS	2.266	4	13732	-1.990540972
DDIT3_Ser30	ADIPOGENESIS	up-regulates	DDIT3_Ser30--|DDIT3--|CEBPB-->ADIPOGENESIS	2.187	3	13732	-2.059271276
RBPJ_Thr339	ADIPOGENESIS	up-regulates	RBPJ_Thr339--|RBPJ--[]RBPJ/NOTCH-->HES1--|ADIPOGENESIS	2.249	4	13732	-2.005331038
JAK3_Tyr980	ADIPOGENESIS	up-regulates	JAK3_Tyr980-->JAK3-->STAT5A-->ADIPOGENESIS	2.197	3	13732	-2.050571237
FLI1_Thr312	ADIPOGENESIS	down-regulates	FLI1_Thr312--|FLI1--|ANKRD26--|ADIPOGENESIS	2.119	3	13732	-2.118431537
FOXO_Ser7	ADIPOGENESIS	down-regulates	FOXO_Ser7-->FOXO--|ADIPOGENESIS	1.871	2	13732	-2.334192489
SIRT1_Ser47	ADIPOGENESIS	-	SIRT1_Ser47-->SIRT1--?FOXO1--|ADIPOGENESIS	2.139	3	13732	-2.10103146
FOXO_Thr32	ADIPOGENESIS	up-regulates	FOXO_Thr32--|FOXO--|ADIPOGENESIS	1.48	2	13732	-2.67436399
SIRT1_Ser732	ADIPOGENESIS	-	SIRT1_Ser732-->SIRT1--?FOXO1--|ADIPOGENESIS	2.168	3	13732	-2.075801349
CEBPA_Thr226	ADIPOGENESIS	up-regulates	CEBPA_Thr226-->CEBPA-->ADIPOGENESIS	1.54	2	13732	-2.62216376
PPARG_Ser273	ADIPOGENESIS	down-regulates	PPARG_Ser273--|PPARG-->ADIPOGENESIS	1.516	2	13732	-2.643043852
FBXO31_Ser278	ADIPOGENESIS	up-regulates	FBXO31_Ser278-->FBXO31--|CCND1--|ADIPOGENESIS	2.201	3	13732	-2.047091222
RPTOR_Ser696	ADIPOGENESIS	-	RPTOR_Ser696--?RPTOR--[]MTORC1-->ADIPOGENESIS	2.099	3	13732	-2.135831614
FOXO_Ser330	ADIPOGENESIS	up-regulates	FOXO_Ser330--|FOXO--|ADIPOGENESIS	1.883	2	13732	-2.323752443
DEPTOR_Ser299	ADIPOGENESIS	-	DEPTOR_Ser299--|DEPTOR--?MTORC1-->ADIPOGENESIS	1.841	3	13732	-2.360292604
JAK3_Tyr939	ADIPOGENESIS	up-regulates	JAK3_Tyr939-->JAK3-->STAT5A-->ADIPOGENESIS	2.197	3	13732	-2.050571237
SGK1_Thr256	ADIPOGENESIS	up-regulates	SGK1_Thr256-->SGK1--|FOXO1--|ADIPOGENESIS	2.225	3	13732	-2.02621113
RBPJ_Thr339	ADIPOGENESIS	up-regulates	RBPJ_Thr339--|RBPJ-->HES1--|ADIPOGENESIS	2.125	3	13732	-2.113211514
PPARGC1A_Ser636	ADIPOGENESIS	down-regulates	PPARGC1A_Ser636--|PPARGC1A-->NR1D1-->ADIPOGENESIS	2.28	3	13732	-1.978360919
DDIT3_Ser30	ADIPOGENESIS	up-regulates	DDIT3_Ser30--|DDIT3--|CEBPA-->ADIPOGENESIS	2.225	3	13732	-2.02621113
RPS6KB2_Thr388	ALTERNATIVE_SPLICING_REGULATION	up-regulates	RPS6KB2_Thr388-->RPS6KB2-->HNRNPA1-->ALTERNATIVE_SPLICING_REGULATION	1.565	3	902	-2.442269789
RPS6KB2_Ser473	ALTERNATIVE_SPLICING_REGULATION	-	RPS6KB2_Ser473--?RPS6KB2-->HNRNPA1-->ALTERNATIVE_SPLICING_REGULATION	1.974	3	902	-2.079156677
SRPK2_Ser497	ALTERNATIVE_SPLICING_REGULATION	up-regulates	SRPK2_Ser497-->SRPK2-->SRSF1-->ALTERNATIVE_SPLICING_REGULATION	1.724	3	902	-2.301108457
CLK2_Ser34	ALTERNATIVE_SPLICING_REGULATION	up-regulates	CLK2_Ser34-->CLK2-->SRSF1-->ALTERNATIVE_SPLICING_REGULATION	2.082	3	902	-1.983273508
CLK2_Thr127	ALTERNATIVE_SPLICING_REGULATION	up-regulates	CLK2_Thr127-->CLK2-->SRSF1-->ALTERNATIVE_SPLICING_REGULATION	2.082	3	902	-1.983273508
RPS6KB2_Tyr45	ALTERNATIVE_SPLICING_REGULATION	-	RPS6KB2_Tyr45--?RPS6KB2-->HNRNPA1-->ALTERNATIVE_SPLICING_REGULATION	1.832	3	902	-2.205225288
PTBP1_Ser16	ALTERNATIVE_SPLICING_REGULATION	down-regulates	PTBP1_Ser16--|PTBP1-->ALTERNATIVE_SPLICING_REGULATION	1.08	2	902	-2.872856243
TARDBP_Tyr43	ALTERNATIVE_SPLICING_REGULATION	up-regulates	TARDBP_Tyr43-->TARDBP-->HNRNPA1-->ALTERNATIVE_SPLICING_REGULATION	2.014	3	902	-2.043644392
HNRNPA1_Ser199	ALTERNATIVE_SPLICING_REGULATION	down-regulates	HNRNPA1_Ser199--|HNRNPA1-->ALTERNATIVE_SPLICING_REGULATION	1.27	2	902	-2.70417289
TARDBP_Ser92	ALTERNATIVE_SPLICING_REGULATION	down-regulates	TARDBP_Ser92--|TARDBP-->HNRNPA1-->ALTERNATIVE_SPLICING_REGULATION	2.014	3	902	-2.043644392
TARDBP_Ser410	ALTERNATIVE_SPLICING_REGULATION	up-regulates	TARDBP_Ser410-->TARDBP-->HNRNPA1-->ALTERNATIVE_SPLICING_REGULATION	2.014	3	902	-2.043644392
TARDBP_Ser409	ALTERNATIVE_SPLICING_REGULATION	up-regulates	TARDBP_Ser409-->TARDBP-->HNRNPA1-->ALTERNATIVE_SPLICING_REGULATION	2.014	3	902	-2.043644392
SRPK1_Ser33	ALTERNATIVE_SPLICING_REGULATION	up-regulates	SRPK1_Ser33-->SRPK1-->SRSF1-->ALTERNATIVE_SPLICING_REGULATION	1.572	3	902	-2.436055139
SRSF1_Ser119	ALTERNATIVE_SPLICING_REGULATION	up-regulates	SRSF1_Ser119-->SRSF1-->ALTERNATIVE_SPLICING_REGULATION	1.28	2	902	-2.695294819
HNRNPA1_Ser95	ALTERNATIVE_SPLICING_REGULATION	down-regulates	HNRNPA1_Ser95--|HNRNPA1-->ALTERNATIVE_SPLICING_REGULATION	1.27	2	902	-2.70417289
LIMK2_Thr526	ALTERNATIVE_SPLICING_REGULATION	up-regulates	LIMK2_Thr526-->LIMK2-->SRPK1-->SRSF1-->ALTERNATIVE_SPLICING_REGULATION	2.06	4	902	-2.002805264
CLK2_Ser142	ALTERNATIVE_SPLICING_REGULATION	up-regulates	CLK2_Ser142-->CLK2-->SRSF1-->ALTERNATIVE_SPLICING_REGULATION	2.082	3	902	-1.983273508
SRPK2_Thr492	ALTERNATIVE_SPLICING_REGULATION	up-regulates	SRPK2_Thr492-->SRPK2-->SRSF1-->ALTERNATIVE_SPLICING_REGULATION	1.774	3	902	-2.256718101
RPS6KB2_Thr228	ALTERNATIVE_SPLICING_REGULATION	up-regulates	RPS6KB2_Thr228-->RPS6KB2-->HNRNPA1-->ALTERNATIVE_SPLICING_REGULATION	1.34	3	902	-2.642026391
SRSF1_Ser238	ALTERNATIVE_SPLICING_REGULATION	-	SRSF1_Ser238--?SRSF1-->ALTERNATIVE_SPLICING_REGULATION	1.088	2	902	-2.865753786
SRPK1_Ser309	ALTERNATIVE_SPLICING_REGULATION	up-regulates	SRPK1_Ser309-->SRPK1-->SRSF1-->ALTERNATIVE_SPLICING_REGULATION	1.572	3	902	-2.436055139
SRPK2_Ser494	ALTERNATIVE_SPLICING_REGULATION	up-regulates	SRPK2_Ser494-->SRPK2-->SRSF1-->ALTERNATIVE_SPLICING_REGULATION	1.619	3	902	-2.394328205
HNRNPA1_Ser6	ALTERNATIVE_SPLICING_REGULATION	up-regulates	HNRNPA1_Ser6-->HNRNPA1-->ALTERNATIVE_SPLICING_REGULATION	1.054	2	902	-2.895939228
CDK11B_Thr595	ALTERNATIVE_SPLICING_REGULATION	up-regulates	CDK11B_Thr595-->CDK11B-->SRSF1-->ALTERNATIVE_SPLICING_REGULATION	1.951	3	902	-2.099576241
CDK11B_Thr726	ALTERNATIVE_SPLICING_REGULATION	up-regulates	CDK11B_Thr726-->CDK11B-->SRSF1-->ALTERNATIVE_SPLICING_REGULATION	1.981	3	902	-2.072942027
SRPK1_Thr326	ALTERNATIVE_SPLICING_REGULATION	up-regulates	SRPK1_Thr326-->SRPK1-->SRSF1-->ALTERNATIVE_SPLICING_REGULATION	1.572	3	902	-2.436055139
RPS6KB2_Ser370	ALTERNATIVE_SPLICING_REGULATION	up-regulates	RPS6KB2_Ser370-->RPS6KB2-->HNRNPA1-->ALTERNATIVE_SPLICING_REGULATION	1.565	3	902	-2.442269789
TARDBP_Thr8	ALTERNATIVE_SPLICING_REGULATION	down-regulates	TARDBP_Thr8--|TARDBP-->HNRNPA1-->ALTERNATIVE_SPLICING_REGULATION	2.014	3	902	-2.043644392
APP_Tyr757	AMYLOID_FIBRIL_FORMATION	up-regulates	APP_Tyr757-->APP-->AMYLOID_FIBRIL_FORMATION	1.07	2	245	-2.041051635
AMOTL2_Ser159	ANGIOGENESIS	down-regulates	AMOTL2_Ser159--|AMOTL2-->ANGIOGENESIS	0.984	2	1455	-2.67002721
MOB1B_Thr12	ANGIOGENESIS	down-regulates	MOB1B_Thr12-->MOB1B-->LATS2--|AMOTL2-->ANGIOGENESIS	1.671	4	1455	-2.085815
AMOTL2_Tyr107	ANGIOGENESIS	up-regulates	AMOTL2_Tyr107-->AMOTL2-->ANGIOGENESIS	1.51	2	1455	-2.22272645
CXCR4_Ser324	ANGIOGENESIS	down-regulates	CXCR4_Ser324--|CXCR4-->ANGIOGENESIS	1.56	2	1455	-2.180207366
MOB1A_Thr35	ANGIOGENESIS	down-regulates	MOB1A_Thr35-->MOB1A-->LATS2--|AMOTL2-->ANGIOGENESIS	1.586	4	1455	-2.158097442
MOB1A_Thr74	ANGIOGENESIS	down-regulates	MOB1A_Thr74-->MOB1A-->LATS2--|AMOTL2-->ANGIOGENESIS	1.636	4	1455	-2.115578359
CXCR4_Ser325	ANGIOGENESIS	down-regulates	CXCR4_Ser325--|CXCR4-->ANGIOGENESIS	1.56	2	1455	-2.180207366
CXCR4_Ser338	ANGIOGENESIS	down-regulates	CXCR4_Ser338--|CXCR4-->ANGIOGENESIS	1.56	2	1455	-2.180207366
MOB1A_Thr12	ANGIOGENESIS	down-regulates	MOB1A_Thr12-->MOB1A-->LATS2--|AMOTL2-->ANGIOGENESIS	1.636	4	1455	-2.115578359
LATS2_Thr1041	ANGIOGENESIS	down-regulates	LATS2_Thr1041-->LATS2--|AMOTL2-->ANGIOGENESIS	1.655	3	1455	-2.099421107
CXCR4_Ser339	ANGIOGENESIS	-	CXCR4_Ser339--?CXCR4-->ANGIOGENESIS	1.395	2	1455	-2.320520342
LATS2_Ser872	ANGIOGENESIS	down-regulates	LATS2_Ser872-->LATS2--|AMOTL2-->ANGIOGENESIS	1.655	3	1455	-2.099421107
MOB1B_Thr35	ANGIOGENESIS	down-regulates	MOB1B_Thr35-->MOB1B-->LATS2--|AMOTL2-->ANGIOGENESIS	1.671	4	1455	-2.085815
AMOTL2_Ser759	ANGIOGENESIS	down-regulates	AMOTL2_Ser759--|AMOTL2-->ANGIOGENESIS	1.51	2	1455	-2.22272645
BACE1_Ser498	APOPTOSIS	-	BACE1_Ser498--?BACE1-->APP-->NAE1-->APOPTOSIS	2.528	4	34856	-2.105965556
PLCG2_Thr1045	APOPTOSIS	up-regulates	PLCG2_Thr1045-->PLCG2-->APOPTOSIS	2.037	2	34856	-2.495129744
JUN_Thr89	APOPTOSIS	down-regulates	JUN_Thr89-->JUN--|APOPTOSIS	2.532	2	34856	-2.102795175
CASP8_Ser387	APOPTOSIS	down-regulates	CASP8_Ser387--|CASP8-->APOPTOSIS	1.734	2	34856	-2.735286056
BCL2L11_Ser69	APOPTOSIS	down-regulates	BCL2L11_Ser69--|BCL2L11--|BCL2--|BAK1-->APOPTOSIS	2.684	4	34856	-1.982320722
BCL2L1_Thr115	APOPTOSIS	up-regulates	BCL2L1_Thr115--|BCL2L1--|VDAC1-->APOPTOSIS	2.694	3	34856	-1.974394771
BCL2L11_Ser69	APOPTOSIS	down-regulates	BCL2L11_Ser69--|BCL2L11--|BCL2L1--|APOPTOSIS	1.956	3	34856	-2.559329946
BCL2L11_Thr116	APOPTOSIS	up-regulates	BCL2L11_Thr116-->BCL2L11-->BAK1-->APOPTOSIS	1.965	3	34856	-2.55219659
FOXO3_Ser626	APOPTOSIS	up-regulates	FOXO3_Ser626-->FOXO3-->APOPTOSIS	2.371	2	34856	-2.230402985
FOXO3_Ser325	APOPTOSIS	up-regulates	FOXO3_Ser325-->FOXO3-->APOPTOSIS	2.316	2	34856	-2.273995714
CASP3_Ser150	APOPTOSIS	down-regulates	CASP3_Ser150--|CASP3--|PARP1--|APOPTOSIS	2.322	3	34856	-2.269240144
BCL2L11_Thr116	APOPTOSIS	down-regulates	BCL2L11_Thr116-->BCL2L11--|BCL2L1-->BAD-->APOPTOSIS	2.677	4	34856	-1.987868888
ETS1_Ser251	APOPTOSIS	down-regulates	ETS1_Ser251--|ETS1-->APOPTOSIS	2.02	2	34856	-2.50860386
DDIT3_Ser82	APOPTOSIS	up-regulates	DDIT3_Ser82-->DDIT3-->APOPTOSIS	1.641	2	34856	-2.808997399
PARP1_Ser785	APOPTOSIS	-	PARP1_Ser785--?PARP1--|APOPTOSIS	2.2	2	34856	-2.365936745
HIPK2_Thr1116	APOPTOSIS	down-regulates	HIPK2_Thr1116--|HIPK2-->APOPTOSIS	2.231	2	34856	-2.341366297
MAPK10_Tyr223	APOPTOSIS	-	MAPK10_Tyr223-->MAPK10--?BCL2L11-->BAX-->APOPTOSIS	2.685	4	34856	-1.981528127
BCL2_Thr74	APOPTOSIS	down-regulates	BCL2_Thr74-->BCL2--|APOPTOSIS	2.26	2	34856	-2.318381039
FOXO3_Ser318	APOPTOSIS	down-regulates	FOXO3_Ser318--|FOXO3-->APOPTOSIS	2.58	2	34856	-2.064750611
IKBKG_Ser31	APOPTOSIS	-	IKBKG_Ser31--?IKBKG-->NFKB-P65/P50--|APOPTOSIS	2.097	3	34856	-2.447574039
FOXO3_Ser330	APOPTOSIS	down-regulates	FOXO3_Ser330--|FOXO3-->APOPTOSIS	2.421	2	34856	-2.19077323
NFE2L2_Ser374	APOPTOSIS	down-regulates	NFE2L2_Ser374-->NFE2L2--|APOPTOSIS	2.17	2	34856	-2.389714597
CCNT1_Ser564	APOPTOSIS	up-regulates	CCNT1_Ser564--|CCNT1--[]P-TEFB--|APOPTOSIS	1.927	3	34856	-2.582315204
SIRT1_Ser540	APOPTOSIS	down-regulates	SIRT1_Ser540-->SIRT1--|FOXL2-->APOPTOSIS	2.629	3	34856	-2.025913452
AP2M1_Thr156	APOPTOSIS	up-regulates	AP2M1_Thr156-->AP2M1--[]AP-2_COMPLEX-->HIP1-->APOPTOSIS	2.179	4	34856	-2.382581241
HIPK2_Tyr367	APOPTOSIS	up-regulates	HIPK2_Tyr367-->HIPK2-->APOPTOSIS	2.076	2	34856	-2.464218535
CHUK_Thr23	APOPTOSIS	up-regulates	CHUK_Thr23-->CHUK--|NFKB-P65/P50--|APOPTOSIS	2.615	3	34856	-2.037009783
BCL2L1_Ser62	APOPTOSIS	down-regulates	BCL2L1_Ser62--|BCL2L1-->BAD-->APOPTOSIS	2.307	3	34856	-2.28112907
PECAM1_Tyr690	APOPTOSIS	down-regulates	PECAM1_Tyr690-->PECAM1-->CD38--|APOPTOSIS	2.47	3	34856	-2.151936071
BCL2L11_Ser98	APOPTOSIS	down-regulates	BCL2L11_Ser98--|BCL2L11-->BAK1-->APOPTOSIS	2.346	3	34856	-2.250217862
HACE1_Ser385	APOPTOSIS	down-regulates	HACE1_Ser385--|HACE1--|OPTN--|APOPTOSIS	2.657	3	34856	-2.003720789
BCL2L11_Thr116	APOPTOSIS	up-regulates	BCL2L11_Thr116-->BCL2L11--|BCL2L1--|APOPTOSIS	1.956	3	34856	-2.559329946
BCL2L11_Ser69	APOPTOSIS	down-regulates	BCL2L11_Ser69--|BCL2L11--|BCL2L2--|BAK1-->APOPTOSIS	2.601	4	34856	-2.048106114
BTK_Tyr551	APOPTOSIS	up-regulates	BTK_Tyr551-->BTK-->PLCG2-->APOPTOSIS	2.285	3	34856	-2.298566162
BCL2L11_Thr116	APOPTOSIS	up-regulates	BCL2L11_Thr116-->BCL2L11--|BCL2L1--|BAK1-->APOPTOSIS	2.377	4	34856	-2.225647414
BCL2L11_Ser94	APOPTOSIS	down-regulates	BCL2L11_Ser94--|BCL2L11--|BCL2L1--|APOPTOSIS	2.337	3	34856	-2.257351218
BBC3_Tyr152	APOPTOSIS	down-regulates	BBC3_Tyr152--|BBC3--|BCL2L1--|APOPTOSIS	2.429	3	34856	-2.184432469
SIRT1_Ser615	APOPTOSIS	down-regulates	SIRT1_Ser615-->SIRT1--|APOPTOSIS	2.027	2	34856	-2.503055695
BCL2L11_Thr116	APOPTOSIS	up-regulates	BCL2L11_Thr116-->BCL2L11--|BCL2L2--|BAK1-->APOPTOSIS	2.601	4	34856	-2.048106114
SIRT1_Thr530	APOPTOSIS	down-regulates	SIRT1_Thr530-->SIRT1--|APOPTOSIS	2.059	2	34856	-2.477692652
SIRT1_Ser661	APOPTOSIS	-	SIRT1_Ser661--?SIRT1--|FOXL2-->APOPTOSIS	2.523	3	34856	-2.109928531
CSNK1D_Ser53	APOPTOSIS	down-regulates	CSNK1D_Ser53 -->CSNK1D--|PER2-->APOPTOSIS	2.561	3	34856	-2.079809918
NFKBIA_Ser288	APOPTOSIS	down-regulates	NFKBIA_Ser288--|NFKBIA--|NFKB-P65/P50--|APOPTOSIS	2.524	3	34856	-2.109135936
HIPK2_Ser121	APOPTOSIS	-	HIPK2_Ser121--?HIPK2-->APOPTOSIS	2.231	2	34856	-2.341366297
BCL2L11_Thr116	APOPTOSIS	up-regulates	BCL2L11_Thr116-->BCL2L11--|BCL2--|BAK1-->APOPTOSIS	2.684	4	34856	-1.982320722
BIRC5_Thr117	APOPTOSIS	up-regulates	BIRC5_Thr117--|BIRC5--|CASP3-->APOPTOSIS	2.436	3	34856	-2.178884304
JUN_Ser63	APOPTOSIS	down-regulates	JUN_Ser63-->JUN--|APOPTOSIS	1.894	2	34856	-2.608470841
BID_Ser64	APOPTOSIS	up-regulates	BID_Ser64-->BID-->BAX-->APOPTOSIS	2.478	3	34856	-2.14559531
YAP1_Thr110	APOPTOSIS	up-regulates	YAP1_Thr110--|YAP1--|APOPTOSIS	2.573	2	34856	-2.070298777
YAP1_Thr119	APOPTOSIS	down-regulates	YAP1_Thr119-->YAP1--|APOPTOSIS	2.65	2	34856	-2.009268955
CASP8_Ser387	APOPTOSIS	down-regulates	CASP8_Ser387--|CASP8--[]CASPASE_8_COMPLEX-->APOPTOSIS	2.614	3	34856	-2.037802378
YAP1_Ser397	APOPTOSIS	down-regulates	YAP1_Ser397--|YAP1-->TP73-->APOPTOSIS	2.695	3	34856	-1.973602176
FOXO_Ser626	APOPTOSIS	up-regulates	FOXO_Ser626-->FOXO-->APOPTOSIS	2.47	2	34856	-2.151936071
MAPK8IP3_Ser314	APOPTOSIS	up-regulates	MAPK8IP3_Ser314-->MAPK8IP3-->JNK-->APOPTOSIS	2.503	3	34856	-2.125780433
MAPK8IP3_Thr275	APOPTOSIS	up-regulates	MAPK8IP3_Thr275-->MAPK8IP3-->MAP2K7-->JNK-->APOPTOSIS	2.688	4	34856	-1.979150342
SGK1_Ser422	APOPTOSIS	down-regulates	SGK1_Ser422-->SGK1--|FOXO3-->APOPTOSIS	2.587	3	34856	-2.059202446
TBK1_Ser172	APOPTOSIS	down-regulates	TBK1_Ser172-->TBK1-->OPTN--|APOPTOSIS	2.632	3	34856	-2.023535667
PML_Ser40	APOPTOSIS	up-regulates	PML_Ser40-->PML-->APOPTOSIS	2.02	2	34856	-2.50860386
PRKAR2B_Ser114	APOPTOSIS	down-regulates	PRKAR2B_Ser114-->PRKAR2B--|PRKACB-->NGFR-->APOPTOSIS	2.602	4	34856	-2.047313519
MAPK9_Tyr185	APOPTOSIS	down-regulates	MAPK9_Tyr185-->MAPK9-->JUN--|APOPTOSIS	2.677	3	34856	-1.987868888
CDK9_Tyr19	APOPTOSIS	down-regulates	CDK9_Tyr19-->CDK9--[]P-TEFB--|APOPTOSIS	2.209	3	34856	-2.358803389
BCL2L11_Thr116	APOPTOSIS	up-regulates	BCL2L11_Thr116-->BCL2L11--|BCL2L1--|BAX-->APOPTOSIS	2.52	4	34856	-2.112306317
ITCH_Ser240	APOPTOSIS	down-regulates	ITCH_Ser240-->ITCH--|TP73-->APOPTOSIS	2.681	3	34856	-1.984698507
NOS3_Ser615	APOPTOSIS	down-regulates	NOS3_Ser615-->NOS3-->NITRIC_OXIDE-->NFKB-P65/P50--|APOPTOSIS	2.643	4	34856	-2.014817121
MCL1_Ser159	APOPTOSIS	-	MCL1_Ser159--?MCL1--|BAX-->APOPTOSIS	2.362	3	34856	-2.23753634
JUN_Ser249	APOPTOSIS	-	JUN_Ser249--?JUN--|APOPTOSIS	2.469	2	34856	-2.152728666
FADD_Ser203	APOPTOSIS	up-regulates	FADD_Ser203-->FADD-->CASP8-->APOPTOSIS	2.377	3	34856	-2.225647414
BTK_Thr495	APOPTOSIS	down-regulates	BTK_Thr495--|BTK-->PLCG2-->APOPTOSIS	2.577	3	34856	-2.067128396
LYN_Tyr508	APOPTOSIS	-	LYN_Tyr508--?LYN-->PLCG2-->APOPTOSIS	2.656	3	34856	-2.004513385
MCL1_Thr163	APOPTOSIS	down-regulates	MCL1_Thr163-->MCL1--|BAX-->APOPTOSIS	2.336	3	34856	-2.258143813
SIRT1_Ser659	APOPTOSIS	-	SIRT1_Ser659--?SIRT1--|APOPTOSIS	1.965	2	34856	-2.55219659
BCL2L11_Thr116	APOPTOSIS	up-regulates	BCL2L11_Thr116-->BCL2L11--|BCL2--|APOPTOSIS	2.192	3	34856	-2.372277505
PARP1_Ser786	APOPTOSIS	up-regulates	PARP1_Ser786--|PARP1--|APOPTOSIS	2.142	2	34856	-2.41190726
VAV1_Tyr142	APOPTOSIS	-	VAV1_Tyr142--?VAV1-->SYK-->PLCG2-->APOPTOSIS	2.653	4	34856	-2.00689117
BCL2L11_Ser87	APOPTOSIS	down-regulates	BCL2L11_Ser87--|BCL2L11--|BCL2L1--|VDAC1-->APOPTOSIS	2.681	4	34856	-1.984698507
BCL2L11_Ser87	APOPTOSIS	down-regulates	BCL2L11_Ser87--|BCL2L11--|BCL2--|APOPTOSIS	2.383	3	34856	-2.220891844
FOXO_Thr455	APOPTOSIS	up-regulates	FOXO_Thr455-->FOXO-->APOPTOSIS	2.168	2	34856	-2.391299787
MAPK10_Tyr223	APOPTOSIS	down-regulates	MAPK10_Tyr223-->MAPK10-->JUN--|APOPTOSIS	2.42	3	34856	-2.191565825
PML_Ser527	APOPTOSIS	up-regulates	PML_Ser527-->PML-->APOPTOSIS	2.02	2	34856	-2.50860386
MCL1_Thr163	APOPTOSIS	down-regulates	MCL1_Thr163-->MCL1--|BAK1-->APOPTOSIS	2.309	3	34856	-2.27954388
BTK_Tyr223	APOPTOSIS	-	BTK_Tyr223--?BTK-->PLCG2-->APOPTOSIS	2.536	3	34856	-2.099624795
FADD_Ser194	APOPTOSIS	-	FADD_Ser194--?FADD-->CASP8-->APOPTOSIS	2.26	3	34856	-2.318381039
BCL10_Ser141	APOPTOSIS	down-regulates	BCL10_Ser141-->BCL10-->IKBKG-->NFKB-P65/P50--|APOPTOSIS	2.611	4	34856	-2.040180164
BCL10_Ser134	APOPTOSIS	down-regulates	BCL10_Ser134-->BCL10-->IKBKG-->NFKB-P65/P50--|APOPTOSIS	2.611	4	34856	-2.040180164
BCL2L11_Ser93	APOPTOSIS	down-regulates	BCL2L11_Ser93--|BCL2L11-->APOPTOSIS	2.013	2	34856	-2.514152026
BAD_Ser118	APOPTOSIS	down-regulates	BAD_Ser118--|BAD--|BCL2L1--|APOPTOSIS	2.541	3	34856	-2.09566182
PML_Thr28	APOPTOSIS	up-regulates	PML_Thr28-->PML-->APOPTOSIS	2.02	2	34856	-2.50860386
CHUK_Ser176	APOPTOSIS	up-regulates	CHUK_Ser176-->CHUK--|NFKB-P65/P50--|APOPTOSIS	2.584	3	34856	-2.061580231
MAPK10_Tyr223	APOPTOSIS	-	MAPK10_Tyr223-->MAPK10--?BCL2L11--|BCL2L1--|APOPTOSIS	2.532	4	34856	-2.102795175
HIPK2_Ser882	APOPTOSIS	up-regulates	HIPK2_Ser882-->HIPK2-->APOPTOSIS	2.28	2	34856	-2.302529138
ANXA1_Ser5	APOPTOSIS	up-regulates	ANXA1_Ser5-->ANXA1-->APOPTOSIS	1.686	2	34856	-2.77333062
JUN_Thr286	APOPTOSIS	down-regulates	JUN_Thr286-->JUN--|APOPTOSIS	2.532	2	34856	-2.102795175
ANXA1_Tyr21	APOPTOSIS	up-regulates	ANXA1_Tyr21-->ANXA1-->APOPTOSIS	1.84	2	34856	-2.651270976
BCL2L11_Ser59	APOPTOSIS	up-regulates	BCL2L11_Ser59-->BCL2L11--|BCL2--|APOPTOSIS	2.314	3	34856	-2.275580905
BBC3_Tyr58	APOPTOSIS	down-regulates	BBC3_Tyr58--|BBC3--|BCL2L1--|APOPTOSIS	2.429	3	34856	-2.184432469
WWTR1_Thr326	APOPTOSIS	up-regulates	WWTR1_Thr326--|WWTR1--|APOPTOSIS	2.277	2	34856	-2.304906923
PML_Ser36	APOPTOSIS	up-regulates	PML_Ser36-->PML-->APOPTOSIS	2.02	2	34856	-2.50860386
FOXO_Thr179	APOPTOSIS	up-regulates	FOXO_Thr179-->FOXO-->APOPTOSIS	2.47	2	34856	-2.151936071
FOXO_Ser330	APOPTOSIS	down-regulates	FOXO_Ser330--|FOXO-->APOPTOSIS	2.373	2	34856	-2.228817794
PARP1_Thr373	APOPTOSIS	down-regulates	PARP1_Thr373-->PARP1--|APOPTOSIS	2.2	2	34856	-2.365936745
CSNK1E_Ser389	APOPTOSIS	down-regulates	CSNK1E_Ser389-->CSNK1E--|PER2-->APOPTOSIS	2.435	3	34856	-2.179676899
BTK_Ser180	APOPTOSIS	down-regulates	BTK_Ser180--|BTK-->PLCG2-->APOPTOSIS	2.49	3	34856	-2.136084169
MAPK8IP1_Thr205	APOPTOSIS	-	MAPK8IP1_Thr205--?MAPK8IP1-->MAP2K7-->JNK-->APOPTOSIS	2.511	4	34856	-2.119439672
PLCG2_Tyr1217	APOPTOSIS	up-regulates	PLCG2_Tyr1217-->PLCG2-->APOPTOSIS	1.523	2	34856	-2.902523619
FOS_Thr331	APOPTOSIS	down-regulates	FOS_Thr331-->FOS-->JUN--|APOPTOSIS	2.373	3	34856	-2.228817794
BCL2L11_Ser98	APOPTOSIS	down-regulates	BCL2L11_Ser98--|BCL2L11--|BCL2--|APOPTOSIS	2.573	3	34856	-2.070298777
PRKAR1A_Ser101	APOPTOSIS	down-regulates	PRKAR1A_Ser101-->PRKAR1A--|PRKACB-->NGFR-->APOPTOSIS	2.649	4	34856	-2.01006155
BCL2L11_Ser93	APOPTOSIS	down-regulates	BCL2L11_Ser93--|BCL2L11--|BCL2L1--|APOPTOSIS	2.337	3	34856	-2.257351218
NFE2L2_Ser374	APOPTOSIS	down-regulates	NFE2L2_Ser374-->NFE2L2-->HMOX1--|APOPTOSIS	2.573	3	34856	-2.070298777
BCL2L1_Ser62	APOPTOSIS	up-regulates	BCL2L1_Ser62--|BCL2L1--|BAK1-->APOPTOSIS	2.007	3	34856	-2.518907597
BID_Thr59	APOPTOSIS	up-regulates	BID_Thr59-->BID-->BAX-->APOPTOSIS	2.36	3	34856	-2.239121531
PML_Ser403	APOPTOSIS	down-regulates	PML_Ser403--|PML-->APOPTOSIS	1.906	2	34856	-2.5989597
CASP8_Ser305	APOPTOSIS	down-regulates	CASP8_Ser305--|CASP8-->APOPTOSIS	2.12	2	34856	-2.429344352
BCL10_Ser144	APOPTOSIS	down-regulates	BCL10_Ser144-->BCL10-->IKBKG-->NFKB-P65/P50--|APOPTOSIS	2.611	4	34856	-2.040180164
BCL2L11_Ser77	APOPTOSIS	up-regulates	BCL2L11_Ser77-->BCL2L11-->BAX-->APOPTOSIS	2.179	3	34856	-2.382581241
HIPK2_Thr119	APOPTOSIS	-	HIPK2_Thr119--?HIPK2-->APOPTOSIS	2.28	2	34856	-2.302529138
BCL2L11_Ser118	APOPTOSIS	up-regulates	BCL2L11_Ser118-->BCL2L11-->BAK1-->APOPTOSIS	2.523	3	34856	-2.109928531
BCL2L1_Thr47	APOPTOSIS	up-regulates	BCL2L1_Thr47--|BCL2L1--|BAK1-->APOPTOSIS	2.581	3	34856	-2.063958016
BCL2L11_Ser118	APOPTOSIS	up-regulates	BCL2L11_Ser118-->BCL2L11--|BCL2L1--|APOPTOSIS	2.514	3	34856	-2.117061887
FOXO3_Ser644	APOPTOSIS	down-regulates	FOXO3_Ser644--|FOXO3-->APOPTOSIS	2.239	2	34856	-2.335025536
ETS1_Ser257	APOPTOSIS	down-regulates	ETS1_Ser257--|ETS1-->APOPTOSIS	2.02	2	34856	-2.50860386
ETS2_Ser246	APOPTOSIS	up-regulates	ETS2_Ser246--|ETS2--|APOPTOSIS	2.02	2	34856	-2.50860386
PLCG2_Tyr759	APOPTOSIS	up-regulates	PLCG2_Tyr759-->PLCG2-->APOPTOSIS	1.749	2	34856	-2.723397129
BCL2L11_Ser87	APOPTOSIS	down-regulates	BCL2L11_Ser87--|BCL2L11--|BCL2L1--|BAK1-->APOPTOSIS	2.568	4	34856	-2.074261752
BCL2L11_Ser94	APOPTOSIS	down-regulates	BCL2L11_Ser94--|BCL2L11-->BAK1-->APOPTOSIS	2.346	3	34856	-2.250217862
BCL2L11_Ser94	APOPTOSIS	down-regulates	BCL2L11_Ser94--|BCL2L11--|BCL2--|APOPTOSIS	2.573	3	34856	-2.070298777
BCL2L11_Thr116	APOPTOSIS	up-regulates	BCL2L11_Thr116-->BCL2L11-->BAX-->APOPTOSIS	2.109	3	34856	-2.438062898
LATS2_Ser872	APOPTOSIS	up-regulates	LATS2_Ser872-->LATS2--|YAP1--|APOPTOSIS	2.701	3	34856	-1.968846606
ZBTB16_Ser184	APOPTOSIS	up-regulates	ZBTB16_Ser184-->ZBTB16-->APOPTOSIS	1.98	2	34856	-2.540307664
YAP1_Tyr407	APOPTOSIS	-	YAP1_Tyr407--?YAP1--|APOPTOSIS	2.13	2	34856	-2.421418401
BCL2L11_Ser77	APOPTOSIS	up-regulates	BCL2L11_Ser77-->BCL2L11--|BCL2L2--|BAK1-->APOPTOSIS	2.671	4	34856	-1.992624458
VDAC1_Ser104	APOPTOSIS	down-regulates	VDAC1_Ser104--|VDAC1-->APOPTOSIS	1.98	2	34856	-2.540307664
BCL2L11_Ser98	APOPTOSIS	down-regulates	BCL2L11_Ser98--|BCL2L11-->APOPTOSIS	2.013	2	34856	-2.514152026
BCL10_Ser136	APOPTOSIS	down-regulates	BCL10_Ser136-->BCL10-->IKBKG-->NFKB-P65/P50--|APOPTOSIS	2.611	4	34856	-2.040180164
CDK9_Ser175	APOPTOSIS	up-regulates	CDK9_Ser175--|CDK9--[]P-TEFB--|APOPTOSIS	2.306	3	34856	-2.281921665
JUN_Thr93	APOPTOSIS	down-regulates	JUN_Thr93-->JUN--|APOPTOSIS	2.532	2	34856	-2.102795175
NR4A3_Ser376	APOPTOSIS	-	NR4A3_Ser376--?NR4A3-->APOPTOSIS	1.844	2	34856	-2.648100596
TBK1_Ser527	APOPTOSIS	up-regulates	TBK1_Ser527--|TBK1-->OPTN--|APOPTOSIS	2.628	3	34856	-2.026706047
XIAP_Thr180	APOPTOSIS	down-regulates	XIAP_Thr180-->XIAP--|CASP3-->APOPTOSIS	2.466	3	34856	-2.155106451
WWTR1_Ser311	APOPTOSIS	up-regulates	WWTR1_Ser311--|WWTR1--|APOPTOSIS	1.999	2	34856	-2.525248357
ZBTB16_Ser197	APOPTOSIS	down-regulates	ZBTB16_Ser197--|ZBTB16-->APOPTOSIS	1.898	2	34856	-2.605300461
BBC3_Tyr152	APOPTOSIS	down-regulates	BBC3_Tyr152--|BBC3-->BAK1-->APOPTOSIS	2.698	3	34856	-1.971224391
NFKBIA_Thr291	APOPTOSIS	down-regulates	NFKBIA_Thr291--|NFKBIA--|NFKB-P65/P50--|APOPTOSIS	2.524	3	34856	-2.109135936
WWTR1_Ser89	APOPTOSIS	up-regulates	WWTR1_Ser89--|WWTR1--|APOPTOSIS	1.75	2	34856	-2.722604534
PML_Ser38	APOPTOSIS	up-regulates	PML_Ser38-->PML-->APOPTOSIS	1.941	2	34856	-2.571218872
MAPK10_Thr221	APOPTOSIS	up-regulates	MAPK10_Thr221-->MAPK10-->APP-->NAE1-->APOPTOSIS	2.69	4	34856	-1.977565152
BCL2L11_Ser77	APOPTOSIS	up-regulates	BCL2L11_Ser77-->BCL2L11--|BCL2L1--|APOPTOSIS	2.026	3	34856	-2.50384829
BCL2L11_Ser77	APOPTOSIS	up-regulates	BCL2L11_Ser77-->BCL2L11-->APOPTOSIS	1.702	2	34856	-2.760649098
TAB1_Ser457	APOPTOSIS	up-regulates	TAB1_Ser457-->TAB1-->JNK-->APOPTOSIS	2.258	3	34856	-2.31996623
HDAC7_Ser486	APOPTOSIS	-	HDAC7_Ser486--?HDAC7--|PLAG1-->APOPTOSIS	2.565	3	34856	-2.076639538
DYRK1B_Tyr273	APOPTOSIS	down-regulates	DYRK1B_Tyr273-->DYRK1B--|APOPTOSIS	2.07	2	34856	-2.468974106
PARP1_Ser782	APOPTOSIS	-	PARP1_Ser782--?PARP1--|APOPTOSIS	2.142	2	34856	-2.41190726
CASP7_Ser30	APOPTOSIS	down-regulates	CASP7_Ser30--|CASP7--|PARP1--|APOPTOSIS	2.45	3	34856	-2.167787973
BCL2L11_Ser104	APOPTOSIS	up-regulates	BCL2L11_Ser104-->BCL2L11-->BAX-->APOPTOSIS	2.463	3	34856	-2.157484237
TP73_Tyr99	APOPTOSIS	up-regulates	TP73_Tyr99-->TP73-->APOPTOSIS	1.707	2	34856	-2.756686123
CASP8_Tyr380	APOPTOSIS	down-regulates	CASP8_Tyr380--|CASP8-->APOPTOSIS	2.037	2	34856	-2.495129744
PML_Thr409	APOPTOSIS	down-regulates	PML_Thr409--|PML-->APOPTOSIS	1.906	2	34856	-2.5989597
MAPK9_Thr183	APOPTOSIS	-	MAPK9_Thr183-->MAPK9--?BCL2L11-->APOPTOSIS	2.607	3	34856	-2.043350544
BAX_Ser163	APOPTOSIS	up-regulates	BAX_Ser163-->BAX-->APOPTOSIS	2.013	2	34856	-2.514152026
JUN_Tyr170	APOPTOSIS	-	JUN_Tyr170--?JUN--|APOPTOSIS	2.274	2	34856	-2.307284708
CASP7_Ser239	APOPTOSIS	down-regulates	CASP7_Ser239--|CASP7--|PARP1--|APOPTOSIS	2.45	3	34856	-2.167787973
JAK3_Tyr785	APOPTOSIS	down-regulates	JAK3_Tyr785-->JAK3-->STAT5A--|APOPTOSIS	2.687	3	34856	-1.979942937
MAPK8IP1_Ser29	APOPTOSIS	-	MAPK8IP1_Ser29--?MAPK8IP1-->MAP2K7-->JNK-->APOPTOSIS	2.511	4	34856	-2.119439672
CHUK_Ser180	APOPTOSIS	up-regulates	CHUK_Ser180-->CHUK--|NFKB-P65/P50--|APOPTOSIS	2.584	3	34856	-2.061580231
NFKBIA_Ser36	APOPTOSIS	down-regulates	NFKBIA_Ser36--|NFKBIA--|NFKB-P65/P50--|APOPTOSIS	2.524	3	34856	-2.109135936
BTK_Ser51	APOPTOSIS	down-regulates	BTK_Ser51--|BTK-->PLCG2-->APOPTOSIS	2.577	3	34856	-2.067128396
MOB1A_Thr74	APOPTOSIS	up-regulates	MOB1A_Thr74-->MOB1A-->LATS2--|YAP1--|APOPTOSIS	2.682	4	34856	-1.983905912
OPTN_Ser513	APOPTOSIS	down-regulates	OPTN_Ser513-->OPTN--|APOPTOSIS	1.412	2	34856	-2.990501674
BRD4_Tyr97	APOPTOSIS	down-regulates	BRD4_Tyr97-->BRD4-->P-TEFB--|APOPTOSIS	2.436	3	34856	-2.178884304
CDK9_Thr186	APOPTOSIS	-	CDK9_Thr186--?CDK9--[]P-TEFB--|APOPTOSIS	2.306	3	34856	-2.281921665
BCL2L1_Thr115	APOPTOSIS	up-regulates	BCL2L1_Thr115--|BCL2L1--|BAK1-->APOPTOSIS	2.581	3	34856	-2.063958016
BRD4_Tyr98	APOPTOSIS	down-regulates	BRD4_Tyr98-->BRD4-->P-TEFB--|APOPTOSIS	2.436	3	34856	-2.178884304
CRY1_Ser280	APOPTOSIS	up-regulates	CRY1_Ser280--|CRY1--|BMAL1/NPAS2-->PER2-->APOPTOSIS	2.381	4	34856	-2.222477034
BCL2L11_Ser104	APOPTOSIS	up-regulates	BCL2L11_Ser104-->BCL2L11--|BCL2L1--|APOPTOSIS	2.31	3	34856	-2.278751285
STAT6_Ser407	APOPTOSIS	up-regulates	STAT6_Ser407-->STAT6--|NFKB-P65/P50--|APOPTOSIS	2.671	3	34856	-1.992624458
STRADA_Thr329	APOPTOSIS	down-regulates	STRADA_Thr329-->STRADA-->STK11-->SIRT1--|APOPTOSIS	2.687	4	34856	-1.979942937
TAB1_Ser452	APOPTOSIS	up-regulates	TAB1_Ser452-->TAB1-->JNK-->APOPTOSIS	2.258	3	34856	-2.31996623
NFE2L2_Ser40	APOPTOSIS	down-regulates	NFE2L2_Ser40-->NFE2L2--|APOPTOSIS	1.998	2	34856	-2.526040952
CASP8_Tyr380	APOPTOSIS	down-regulates	CASP8_Tyr380--|CASP8-->BID-->BAK1-->APOPTOSIS	2.704	4	34856	-1.96646882
BCL2_Thr69	APOPTOSIS	up-regulates	BCL2_Thr69--|BCL2--|APOPTOSIS	1.879	2	34856	-2.620359768
PRMT5_Tyr297	APOPTOSIS	up-regulates	PRMT5_Tyr297--|PRMT5-->HOXA9-->MEIS1--|APOPTOSIS	2.587	4	34856	-2.059202446
DDIT3_Ser15	APOPTOSIS	down-regulates	DDIT3_Ser15--|DDIT3-->APOPTOSIS	1.905	2	34856	-2.599752296
FOXO3_Ser294	APOPTOSIS	down-regulates	FOXO3_Ser294--|FOXO3-->APOPTOSIS	2.188	2	34856	-2.375447886
MECP2_Ser80	APOPTOSIS	up-regulates	MECP2_Ser80-->MECP2-->APOPTOSIS	1.922	2	34856	-2.586278179
BCL2L11_Ser118	APOPTOSIS	up-regulates	BCL2L11_Ser118-->BCL2L11-->BAX-->APOPTOSIS	2.667	3	34856	-1.995794839
WWTR1_Ser105	APOPTOSIS	up-regulates	WWTR1_Ser105--|WWTR1--|APOPTOSIS	2.282	2	34856	-2.300943947
NFE2L2_Ser433	APOPTOSIS	down-regulates	NFE2L2_Ser433-->NFE2L2--|APOPTOSIS	2.17	2	34856	-2.389714597
BCL2L1_Ser49	APOPTOSIS	down-regulates	BCL2L1_Ser49-->BCL2L1--|BAX-->APOPTOSIS	2.533	3	34856	-2.10200258
BCL2L11_Ser69	APOPTOSIS	down-regulates	BCL2L11_Ser69--|BCL2L11-->BAX-->APOPTOSIS	2.109	3	34856	-2.438062898
ITCH_Thr263	APOPTOSIS	down-regulates	ITCH_Thr263-->ITCH--|TP73-->APOPTOSIS	2.681	3	34856	-1.984698507
BCL2_Thr56	APOPTOSIS	-	BCL2_Thr56--?BCL2--|APOPTOSIS	2.113	2	34856	-2.434892517
NFKB1_Thr931	APOPTOSIS	up-regulates	NFKB1_Thr931--|NFKB1--[]NFKB-P65/P50--|APOPTOSIS	2.43	3	34856	-2.183639874
BCL2L11_Ser87	APOPTOSIS	down-regulates	BCL2L11_Ser87--|BCL2L11-->APOPTOSIS	1.823	2	34856	-2.664745093
BBC3_Tyr172	APOPTOSIS	down-regulates	BBC3_Tyr172--|BBC3--|BCL2L1--|APOPTOSIS	2.429	3	34856	-2.184432469
STAT5A_Tyr694	APOPTOSIS	-	STAT5A_Tyr694--?STAT5A--|APOPTOSIS	1.635	2	34856	-2.813752969
WWTR1_Ser90	APOPTOSIS	up-regulates	WWTR1_Ser90--|WWTR1--|APOPTOSIS	2.277	2	34856	-2.304906923
BID_Ser64	APOPTOSIS	up-regulates	BID_Ser64-->BID--|BCL2L1--|APOPTOSIS	2.414	3	34856	-2.196321396
MAPK8IP1_Thr103	APOPTOSIS	up-regulates	MAPK8IP1_Thr103-->MAPK8IP1-->MAP2K7-->JNK-->APOPTOSIS	2.511	4	34856	-2.119439672
BCL2L11_Ser59	APOPTOSIS	up-regulates	BCL2L11_Ser59-->BCL2L11-->APOPTOSIS	1.754	2	34856	-2.719434154
FOXO_Ser197	APOPTOSIS	down-regulates	FOXO_Ser197--|FOXO-->APOPTOSIS	1.97	2	34856	-2.548233615
JUN_Thr231	APOPTOSIS	up-regulates	JUN_Thr231--|JUN--|APOPTOSIS	2.209	2	34856	-2.358803389
BAD_Ser74	APOPTOSIS	down-regulates	BAD_Ser74--|BAD-->APOPTOSIS	2.314	2	34856	-2.275580905
ERBB4_Thr699	APOPTOSIS	up-regulates	ERBB4_Thr699--|ERBB4-->STAT5A--|APOPTOSIS	2.427	3	34856	-2.18601766
MAPK10_Tyr223	APOPTOSIS	up-regulates	MAPK10_Tyr223-->MAPK10-->MAPK8IP3-->JNK-->APOPTOSIS	2.596	4	34856	-2.05206909
WWTR1_Tyr305	APOPTOSIS	down-regulates	WWTR1_Tyr305-->WWTR1--|APOPTOSIS	2.223	2	34856	-2.347707058
LATS2_Thr1041	APOPTOSIS	up-regulates	LATS2_Thr1041-->LATS2--|WWTR1--|APOPTOSIS	2.515	3	34856	-2.116269292
LATS1_Ser613	APOPTOSIS	up-regulates	LATS1_Ser613-->LATS1--|WWTR1--|APOPTOSIS	2.669	3	34856	-1.994209648
FOXO_Ser344	APOPTOSIS	down-regulates	FOXO_Ser344--|FOXO-->APOPTOSIS	2.164	2	34856	-2.394470168
WWTR1_Ser89	APOPTOSIS	up-regulates	WWTR1_Ser89--|WWTR1-->YAP/TAZ--|APOPTOSIS	2.369	3	34856	-2.231988175
DVL3_Ser280	APOPTOSIS	up-regulates	DVL3_Ser280--|DVL3-->CSNK1E--|PER2-->APOPTOSIS	2.55	4	34856	-2.088528464
PLCG2_Ser1164	APOPTOSIS	up-regulates	PLCG2_Ser1164-->PLCG2-->APOPTOSIS	2.037	2	34856	-2.495129744
ETS1_Thr38	APOPTOSIS	up-regulates	ETS1_Thr38-->ETS1-->APOPTOSIS	1.909	2	34856	-2.596581915
CSNK1E_Thr325	APOPTOSIS	up-regulates	CSNK1E_Thr325--|CSNK1E--|PER2-->APOPTOSIS	2.498	3	34856	-2.129743408
CSNK1E_Ser323	APOPTOSIS	up-regulates	CSNK1E_Ser323--|CSNK1E--|PER2-->APOPTOSIS	2.498	3	34856	-2.129743408
BIRC5_Thr34	APOPTOSIS	down-regulates	BIRC5_Thr34-->BIRC5--|CASP3-->APOPTOSIS	2.546	3	34856	-2.091698844
STAT6_Tyr641	APOPTOSIS	up-regulates	STAT6_Tyr641-->STAT6--|NFKB-P65/P50--|APOPTOSIS	2.671	3	34856	-1.992624458
BCL2L11_Ser77	APOPTOSIS	up-regulates	BCL2L11_Ser77-->BCL2L11--|BCL2L1--|BAX-->APOPTOSIS	2.59	4	34856	-2.05682466
DYRK1B_Ser421	APOPTOSIS	down-regulates	DYRK1B_Ser421-->DYRK1B--|APOPTOSIS	1.9	2	34856	-2.603715271
FOXO_Ser209	APOPTOSIS	up-regulates	FOXO_Ser209-->FOXO-->APOPTOSIS	2.2	2	34856	-2.365936745
CSNK1E_Ser408	APOPTOSIS	up-regulates	CSNK1E_Ser408--|CSNK1E--|PER2-->APOPTOSIS	2.498	3	34856	-2.129743408
BCL2L11_Ser93	APOPTOSIS	down-regulates	BCL2L11_Ser93--|BCL2L11-->BAX-->APOPTOSIS	2.49	3	34856	-2.136084169
FOXO_Ser321	APOPTOSIS	down-regulates	FOXO_Ser321--|FOXO-->APOPTOSIS	2.464	2	34856	-2.156691641
BAD_Ser99	APOPTOSIS	down-regulates	BAD_Ser99--|BAD--|BCL2L1--|APOPTOSIS	2.648	3	34856	-2.010854145
LCK_Tyr505	APOPTOSIS	down-regulates	LCK_Tyr505--|LCK-->PLCG2-->APOPTOSIS	2.647	3	34856	-2.01164674
TP73_Ser235	APOPTOSIS	down-regulates	TP73_Ser235--|TP73-->APOPTOSIS	2.01	2	34856	-2.516529811
VAV1_Tyr160	APOPTOSIS	-	VAV1_Tyr160--?VAV1-->SYK-->PLCG2-->APOPTOSIS	2.653	4	34856	-2.00689117
MAP2K4_Thr261	APOPTOSIS	up-regulates	MAP2K4_Thr261-->MAP2K4-->JNK-->APOPTOSIS	2.374	3	34856	-2.228025199
LGALS3_Tyr118	APOPTOSIS	-	LGALS3_Tyr118--?LGALS3--|APOPTOSIS	1.816	2	34856	-2.670293258
BCL2L11_Ser69	APOPTOSIS	up-regulates	BCL2L11_Ser69--|BCL2L11--|BCL2L1-->BAD-->APOPTOSIS	2.677	4	34856	-1.987868888
FOXO_Ser319	APOPTOSIS	down-regulates	FOXO_Ser319--|FOXO-->APOPTOSIS	1.97	2	34856	-2.548233615
YAP1_Ser367	APOPTOSIS	down-regulates	YAP1_Ser367-->YAP1--|APOPTOSIS	2.65	2	34856	-2.009268955
MOB1A_Thr74	APOPTOSIS	up-regulates	MOB1A_Thr74-->MOB1A-->LATS1--|YAP1--|APOPTOSIS	2.619	4	34856	-2.033839403
OPTN_Ser473	APOPTOSIS	down-regulates	OPTN_Ser473-->OPTN--|APOPTOSIS	1.412	2	34856	-2.990501674
NFKB1_Ser337	APOPTOSIS	down-regulates	NFKB1_Ser337-->NFKB1--[]NFKB-P65/P50--|APOPTOSIS	2.667	3	34856	-1.995794839
BCL2L11_Thr116	APOPTOSIS	up-regulates	BCL2L11_Thr116-->BCL2L11--|BCL2L1--|VDAC1-->APOPTOSIS	2.49	4	34856	-2.136084169
LATS2_Ser872	APOPTOSIS	up-regulates	LATS2_Ser872-->LATS2--|WWTR1--|APOPTOSIS	2.515	3	34856	-2.116269292
BCL2L11_Thr116	APOPTOSIS	up-regulates	BCL2L11_Thr116-->BCL2L11-->BAX-->VDAC1-->APOPTOSIS	2.625	4	34856	-2.029083832
BCL2L11_Thr116	APOPTOSIS	up-regulates	BCL2L11_Thr116-->BCL2L11-->APOPTOSIS	1.632	2	34856	-2.816130754
ETS1_Ser285	APOPTOSIS	down-regulates	ETS1_Ser285--|ETS1-->APOPTOSIS	2.02	2	34856	-2.50860386
BID_Ser64	APOPTOSIS	up-regulates	BID_Ser64-->BID-->BAK1-->APOPTOSIS	2.34	3	34856	-2.254973432
CFLAR_Ser193	APOPTOSIS	down-regulates	CFLAR_Ser193-->CFLAR--|CASP8-->APOPTOSIS	2.639	3	34856	-2.017987501
HDAC7_Ser358	APOPTOSIS	-	HDAC7_Ser358--?HDAC7--|PLAG1-->APOPTOSIS	2.606	3	34856	-2.044143139
BCL2L11_Ser98	APOPTOSIS	down-regulates	BCL2L11_Ser98--|BCL2L11--|BCL2L1--|APOPTOSIS	2.337	3	34856	-2.257351218
CSNK1D_Ser181	APOPTOSIS	down-regulates	CSNK1D_Ser181-->CSNK1D--|PER2-->APOPTOSIS	2.561	3	34856	-2.079809918
BCL2L11_Ser104	APOPTOSIS	up-regulates	BCL2L11_Ser104-->BCL2L11-->BAK1-->APOPTOSIS	2.319	3	34856	-2.271617929
BCL10_Ser138	APOPTOSIS	down-regulates	BCL10_Ser138-->BCL10-->IKBKG-->NFKB-P65/P50--|APOPTOSIS	2.611	4	34856	-2.040180164
TP73_Thr86	APOPTOSIS	down-regulates	TP73_Thr86--|TP73-->APOPTOSIS	1.987	2	34856	-2.534759498
APP_Thr743	APOPTOSIS	-	APP_Thr743--?APP-->NAE1-->APOPTOSIS	2.399	3	34856	-2.208210322
CSNK1D_Thr176	APOPTOSIS	down-regulates	CSNK1D_Thr176-->CSNK1D--|PER2-->APOPTOSIS	2.561	3	34856	-2.079809918
MAP2K4_Ser80	APOPTOSIS	down-regulates	MAP2K4_Ser80--|MAP2K4-->JNK-->APOPTOSIS	2.405	3	34856	-2.203454752
FOS_Thr232	APOPTOSIS	down-regulates	FOS_Thr232-->FOS-->JUN--|APOPTOSIS	2.373	3	34856	-2.228817794
SIRT1_Ser27	APOPTOSIS	down-regulates	SIRT1_Ser27-->SIRT1--|APOPTOSIS	1.998	2	34856	-2.526040952
BCL2L1_Ser49	APOPTOSIS	down-regulates	BCL2L1_Ser49-->BCL2L1--|BAK1-->APOPTOSIS	2.39	3	34856	-2.215343678
LGALS3_Tyr107	APOPTOSIS	-	LGALS3_Tyr107--?LGALS3--|APOPTOSIS	1.816	2	34856	-2.670293258
BCL2L11_Ser69	APOPTOSIS	down-regulates	BCL2L11_Ser69--|BCL2L11--|BCL2L1--|VDAC1-->APOPTOSIS	2.49	4	34856	-2.136084169
ANXA1_Ser27	APOPTOSIS	up-regulates	ANXA1_Ser27-->ANXA1-->APOPTOSIS	2.03	2	34856	-2.50067791
IKBKG_Ser85	APOPTOSIS	up-regulates	IKBKG_Ser85--|IKBKG--[]IKK-COMPLEX-->NFKB-P65/P50--|APOPTOSIS	2.429	4	34856	-2.184432469
BAK1_Tyr108	APOPTOSIS	down-regulates	BAK1_Tyr108--|BAK1-->APOPTOSIS	2.05	2	34856	-2.484826008
MOB1A_Thr35	APOPTOSIS	up-regulates	MOB1A_Thr35-->MOB1A-->LATS2--|WWTR1--|APOPTOSIS	2.446	4	34856	-2.170958353
TP73_Ser289	APOPTOSIS	up-regulates	TP73_Ser289-->TP73-->APOPTOSIS	2.152	2	34856	-2.403981309
MOB1B_Thr35	APOPTOSIS	up-regulates	MOB1B_Thr35-->MOB1B-->LATS1-->FOXL2-->APOPTOSIS	2.359	4	34856	-2.239914126
FOXO_Thr227	APOPTOSIS	up-regulates	FOXO_Thr227-->FOXO-->APOPTOSIS	2.168	2	34856	-2.391299787
CASP8_Ser387	APOPTOSIS	down-regulates	CASP8_Ser387--|CASP8-->CASP3-->APOPTOSIS	2.477	3	34856	-2.146387905
ETV3_Ser139	APOPTOSIS	up-regulates	ETV3_Ser139--|ETV3--|DDX20-->FOXL2-->APOPTOSIS	2.645	4	34856	-2.013231931
CDK7_Ser164	APOPTOSIS	-	CDK7_Ser164--?CDK7-->CDK9--[]P-TEFB--|APOPTOSIS	2.635	4	34856	-2.021157881
IKBKG_Ser376	APOPTOSIS	-	IKBKG_Ser376--?IKBKG--[]IKK-COMPLEX-->NFKB-P65/P50--|APOPTOSIS	2.429	4	34856	-2.184432469
FOXO_Ser329	APOPTOSIS	down-regulates	FOXO_Ser329--|FOXO-->APOPTOSIS	2.373	2	34856	-2.228817794
ETS2_Ser313	APOPTOSIS	up-regulates	ETS2_Ser313--|ETS2--|APOPTOSIS	2.02	2	34856	-2.50860386
ANXA1_Thr216	APOPTOSIS	-	ANXA1_Thr216--?ANXA1-->APOPTOSIS	1.84	2	34856	-2.651270976
YAP1_Ser397	APOPTOSIS	up-regulates	YAP1_Ser397--|YAP1--|APOPTOSIS	2.03	2	34856	-2.50067791
BCL2_Thr69	APOPTOSIS	up-regulates	BCL2_Thr69--|BCL2--|BAX-->APOPTOSIS	2.554	3	34856	-2.085358084
PLCG2_Tyr753	APOPTOSIS	up-regulates	PLCG2_Tyr753-->PLCG2-->APOPTOSIS	1.726	2	34856	-2.741626816
BCL2L1_Thr47	APOPTOSIS	up-regulates	BCL2L1_Thr47--|BCL2L1--|APOPTOSIS	2.16	2	34856	-2.397640548
BCL2L1_Ser73	APOPTOSIS	down-regulates	BCL2L1_Ser73-->BCL2L1--|BAX-->APOPTOSIS	2.429	3	34856	-2.184432469
APP_Tyr757	APOPTOSIS	up-regulates	APP_Tyr757-->APP-->NAE1-->APOPTOSIS	2.149	3	34856	-2.406359094
MAPK10_Tyr223	APOPTOSIS	-	MAPK10_Tyr223-->MAPK10--?BCL2L11-->BAK1-->APOPTOSIS	2.541	4	34856	-2.09566182
YAP1_Thr143	APOPTOSIS	down-regulates	YAP1_Thr143-->YAP1--|APOPTOSIS	2.65	2	34856	-2.009268955
WWTR1_Ser311	APOPTOSIS	up-regulates	WWTR1_Ser311--|WWTR1-->YAP/TAZ--|APOPTOSIS	2.618	3	34856	-2.034631998
TNFRSF1A_Thr280	APOPTOSIS	down-regulates	TNFRSF1A_Thr280--|TNFRSF1A-->TRADD-->CASP8-->APOPTOSIS	2.477	4	34856	-2.146387905
DDIT3_Ser30	APOPTOSIS	down-regulates	DDIT3_Ser30--|DDIT3-->APOPTOSIS	1.905	2	34856	-2.599752296
SOD1_Ser60	APOPTOSIS	down-regulates	SOD1_Ser60-->SOD1--|VDAC1-->APOPTOSIS	2.59	3	34856	-2.05682466
BAX_Ser184	APOPTOSIS	down-regulates	BAX_Ser184--|BAX-->VDAC1-->APOPTOSIS	2.706	3	34856	-1.96488363
BAD_Ser75	APOPTOSIS	down-regulates	BAD_Ser75--|BAD-->APOPTOSIS	2.179	2	34856	-2.382581241
BCL2L11_Ser87	APOPTOSIS	down-regulates	BCL2L11_Ser87--|BCL2L11--|BCL2L1--|BAX-->APOPTOSIS	2.711	4	34856	-1.960920655
FOXO_Ser555	APOPTOSIS	up-regulates	FOXO_Ser555-->FOXO-->APOPTOSIS	2.364	2	34856	-2.23595115
YAP1_Ser128	APOPTOSIS	down-regulates	YAP1_Ser128-->YAP1--|APOPTOSIS	2.528	2	34856	-2.105965556
SIRT1_Ser47	APOPTOSIS	down-regulates	SIRT1_Ser47-->SIRT1--|FOXL2-->APOPTOSIS	2.556	3	34856	-2.083772893
SIRT1_Ser615	APOPTOSIS	down-regulates	SIRT1_Ser615-->SIRT1--|FOXL2-->APOPTOSIS	2.585	3	34856	-2.060787636
ERBB4_Thr1152	APOPTOSIS	down-regulates	ERBB4_Thr1152-->ERBB4-->STAT5A--|APOPTOSIS	2.681	3	34856	-1.984698507
BCL2L11_Ser98	APOPTOSIS	down-regulates	BCL2L11_Ser98--|BCL2L11-->BAX-->APOPTOSIS	2.49	3	34856	-2.136084169
FOXO_Ser425	APOPTOSIS	down-regulates	FOXO_Ser425--|FOXO-->APOPTOSIS	2.164	2	34856	-2.394470168
STAT5A_Ser780	APOPTOSIS	down-regulates	STAT5A_Ser780-->STAT5A--|APOPTOSIS	1.795	2	34856	-2.686937755
VDAC1_Ser193	APOPTOSIS	down-regulates	VDAC1_Ser193--|VDAC1-->APOPTOSIS	1.757	2	34856	-2.717056369
CSNK1E_Thr337	APOPTOSIS	up-regulates	CSNK1E_Thr337--|CSNK1E--|PER2-->APOPTOSIS	2.498	3	34856	-2.129743408
NFKB1_Ser923	APOPTOSIS	up-regulates	NFKB1_Ser923--|NFKB1--[]NFKB-P65/P50--|APOPTOSIS	2.323	3	34856	-2.268447549
MOB1A_Thr74	APOPTOSIS	up-regulates	MOB1A_Thr74-->MOB1A-->LATS2--|WWTR1--|APOPTOSIS	2.496	4	34856	-2.131328599
PLCG2_Tyr1197	APOPTOSIS	up-regulates	PLCG2_Tyr1197-->PLCG2-->APOPTOSIS	1.523	2	34856	-2.902523619
DDIT3_Ser79	APOPTOSIS	up-regulates	DDIT3_Ser79-->DDIT3-->APOPTOSIS	1.641	2	34856	-2.808997399
HMGA2_Ser44	APOPTOSIS	down-regulates	HMGA2_Ser44--|HMGA2-->APOPTOSIS	1.755	2	34856	-2.718641559
IKBKG_Ser376	APOPTOSIS	-	IKBKG_Ser376--?IKBKG-->NFKB-P65/P50--|APOPTOSIS	2.128	3	34856	-2.423003591
FOXO_Ser322	APOPTOSIS	down-regulates	FOXO_Ser322--|FOXO-->APOPTOSIS	2.386	2	34856	-2.218514058
YAP1_Ser109	APOPTOSIS	up-regulates	YAP1_Ser109--|YAP1--|APOPTOSIS	2.573	2	34856	-2.070298777
ETS1_Ser282	APOPTOSIS	down-regulates	ETS1_Ser282--|ETS1-->APOPTOSIS	2.02	2	34856	-2.50860386
BAX_Ser163	APOPTOSIS	up-regulates	BAX_Ser163-->BAX-->VDAC1-->APOPTOSIS	2.529	3	34856	-2.105172961
BCL2L1_Thr47	APOPTOSIS	up-regulates	BCL2L1_Thr47--|BCL2L1--|VDAC1-->APOPTOSIS	2.694	3	34856	-1.974394771
ATF4_Ser245	APOPTOSIS	up-regulates	ATF4_Ser245-->ATF4-->DDIT3-->APOPTOSIS	2.176	3	34856	-2.384959027
NFE2L2_Ser433	APOPTOSIS	down-regulates	NFE2L2_Ser433-->NFE2L2-->HMOX1--|APOPTOSIS	2.573	3	34856	-2.070298777
BCL2L1_Ser49	APOPTOSIS	down-regulates	BCL2L1_Ser49-->BCL2L1--|APOPTOSIS	1.969	2	34856	-2.54902621
BCL2L11_Ser69	APOPTOSIS	down-regulates	BCL2L11_Ser69--|BCL2L11--|BCL2L1--|BAK1-->APOPTOSIS	2.377	4	34856	-2.225647414
BCL2L11_Ser69	APOPTOSIS	down-regulates	BCL2L11_Ser69--|BCL2L11--|BCL2L1--|BAX-->APOPTOSIS	2.52	4	34856	-2.112306317
BCL2L11_Ser69	APOPTOSIS	down-regulates	BCL2L11_Ser69--|BCL2L11--|BCL2--|APOPTOSIS	2.192	3	34856	-2.372277505
IKBKG_Ser68	APOPTOSIS	up-regulates	IKBKG_Ser68--|IKBKG--[]IKK-COMPLEX-->NFKB-P65/P50--|APOPTOSIS	2.429	4	34856	-2.184432469
PER2_Ser480	APOPTOSIS	down-regulates	PER2_Ser480--|PER2-->APOPTOSIS	1.341	2	34856	-3.046775925
CFLAR_Ser273	APOPTOSIS	up-regulates	CFLAR_Ser273--|CFLAR--|CASP8-->APOPTOSIS	2.639	3	34856	-2.017987501
BCL2_Thr56	APOPTOSIS	-	BCL2_Thr56--?BCL2--|BAK1-->APOPTOSIS	2.605	3	34856	-2.044935734
ZBTB16_Thr282	APOPTOSIS	-	ZBTB16_Thr282--?ZBTB16-->APOPTOSIS	1.98	2	34856	-2.540307664
FOXO_Ser644	APOPTOSIS	down-regulates	FOXO_Ser644--|FOXO-->APOPTOSIS	2.188	2	34856	-2.375447886
BCL2_Ser70	APOPTOSIS	-	BCL2_Ser70--?BCL2--|BAX-->APOPTOSIS	2.576	3	34856	-2.067920992
JAK3_Tyr981	APOPTOSIS	up-regulates	JAK3_Tyr981--|JAK3-->STAT5A--|APOPTOSIS	2.687	3	34856	-1.979942937
YAP1_Ser138	APOPTOSIS	down-regulates	YAP1_Ser138-->YAP1--|APOPTOSIS	2.65	2	34856	-2.009268955
BCL2L11_Ser59	APOPTOSIS	up-regulates	BCL2L11_Ser59-->BCL2L11-->BAK1-->APOPTOSIS	2.087	3	34856	-2.45549999
CHEK1_Ser317	APOPTOSIS	up-regulates	CHEK1_Ser317-->CHEK1-->TP73-->APOPTOSIS	2.651	3	34856	-2.00847636
MAPK8IP3_Thr275	APOPTOSIS	up-regulates	MAPK8IP3_Thr275-->MAPK8IP3-->JNK-->APOPTOSIS	2.112	3	34856	-2.435685112
BCL2L1_Ser73	APOPTOSIS	down-regulates	BCL2L1_Ser73-->BCL2L1--|BAK1-->APOPTOSIS	2.286	3	34856	-2.297773567
BCL2L1_Ser73	APOPTOSIS	up-regulates	BCL2L1_Ser73-->BCL2L1-->BAD-->APOPTOSIS	2.586	3	34856	-2.059995041
MAPK8IP3_Thr275	APOPTOSIS	-	MAPK8IP3_Thr275-->MAPK8IP3-->MAPK10--?BCL2L11-->APOPTOSIS	2.676	4	34856	-1.988661483
FOS_Ser362	APOPTOSIS	down-regulates	FOS_Ser362-->FOS-->JUN--|APOPTOSIS	2.559	3	34856	-2.081395108
ERBB4_Ser1051	APOPTOSIS	up-regulates	ERBB4_Ser1051--|ERBB4-->STAT5A--|APOPTOSIS	2.427	3	34856	-2.18601766
BAD_Ser75	APOPTOSIS	down-regulates	BAD_Ser75--|BAD--|BCL2L1--|APOPTOSIS	2.61	3	34856	-2.040972759
SIRT1_Ser661	APOPTOSIS	-	SIRT1_Ser661--?SIRT1--|APOPTOSIS	1.965	2	34856	-2.55219659
FOXO_Ser315	APOPTOSIS	down-regulates	FOXO_Ser315--|FOXO-->APOPTOSIS	2.173	2	34856	-2.387336812
ATF4_Thr115	APOPTOSIS	down-regulates	ATF4_Thr115--|ATF4-->DDIT3-->APOPTOSIS	2.606	3	34856	-2.044143139
YAP1_Thr83	APOPTOSIS	up-regulates	YAP1_Thr83--|YAP1--|APOPTOSIS	2.65	2	34856	-2.009268955
BAD_Ser118	APOPTOSIS	down-regulates	BAD_Ser118--|BAD--|BCL2--|APOPTOSIS	2.689	3	34856	-1.978357747
WWTR1_Ser58	APOPTOSIS	up-regulates	WWTR1_Ser58--|WWTR1--|APOPTOSIS	2.34	2	34856	-2.254973432
BAD_Ser99	APOPTOSIS	down-regulates	BAD_Ser99--|BAD-->APOPTOSIS	2.217	2	34856	-2.352462628
PML_Ser565	APOPTOSIS	down-regulates	PML_Ser565--|PML-->APOPTOSIS	2.037	2	34856	-2.495129744
STAT5A_Ser780	APOPTOSIS	down-regulates	STAT5A_Ser780-->STAT5A-->PIM2--|APOPTOSIS	2.536	3	34856	-2.099624795
MAPK8IP1_Ser421	APOPTOSIS	-	MAPK8IP1_Ser421--?MAPK8IP1-->MAP2K7-->JNK-->APOPTOSIS	2.511	4	34856	-2.119439672
MCL1_Thr92	APOPTOSIS	up-regulates	MCL1_Thr92--|MCL1--|BAK1-->APOPTOSIS	2.376	3	34856	-2.226440009
BBC3_Tyr58	APOPTOSIS	down-regulates	BBC3_Tyr58--|BBC3-->BAK1-->APOPTOSIS	2.698	3	34856	-1.971224391
SGK1_Ser422	APOPTOSIS	down-regulates	SGK1_Ser422-->SGK1--|VDAC1-->APOPTOSIS	2.581	3	34856	-2.063958016
SIK3_Thr221	APOPTOSIS	down-regulates	SIK3_Thr221-->SIK3--|PER2-->APOPTOSIS	2.573	3	34856	-2.070298777
WWTR1_Thr285	APOPTOSIS	up-regulates	WWTR1_Thr285--|WWTR1--|APOPTOSIS	2.282	2	34856	-2.300943947
FOXO3_Ser344	APOPTOSIS	down-regulates	FOXO3_Ser344--|FOXO3-->APOPTOSIS	2.064	2	34856	-2.473729677
BAD_Ser91	APOPTOSIS	up-regulates	BAD_Ser91-->BAD-->APOPTOSIS	2.45	2	34856	-2.167787973
ETS2_Ser225	APOPTOSIS	up-regulates	ETS2_Ser225--|ETS2--|APOPTOSIS	1.692	2	34856	-2.768575049
TAB1_Ser438	APOPTOSIS	down-regulates	TAB1_Ser438--|TAB1-->JNK-->APOPTOSIS	2.365	3	34856	-2.235158555
NFE2L2_Ser40	APOPTOSIS	down-regulates	NFE2L2_Ser40-->NFE2L2-->HMOX1--|APOPTOSIS	2.401	3	34856	-2.206625132
CASP8_Tyr448	APOPTOSIS	down-regulates	CASP8_Tyr448--|CASP8-->APOPTOSIS	2.179	2	34856	-2.382581241
FOS_Thr325	APOPTOSIS	down-regulates	FOS_Thr325-->FOS-->JUN--|APOPTOSIS	2.373	3	34856	-2.228817794
JUN_Ser73	APOPTOSIS	down-regulates	JUN_Ser73-->JUN--|APOPTOSIS	1.914	2	34856	-2.59261894
MAP2K4_Ser257	APOPTOSIS	up-regulates	MAP2K4_Ser257-->MAP2K4-->JNK-->APOPTOSIS	2.374	3	34856	-2.228025199
SIRT1_Ser27	APOPTOSIS	down-regulates	SIRT1_Ser27-->SIRT1--|FOXL2-->APOPTOSIS	2.556	3	34856	-2.083772893
BCL2L11_Ser69	APOPTOSIS	down-regulates	BCL2L11_Ser69--|BCL2L11-->BAX-->VDAC1-->APOPTOSIS	2.625	4	34856	-2.029083832
NFE2L2_Ser408	APOPTOSIS	down-regulates	NFE2L2_Ser408-->NFE2L2--|APOPTOSIS	2.17	2	34856	-2.389714597
VAV1_Tyr174	APOPTOSIS	-	VAV1_Tyr174--?VAV1-->SYK-->PLCG2-->APOPTOSIS	2.653	4	34856	-2.00689117
MOB1A_Thr35	APOPTOSIS	up-regulates	MOB1A_Thr35-->MOB1A-->LATS1/2--|WWTR1--|APOPTOSIS	2.698	4	34856	-1.971224391
MOB1A_Thr35	APOPTOSIS	up-regulates	MOB1A_Thr35-->MOB1A-->LATS1--|WWTR1--|APOPTOSIS	2.308	4	34856	-2.280336475
SIRT1_Ser659	APOPTOSIS	-	SIRT1_Ser659--?SIRT1--|FOXL2-->APOPTOSIS	2.523	3	34856	-2.109928531
IKBKG_Ser68	APOPTOSIS	up-regulates	IKBKG_Ser68--|IKBKG-->NFKB-P65/P50--|APOPTOSIS	2.128	3	34856	-2.423003591
CASP3_Ser150	APOPTOSIS	down-regulates	CASP3_Ser150--|CASP3-->APOPTOSIS	1.776	2	34856	-2.701997062
MAPK8IP3_Thr265	APOPTOSIS	up-regulates	MAPK8IP3_Thr265-->MAPK8IP3-->JNK-->APOPTOSIS	2.171	3	34856	-2.388922002
HMGA2_Ser59	APOPTOSIS	down-regulates	HMGA2_Ser59--|HMGA2-->APOPTOSIS	1.755	2	34856	-2.718641559
BCL2L11_Ser87	APOPTOSIS	down-regulates	BCL2L11_Ser87--|BCL2L11-->BAX-->APOPTOSIS	2.3	3	34856	-2.286677236
DVL3_Ser311	APOPTOSIS	up-regulates	DVL3_Ser311--|DVL3-->CSNK1E--|PER2-->APOPTOSIS	2.55	4	34856	-2.088528464
CSNK1E_Ser405	APOPTOSIS	up-regulates	CSNK1E_Ser405--|CSNK1E--|PER2-->APOPTOSIS	2.498	3	34856	-2.129743408
STAT5A_Tyr694	APOPTOSIS	-	STAT5A_Tyr694--?STAT5A-->PIM--|APOPTOSIS	2.385	3	34856	-2.219306653
CASP8_Ser387	APOPTOSIS	down-regulates	CASP8_Ser387--|CASP8-->BID--|BCL2L1--|APOPTOSIS	2.475	4	34856	-2.147973095
BCL2L11_Ser77	APOPTOSIS	up-regulates	BCL2L11_Ser77-->BCL2L11--|BCL2L1--|VDAC1-->APOPTOSIS	2.56	4	34856	-2.080602513
BCL2L11_Ser77	APOPTOSIS	up-regulates	BCL2L11_Ser77-->BCL2L11-->BAX-->VDAC1-->APOPTOSIS	2.695	4	34856	-1.973602176
RELA_Ser536	APOPTOSIS	down-regulates	RELA_Ser536-->RELA--[]NFKB-P65/P50--|APOPTOSIS	2.658	3	34856	-2.002928194
ETS1_Thr265	APOPTOSIS	up-regulates	ETS1_Thr265-->ETS1-->APOPTOSIS	2.13	2	34856	-2.421418401
BCL2L11_Ser59	APOPTOSIS	up-regulates	BCL2L11_Ser59-->BCL2L11--|BCL2L1--|BAX-->APOPTOSIS	2.642	4	34856	-2.015609716
FOXO_Ser256	APOPTOSIS	down-regulates	FOXO_Ser256--|FOXO-->APOPTOSIS	2.116	2	34856	-2.432514732
JUN_Thr2	APOPTOSIS	down-regulates	JUN_Thr2-->JUN--|APOPTOSIS	2.532	2	34856	-2.102795175
YAP1_Ser397	APOPTOSIS	up-regulates	YAP1_Ser397--|YAP1-->YAP/TAZ--|APOPTOSIS	2.649	3	34856	-2.01006155
TAB1_Ser453	APOPTOSIS	up-regulates	TAB1_Ser453-->TAB1-->JNK-->APOPTOSIS	2.258	3	34856	-2.31996623
CSNK1E_Thr334	APOPTOSIS	up-regulates	CSNK1E_Thr334--|CSNK1E--|PER2-->APOPTOSIS	2.498	3	34856	-2.129743408
NEK1_Thr141	APOPTOSIS	down-regulates	NEK1_Thr141-->NEK1--|VDAC1-->APOPTOSIS	2.537	3	34856	-2.0988322
EIF2S1_Ser49	APOPTOSIS	down-regulates	EIF2S1_Ser49-->EIF2S1--|ATF4-->DDIT3-->APOPTOSIS	2.459	4	34856	-2.160654617
TP73_Ser47	APOPTOSIS	up-regulates	TP73_Ser47-->TP73-->APOPTOSIS	1.926	2	34856	-2.583107799
BAX_Ser184	APOPTOSIS	down-regulates	BAX_Ser184--|BAX-->APOPTOSIS	2.19	2	34856	-2.373862695
BCL2L11_Ser87	APOPTOSIS	down-regulates	BCL2L11_Ser87--|BCL2L11-->BAK1-->APOPTOSIS	2.156	3	34856	-2.400810928
YAP1_Ser227	APOPTOSIS	down-regulates	YAP1_Ser227-->YAP1--|APOPTOSIS	2.65	2	34856	-2.009268955
BAD_Ser153	APOPTOSIS	down-regulates	BAD_Ser153--|BAD-->APOPTOSIS	2.45	2	34856	-2.167787973
CRY1_Ser71	APOPTOSIS	up-regulates	CRY1_Ser71--|CRY1--|BMAL1/NPAS2-->PER2-->APOPTOSIS	2.362	4	34856	-2.23753634
HIPK2_Thr880	APOPTOSIS	up-regulates	HIPK2_Thr880-->HIPK2-->APOPTOSIS	2.28	2	34856	-2.302529138
LATS1_Ser464	APOPTOSIS	down-regulates	LATS1_Ser464--|LATS1-->FOXL2-->APOPTOSIS	2.689	3	34856	-1.978357747
BCL2L11_Ser93	APOPTOSIS	down-regulates	BCL2L11_Ser93--|BCL2L11-->BAK1-->APOPTOSIS	2.346	3	34856	-2.250217862
MAP2K7_Ser271	APOPTOSIS	up-regulates	MAP2K7_Ser271-->MAP2K7-->JNK-->APOPTOSIS	2.197	3	34856	-2.36831453
NFKBIA_Ser32	APOPTOSIS	-	NFKBIA_Ser32--?NFKBIA--|NFKB-P65/P50--|APOPTOSIS	2.215	3	34856	-2.354047818
CASP8_Ser347	APOPTOSIS	down-regulates	CASP8_Ser347--|CASP8-->APOPTOSIS	1.939	2	34856	-2.572804063
LCK_Tyr394	APOPTOSIS	up-regulates	LCK_Tyr394-->LCK-->PLCG2-->APOPTOSIS	2.647	3	34856	-2.01164674
FOXO3_Ser425	APOPTOSIS	down-regulates	FOXO3_Ser425--|FOXO3-->APOPTOSIS	2.064	2	34856	-2.473729677
CASP8_Ser347	APOPTOSIS	down-regulates	CASP8_Ser347--|CASP8-->BID--|BCL2L1--|APOPTOSIS	2.68	4	34856	-1.985491102
YAP1_Ser289	APOPTOSIS	down-regulates	YAP1_Ser289-->YAP1--|APOPTOSIS	2.426	2	34856	-2.186810255
DYRK1B_Tyr271	APOPTOSIS	down-regulates	DYRK1B_Tyr271-->DYRK1B--|APOPTOSIS	2.07	2	34856	-2.468974106
ATF4_Thr119	APOPTOSIS	down-regulates	ATF4_Thr119--|ATF4-->DDIT3-->APOPTOSIS	2.606	3	34856	-2.044143139
YAP1_Ser94	APOPTOSIS	up-regulates	YAP1_Ser94--|YAP1--|APOPTOSIS	2.55	2	34856	-2.088528464
PML_Ser117	APOPTOSIS	-	PML_Ser117--?PML-->APOPTOSIS	1.981	2	34856	-2.539515069
SGK1_Ser422	APOPTOSIS	down-regulates	SGK1_Ser422-->SGK1--|FOXO-->APOPTOSIS	2.688	3	34856	-1.979150342
MCL1_Thr92	APOPTOSIS	up-regulates	MCL1_Thr92--|MCL1--|BAX-->APOPTOSIS	2.403	3	34856	-2.205039942
BBC3_Tyr58	APOPTOSIS	down-regulates	BBC3_Tyr58--|BBC3--|BCL2--|APOPTOSIS	2.626	3	34856	-2.028291237
FOXO_Ser588	APOPTOSIS	up-regulates	FOXO_Ser588-->FOXO-->APOPTOSIS	2.364	2	34856	-2.23595115
MOB1A_Thr74	APOPTOSIS	up-regulates	MOB1A_Thr74-->MOB1A-->LATS1--|WWTR1--|APOPTOSIS	2.358	4	34856	-2.240706721
MOB1A_Thr74	APOPTOSIS	up-regulates	MOB1A_Thr74-->MOB1A-->LATS1-->FOXL2-->APOPTOSIS	2.295	4	34856	-2.290640211
TP73_Ser388	APOPTOSIS	up-regulates	TP73_Ser388-->TP73-->APOPTOSIS	2.26	2	34856	-2.318381039
STAT5A_Tyr694	APOPTOSIS	-	STAT5A_Tyr694--?STAT5A-->BCL2L1--|BAK1-->APOPTOSIS	2.685	4	34856	-1.981528127
SIRT1_Ser669	APOPTOSIS	down-regulates	SIRT1_Ser669-->SIRT1--|FOXL2-->APOPTOSIS	2.585	3	34856	-2.060787636
DDIT3_Ser31	APOPTOSIS	down-regulates	DDIT3_Ser31--|DDIT3-->APOPTOSIS	1.905	2	34856	-2.599752296
MOB1A_Thr12	APOPTOSIS	up-regulates	MOB1A_Thr12-->MOB1A-->LATS1--|YAP1--|APOPTOSIS	2.619	4	34856	-2.033839403
NFE2L2_Thr369	APOPTOSIS	up-regulates	NFE2L2_Thr369--|NFE2L2-->HMOX1--|APOPTOSIS	2.573	3	34856	-2.070298777
FOXO_Ser249	APOPTOSIS	down-regulates	FOXO_Ser249--|FOXO-->APOPTOSIS	2.369	2	34856	-2.231988175
TP73_Thr27	APOPTOSIS	down-regulates	TP73_Thr27--|TP73-->APOPTOSIS	1.952	2	34856	-2.562500326
BCL2L11_Ser118	APOPTOSIS	up-regulates	BCL2L11_Ser118-->BCL2L11-->APOPTOSIS	2.19	2	34856	-2.373862695
HIPK2_Thr1114	APOPTOSIS	up-regulates	HIPK2_Thr1114-->HIPK2-->APOPTOSIS	2.28	2	34856	-2.302529138
PML_Ser530	APOPTOSIS	up-regulates	PML_Ser530-->PML-->APOPTOSIS	2.02	2	34856	-2.50860386
FOXO3_Thr32	APOPTOSIS	down-regulates	FOXO3_Thr32--|FOXO3-->APOPTOSIS	2.073	2	34856	-2.466596321
IKBKG_Tyr374	APOPTOSIS	up-regulates	IKBKG_Tyr374--|IKBKG-->NFKB-P65/P50--|APOPTOSIS	2.701	3	34856	-1.968846606
IKBKG_Ser85	APOPTOSIS	up-regulates	IKBKG_Ser85--|IKBKG-->NFKB-P65/P50--|APOPTOSIS	2.128	3	34856	-2.423003591
BCL2_Ser70	APOPTOSIS	-	BCL2_Ser70--?BCL2--|APOPTOSIS	1.901	2	34856	-2.602922676
CCAR2_Thr454	APOPTOSIS	up-regulates	CCAR2_Thr454-->CCAR2--|SIRT1--|APOPTOSIS	2.353	3	34856	-2.244669696
PIM1_Ser65	APOPTOSIS	down-regulates	PIM1_Ser65-->PIM1--|APOPTOSIS	2.213	2	34856	-2.355633008
NOS3_Ser1177	APOPTOSIS	down-regulates	NOS3_Ser1177-->NOS3-->NITRIC_OXIDE-->NFKB-P65/P50--|APOPTOSIS	2.643	4	34856	-2.014817121
BCL2L1_Thr115	APOPTOSIS	up-regulates	BCL2L1_Thr115--|BCL2L1--|APOPTOSIS	2.16	2	34856	-2.397640548
MCL1_Ser159	APOPTOSIS	-	MCL1_Ser159--?MCL1--|BAK1-->APOPTOSIS	2.335	3	34856	-2.258936408
BCL2L11_Ser59	APOPTOSIS	up-regulates	BCL2L11_Ser59-->BCL2L11--|BCL2L1--|APOPTOSIS	2.078	3	34856	-2.462633345
FOXO3_Ser555	APOPTOSIS	up-regulates	FOXO3_Ser555-->FOXO3-->APOPTOSIS	2.264	2	34856	-2.315210659
FOXO3_Ser215	APOPTOSIS	up-regulates	FOXO3_Ser215-->FOXO3-->APOPTOSIS	2.307	2	34856	-2.28112907
PARP1_Tyr907	APOPTOSIS	down-regulates	PARP1_Tyr907-->PARP1--|APOPTOSIS	2.012	2	34856	-2.514944621
PTPN1_Tyr153	APOPTOSIS	up-regulates	PTPN1_Tyr153-->PTPN1--|STAT5A--|APOPTOSIS	2.696	3	34856	-1.972809581
BIRC5_Ser20	APOPTOSIS	down-regulates	BIRC5_Ser20-->BIRC5--|CASP3-->APOPTOSIS	2.649	3	34856	-2.01006155
YAP1_Ser436	APOPTOSIS	down-regulates	YAP1_Ser436-->YAP1--|APOPTOSIS	2.569	2	34856	-2.073469157
AMOT_Ser175	APOPTOSIS	up-regulates	AMOT_Ser175-->AMOT--|WWTR1--|APOPTOSIS	2.416	3	34856	-2.194736206
MAPK10_Thr221	APOPTOSIS	down-regulates	MAPK10_Thr221-->MAPK10-->JUN--|APOPTOSIS	2.584	3	34856	-2.061580231
MAPK10_Tyr223	APOPTOSIS	up-regulates	MAPK10_Tyr223-->MAPK10-->APP-->NAE1-->APOPTOSIS	2.526	4	34856	-2.107550746
CASP8_Thr263	APOPTOSIS	down-regulates	CASP8_Thr263--|CASP8-->APOPTOSIS	2.122	2	34856	-2.427759161
FOXO3_Ser399	APOPTOSIS	up-regulates	FOXO3_Ser399-->FOXO3-->APOPTOSIS	2.264	2	34856	-2.315210659
BCL2L11_Ser94	APOPTOSIS	down-regulates	BCL2L11_Ser94--|BCL2L11-->APOPTOSIS	2.013	2	34856	-2.514152026
YAP1_Ser403	APOPTOSIS	up-regulates	YAP1_Ser403--|YAP1--|APOPTOSIS	2.431	2	34856	-2.182847279
BCL2L11_Ser77	APOPTOSIS	up-regulates	BCL2L11_Ser77-->BCL2L11-->BAK1-->APOPTOSIS	2.035	3	34856	-2.496714934
FOXO_Ser7	APOPTOSIS	up-regulates	FOXO_Ser7-->FOXO-->APOPTOSIS	2.361	2	34856	-2.238328935
BCL2L11_Ser59	APOPTOSIS	up-regulates	BCL2L11_Ser59-->BCL2L11--|BCL2L1--|VDAC1-->APOPTOSIS	2.612	4	34856	-2.039387568
BCL2L11_Ser104	APOPTOSIS	up-regulates	BCL2L11_Ser104-->BCL2L11--|BCL2--|APOPTOSIS	2.546	3	34856	-2.091698844
BAD_Ser118	APOPTOSIS	down-regulates	BAD_Ser118--|BAD-->APOPTOSIS	2.11	2	34856	-2.437270303
FOXO_Ser325	APOPTOSIS	down-regulates	FOXO_Ser325--|FOXO-->APOPTOSIS	2.386	2	34856	-2.218514058
ATF6_Thr166	APOPTOSIS	up-regulates	ATF6_Thr166-->ATF6-->DDIT3-->APOPTOSIS	2.111	3	34856	-2.436477707
BBC3_Tyr152	APOPTOSIS	down-regulates	BBC3_Tyr152--|BBC3--|BCL2--|APOPTOSIS	2.626	3	34856	-2.028291237
FOXO3_Ser588	APOPTOSIS	up-regulates	FOXO3_Ser588-->FOXO3-->APOPTOSIS	2.264	2	34856	-2.315210659
AMOT_Ser175	APOPTOSIS	up-regulates	AMOT_Ser175-->AMOT--|YAP/TAZ--|APOPTOSIS	2.071	3	34856	-2.468181511
STAT5A_Ser780	APOPTOSIS	down-regulates	STAT5A_Ser780-->STAT5A-->BCL2L1--|APOPTOSIS	2.424	3	34856	-2.188395445
CSNK1E_Ser368	APOPTOSIS	up-regulates	CSNK1E_Ser368--|CSNK1E--|PER2-->APOPTOSIS	2.498	3	34856	-2.129743408
MAPK10_Thr221	APOPTOSIS	-	MAPK10_Thr221-->MAPK10--?BCL2L11-->APOPTOSIS	2.372	3	34856	-2.22961039
ETS1_Ser269	APOPTOSIS	up-regulates	ETS1_Ser269-->ETS1-->APOPTOSIS	2.13	2	34856	-2.421418401
TAB1_Thr431	APOPTOSIS	down-regulates	TAB1_Thr431--|TAB1-->JNK-->APOPTOSIS	2.365	3	34856	-2.235158555
MOB1B_Thr12	APOPTOSIS	up-regulates	MOB1B_Thr12-->MOB1B-->LATS1--|WWTR1--|APOPTOSIS	2.422	4	34856	-2.189980635
MAPK8IP1_Ser15	APOPTOSIS	-	MAPK8IP1_Ser15--?MAPK8IP1-->MAP2K7-->JNK-->APOPTOSIS	2.511	4	34856	-2.119439672
JAK3_Tyr904	APOPTOSIS	down-regulates	JAK3_Tyr904-->JAK3-->STAT5A--|APOPTOSIS	2.687	3	34856	-1.979942937
MOB1B_Thr35	APOPTOSIS	up-regulates	MOB1B_Thr35-->MOB1B-->LATS1--|YAP1--|APOPTOSIS	2.683	4	34856	-1.983113317
SIRT1_Ser669	APOPTOSIS	down-regulates	SIRT1_Ser669-->SIRT1--|APOPTOSIS	2.027	2	34856	-2.503055695
MAP2K3_Ser218	APOPTOSIS	down-regulates	MAP2K3_Ser218-->MAP2K3-->DYRK1B--|APOPTOSIS	2.391	3	34856	-2.214551083
CDK7_Thr170	APOPTOSIS	down-regulates	CDK7_Thr170-->CDK7-->CDK9--[]P-TEFB--|APOPTOSIS	2.562	4	34856	-2.079017323
BACE1_Thr252	APOPTOSIS	up-regulates	BACE1_Thr252-->BACE1-->APP-->NAE1-->APOPTOSIS	2.458	4	34856	-2.161447212
SIRT1_Thr530	APOPTOSIS	down-regulates	SIRT1_Thr530-->SIRT1--|FOXL2-->APOPTOSIS	2.617	3	34856	-2.035424593
BCL2L11_Ser59	APOPTOSIS	up-regulates	BCL2L11_Ser59-->BCL2L11-->BAX-->APOPTOSIS	2.231	3	34856	-2.341366297
SOD1_Ser99	APOPTOSIS	down-regulates	SOD1_Ser99-->SOD1--|VDAC1-->APOPTOSIS	2.59	3	34856	-2.05682466
FOXO3_Ser7	APOPTOSIS	up-regulates	FOXO3_Ser7-->FOXO3-->APOPTOSIS	2.261	2	34856	-2.317588444
ETS2_Ser220	APOPTOSIS	up-regulates	ETS2_Ser220--|ETS2--|APOPTOSIS	1.692	2	34856	-2.768575049
BCL2L1_Ser73	APOPTOSIS	down-regulates	BCL2L1_Ser73-->BCL2L1--|APOPTOSIS	1.865	2	34856	-2.631456099
NFKB1_Ser927	APOPTOSIS	up-regulates	NFKB1_Ser927--|NFKB1--[]NFKB-P65/P50--|APOPTOSIS	2.43	3	34856	-2.183639874
NFE2L2_Ser408	APOPTOSIS	down-regulates	NFE2L2_Ser408-->NFE2L2-->HMOX1--|APOPTOSIS	2.573	3	34856	-2.070298777
CASP7_Thr173	APOPTOSIS	down-regulates	CASP7_Thr173--|CASP7--|PARP1--|APOPTOSIS	2.45	3	34856	-2.167787973
MOB1A_Thr35	APOPTOSIS	up-regulates	MOB1A_Thr35-->MOB1A-->LATS1--|YAP1--|APOPTOSIS	2.569	4	34856	-2.073469157
LATS2_Thr1041	APOPTOSIS	up-regulates	LATS2_Thr1041-->LATS2--|YAP1--|APOPTOSIS	2.701	3	34856	-1.968846606
FOXO_Thr24	APOPTOSIS	down-regulates	FOXO_Thr24--|FOXO-->APOPTOSIS	2.116	2	34856	-2.432514732
PARP1_Ser179	APOPTOSIS	up-regulates	PARP1_Ser179--|PARP1--|APOPTOSIS	2.044	2	34856	-2.489581578
FOXO3_Thr179	APOPTOSIS	up-regulates	FOXO3_Thr179-->FOXO3-->APOPTOSIS	2.371	2	34856	-2.230402985
BCL2L11_Ser94	APOPTOSIS	down-regulates	BCL2L11_Ser94--|BCL2L11-->BAX-->APOPTOSIS	2.49	3	34856	-2.136084169
STAT5A_Tyr694	APOPTOSIS	-	STAT5A_Tyr694--?STAT5A-->BCL2L1--|APOPTOSIS	2.264	3	34856	-2.315210659
STAT5A_Tyr694	APOPTOSIS	-	STAT5A_Tyr694--?STAT5A-->PIM2--|APOPTOSIS	2.376	3	34856	-2.226440009
PRKAR1A_Ser83	APOPTOSIS	down-regulates	PRKAR1A_Ser83-->PRKAR1A--|PRKACB-->NGFR-->APOPTOSIS	2.611	4	34856	-2.040180164
TP73_Ser48	APOPTOSIS	down-regulates	TP73_Ser48--|TP73-->APOPTOSIS	2.186	2	34856	-2.377033076
CASP8_Ser387	APOPTOSIS	down-regulates	CASP8_Ser387--|CASP8-->BID-->BAX-->APOPTOSIS	2.539	4	34856	-2.09724701
JUN_Thr239	APOPTOSIS	up-regulates	JUN_Thr239--|JUN--|APOPTOSIS	2.089	2	34856	-2.453914799
SIRT1_Ser732	APOPTOSIS	down-regulates	SIRT1_Ser732-->SIRT1--|APOPTOSIS	2.027	2	34856	-2.503055695
BCL2L11_Ser59	APOPTOSIS	up-regulates	BCL2L11_Ser59-->BCL2L11--|BCL2L1--|BAK1-->APOPTOSIS	2.499	4	34856	-2.128950813
MOB1A_Thr12	APOPTOSIS	up-regulates	MOB1A_Thr12-->MOB1A-->LATS2--|YAP1--|APOPTOSIS	2.682	4	34856	-1.983905912
YAP1_Ser400	APOPTOSIS	-	YAP1_Ser400--?YAP1--|APOPTOSIS	2.43	2	34856	-2.183639874
HMOX1_Ser188	APOPTOSIS	-	HMOX1_Ser188--?HMOX1--|APOPTOSIS	1.601	2	34856	-2.840701202
MAPK10_Thr131	APOPTOSIS	-	MAPK10_Thr131--|MAPK10--?BCL2L11-->APOPTOSIS	2.606	3	34856	-2.044143139
BCL2_Thr69	APOPTOSIS	up-regulates	BCL2_Thr69--|BCL2--|BAK1-->APOPTOSIS	2.371	3	34856	-2.230402985
BCL2L1_Ser73	APOPTOSIS	down-regulates	BCL2L1_Ser73-->BCL2L1--|VDAC1-->APOPTOSIS	2.399	3	34856	-2.208210322
HTRA2_Ser142	APOPTOSIS	up-regulates	HTRA2_Ser142-->HTRA2--|XIAP--|CASP3-->APOPTOSIS	2.675	4	34856	-1.989454078
YAP1_Thr154	APOPTOSIS	down-regulates	YAP1_Thr154-->YAP1--|APOPTOSIS	2.65	2	34856	-2.009268955
NFKB1_Ser932	APOPTOSIS	up-regulates	NFKB1_Ser932--|NFKB1--[]NFKB-P65/P50--|APOPTOSIS	2.43	3	34856	-2.183639874
MAPK8IP3_Ser364	APOPTOSIS	up-regulates	MAPK8IP3_Ser364-->MAPK8IP3-->JNK-->APOPTOSIS	2.503	3	34856	-2.125780433
PARP1_Ser372	APOPTOSIS	down-regulates	PARP1_Ser372-->PARP1--|APOPTOSIS	2.2	2	34856	-2.365936745
MOB1A_Thr35	APOPTOSIS	up-regulates	MOB1A_Thr35-->MOB1A-->LATS2--|YAP1--|APOPTOSIS	2.632	4	34856	-2.023535667
LATS1_Ser613	APOPTOSIS	up-regulates	LATS1_Ser613-->LATS1-->FOXL2-->APOPTOSIS	2.606	3	34856	-2.044143139
FOXO_Ser413	APOPTOSIS	up-regulates	FOXO_Ser413-->FOXO-->APOPTOSIS	2.47	2	34856	-2.151936071
MOB1A_Thr12	APOPTOSIS	up-regulates	MOB1A_Thr12-->MOB1A-->LATS1-->FOXL2-->APOPTOSIS	2.295	4	34856	-2.290640211
BCL2L11_Ser93	APOPTOSIS	down-regulates	BCL2L11_Ser93--|BCL2L11--|BCL2--|APOPTOSIS	2.573	3	34856	-2.070298777
ATF4_Thr114	APOPTOSIS	down-regulates	ATF4_Thr114--|ATF4-->DDIT3-->APOPTOSIS	2.606	3	34856	-2.044143139
SIRT1_Ser540	APOPTOSIS	down-regulates	SIRT1_Ser540-->SIRT1--|APOPTOSIS	2.071	2	34856	-2.468181511
BCL2_Ser87	APOPTOSIS	-	BCL2_Ser87--?BCL2--|APOPTOSIS	2.26	2	34856	-2.318381039
AXIN1_Thr481	APOPTOSIS	down-regulates	AXIN1_Thr481-->AXIN1-->CSNK1D--|PER2-->APOPTOSIS	2.647	4	34856	-2.01164674
NFE2L2_Ser40	APOPTOSIS	down-regulates	NFE2L2_Ser40-->NFE2L2-->GSTA1--|APOPTOSIS	2.686	3	34856	-1.980735532
EIF2S1_Ser52	APOPTOSIS	-	EIF2S1_Ser52--?EIF2S1--|ATF4-->DDIT3-->APOPTOSIS	2.435	4	34856	-2.179676899
CASP8_Ser347	APOPTOSIS	down-regulates	CASP8_Ser347--|CASP8-->CASP3-->APOPTOSIS	2.682	3	34856	-1.983905912
BCL2L11_Ser87	APOPTOSIS	down-regulates	BCL2L11_Ser87--|BCL2L11--|BCL2L1--|APOPTOSIS	2.147	3	34856	-2.407944284
BBC3_Tyr172	APOPTOSIS	down-regulates	BBC3_Tyr172--|BBC3-->BAK1-->APOPTOSIS	2.698	3	34856	-1.971224391
PTPN2_Ser304	APOPTOSIS	-	PTPN2_Ser304--?PTPN2--|STAT5A--|APOPTOSIS	2.617	3	34856	-2.035424593
NFKBIA_Ser293	APOPTOSIS	down-regulates	NFKBIA_Ser293--|NFKBIA--|NFKB-P65/P50--|APOPTOSIS	2.524	3	34856	-2.109135936
YAP1_Ser127	APOPTOSIS	up-regulates	YAP1_Ser127--|YAP1--|APOPTOSIS	2.581	2	34856	-2.063958016
BCL2L11_Ser77	APOPTOSIS	up-regulates	BCL2L11_Ser77-->BCL2L11--|BCL2--|APOPTOSIS	2.262	3	34856	-2.316795849
SIRT1_Ser732	APOPTOSIS	down-regulates	SIRT1_Ser732-->SIRT1--|FOXL2-->APOPTOSIS	2.585	3	34856	-2.060787636
FOXO3_Ser315	APOPTOSIS	down-regulates	FOXO3_Ser315--|FOXO3-->APOPTOSIS	2.073	2	34856	-2.466596321
BCL2L1_Ser49	APOPTOSIS	up-regulates	BCL2L1_Ser49-->BCL2L1-->BAD-->APOPTOSIS	2.69	3	34856	-1.977565152
ATF4_Thr107	APOPTOSIS	down-regulates	ATF4_Thr107--|ATF4-->DDIT3-->APOPTOSIS	2.606	3	34856	-2.044143139
BCL2L11_Ser69	APOPTOSIS	down-regulates	BCL2L11_Ser69--|BCL2L11-->APOPTOSIS	1.632	2	34856	-2.816130754
NFKBIA_Ser283	APOPTOSIS	down-regulates	NFKBIA_Ser283--|NFKBIA--|NFKB-P65/P50--|APOPTOSIS	2.524	3	34856	-2.109135936
MOB1B_Thr12	APOPTOSIS	up-regulates	MOB1B_Thr12-->MOB1B-->LATS1-->FOXL2-->APOPTOSIS	2.359	4	34856	-2.239914126
FOXO3_Ser253	APOPTOSIS	down-regulates	FOXO3_Ser253--|FOXO3-->APOPTOSIS	2.073	2	34856	-2.466596321
BCL2_Ser70	APOPTOSIS	-	BCL2_Ser70--?BCL2--|BAK1-->APOPTOSIS	2.393	3	34856	-2.212965893
LGALS3_Tyr79	APOPTOSIS	-	LGALS3_Tyr79--?LGALS3--|APOPTOSIS	1.816	2	34856	-2.670293258
WWTR1_Ser314	APOPTOSIS	up-regulates	WWTR1_Ser314--|WWTR1--|APOPTOSIS	2.176	2	34856	-2.384959027
ITCH_Ser273	APOPTOSIS	down-regulates	ITCH_Ser273-->ITCH--|TP73-->APOPTOSIS	2.681	3	34856	-1.984698507
MOB1B_Thr35	APOPTOSIS	up-regulates	MOB1B_Thr35-->MOB1B-->LATS1--|WWTR1--|APOPTOSIS	2.422	4	34856	-2.189980635
LARP7_Thr440	APOPTOSIS	down-regulates	LARP7_Thr440--|LARP7--|P-TEFB--|APOPTOSIS	2.493	3	34856	-2.133706384
NFE2L2_Tyr576	APOPTOSIS	up-regulates	NFE2L2_Tyr576--|NFE2L2--|APOPTOSIS	1.97	2	34856	-2.548233615
NFE2L2_Tyr576	APOPTOSIS	up-regulates	NFE2L2_Tyr576--|NFE2L2-->GSTA1--|APOPTOSIS	2.658	3	34856	-2.002928194
MAPK8IP3_Ser365	APOPTOSIS	up-regulates	MAPK8IP3_Ser365-->MAPK8IP3-->JNK-->APOPTOSIS	2.503	3	34856	-2.125780433
JUN_Thr8	APOPTOSIS	down-regulates	JUN_Thr8-->JUN--|APOPTOSIS	2.532	2	34856	-2.102795175
TNFRSF1A_Ser274	APOPTOSIS	down-regulates	TNFRSF1A_Ser274--|TNFRSF1A-->TRADD-->CASP8-->APOPTOSIS	2.477	4	34856	-2.146387905
BCL2L11_Ser104	APOPTOSIS	up-regulates	BCL2L11_Ser104-->BCL2L11-->APOPTOSIS	1.986	2	34856	-2.535552093
FOXO_Ser318	APOPTOSIS	down-regulates	FOXO_Ser318--|FOXO-->APOPTOSIS	2.464	2	34856	-2.156691641
NGFR_Ser303	APOPTOSIS	up-regulates	NGFR_Ser303-->NGFR-->APOPTOSIS	1.506	2	34856	-2.915997736
TAB1_Ser423	APOPTOSIS	down-regulates	TAB1_Ser423--|TAB1-->JNK-->APOPTOSIS	2.365	3	34856	-2.235158555
FOXO3_Ser209	APOPTOSIS	up-regulates	FOXO3_Ser209-->FOXO3-->APOPTOSIS	2.1	2	34856	-2.445196253
CASP8_Ser347	APOPTOSIS	down-regulates	CASP8_Ser347--|CASP8-->BID-->BAK1-->APOPTOSIS	2.606	4	34856	-2.044143139
NFE2L2_Tyr576	APOPTOSIS	up-regulates	NFE2L2_Tyr576--|NFE2L2-->HMOX1--|APOPTOSIS	2.373	3	34856	-2.228817794
ETS2_Ser310	APOPTOSIS	up-regulates	ETS2_Ser310--|ETS2--|APOPTOSIS	2.02	2	34856	-2.50860386
BBC3_Tyr172	APOPTOSIS	down-regulates	BBC3_Tyr172--|BBC3--|BCL2--|APOPTOSIS	2.626	3	34856	-2.028291237
CSNK1E_Thr407	APOPTOSIS	up-regulates	CSNK1E_Thr407--|CSNK1E--|PER2-->APOPTOSIS	2.498	3	34856	-2.129743408
SIRT1_Ser47	APOPTOSIS	down-regulates	SIRT1_Ser47-->SIRT1--|APOPTOSIS	1.998	2	34856	-2.526040952
STAT5A_Tyr694	APOPTOSIS	-	STAT5A_Tyr694--?STAT5A-->PIM1--|APOPTOSIS	2.66	3	34856	-2.001343004
BID_Thr59	APOPTOSIS	up-regulates	BID_Thr59-->BID--|BCL2L1--|APOPTOSIS	2.296	3	34856	-2.289847616
FOXO3_Ser321	APOPTOSIS	down-regulates	FOXO3_Ser321--|FOXO3-->APOPTOSIS	2.58	2	34856	-2.064750611
YAP1_Ser419	APOPTOSIS	up-regulates	YAP1_Ser419--|YAP1--|APOPTOSIS	2.41	2	34856	-2.199491776
WWTR1_Thr346	APOPTOSIS	up-regulates	WWTR1_Thr346--|WWTR1--|APOPTOSIS	2.277	2	34856	-2.304906923
XIAP_Ser87	APOPTOSIS	down-regulates	XIAP_Ser87-->XIAP--|CASP3-->APOPTOSIS	2.661	3	34856	-2.000550409
MOB1A_Thr12	APOPTOSIS	up-regulates	MOB1A_Thr12-->MOB1A-->LATS2--|WWTR1--|APOPTOSIS	2.496	4	34856	-2.131328599
STAT5A_Ser780	APOPTOSIS	down-regulates	STAT5A_Ser780-->STAT5A-->PIM--|APOPTOSIS	2.545	3	34856	-2.092491439
FOXO_Thr451	APOPTOSIS	up-regulates	FOXO_Thr451-->FOXO-->APOPTOSIS	2.68	2	34856	-1.985491102
OPTN_Ser177	APOPTOSIS	down-regulates	OPTN_Ser177-->OPTN--|APOPTOSIS	1.412	2	34856	-2.990501674
LGALS3_Ser6	APOPTOSIS	down-regulates	LGALS3_Ser6-->LGALS3--|APOPTOSIS	1.861	2	34856	-2.634626479
STRADA_Thr419	APOPTOSIS	down-regulates	STRADA_Thr419-->STRADA-->STK11-->SIRT1--|APOPTOSIS	2.687	4	34856	-1.979942937
CASP6_Ser257	APOPTOSIS	down-regulates	CASP6_Ser257--|CASP6-->CASP8-->APOPTOSIS	2.39	3	34856	-2.215343678
MECP2_Ser423	APOPTOSIS	up-regulates	MECP2_Ser423-->MECP2-->APOPTOSIS	2.2	2	34856	-2.365936745
NFKB1_Ser937	APOPTOSIS	down-regulates	NFKB1_Ser937-->NFKB1--[]NFKB-P65/P50--|APOPTOSIS	2.667	3	34856	-1.995794839
MAPK10_Tyr223	APOPTOSIS	-	MAPK10_Tyr223-->MAPK10--?BCL2L11-->APOPTOSIS	2.208	3	34856	-2.359595984
BCL2L11_Ser69	APOPTOSIS	down-regulates	BCL2L11_Ser69--|BCL2L11-->BAK1-->APOPTOSIS	1.965	3	34856	-2.55219659
FOXO_Ser294	APOPTOSIS	down-regulates	FOXO_Ser294--|FOXO-->APOPTOSIS	2.287	2	34856	-2.296980972
JAK3_Tyr980	APOPTOSIS	down-regulates	JAK3_Tyr980-->JAK3-->STAT5A--|APOPTOSIS	2.687	3	34856	-1.979942937
ATF4_Ser215	APOPTOSIS	down-regulates	ATF4_Ser215--|ATF4-->DDIT3-->APOPTOSIS	2.606	3	34856	-2.044143139
RIPK1_Thr189	APOPTOSIS	down-regulates	RIPK1_Thr189--|RIPK1-->CASP8-->APOPTOSIS	2.619	3	34856	-2.033839403
PARP1_Ser465	APOPTOSIS	down-regulates	PARP1_Ser465-->PARP1--|APOPTOSIS	2.2	2	34856	-2.365936745
FOXO_Ser262	APOPTOSIS	down-regulates	FOXO_Ser262--|FOXO-->APOPTOSIS	1.97	2	34856	-2.548233615
CASP8_Thr273	APOPTOSIS	up-regulates	CASP8_Thr273-->CASP8-->APOPTOSIS	2.153	2	34856	-2.403188714
DDIT3_Ser14	APOPTOSIS	down-regulates	DDIT3_Ser14--|DDIT3-->APOPTOSIS	1.905	2	34856	-2.599752296
AXIN1_Ser486	APOPTOSIS	down-regulates	AXIN1_Ser486-->AXIN1-->CSNK1D--|PER2-->APOPTOSIS	2.647	4	34856	-2.01164674
PRKAR2A_Ser99	APOPTOSIS	down-regulates	PRKAR2A_Ser99-->PRKAR2A--|PRKACB-->NGFR-->APOPTOSIS	2.6	4	34856	-2.048898709
MAPK8IP3_Thr286	APOPTOSIS	up-regulates	MAPK8IP3_Thr286-->MAPK8IP3-->JNK-->APOPTOSIS	2.171	3	34856	-2.388922002
WWTR1_Ser62	APOPTOSIS	up-regulates	WWTR1_Ser62--|WWTR1--|APOPTOSIS	2.34	2	34856	-2.254973432
MOB1B_Thr12	APOPTOSIS	up-regulates	MOB1B_Thr12-->MOB1B-->LATS2--|WWTR1--|APOPTOSIS	2.531	4	34856	-2.103587771
FOXO3_Ser413	APOPTOSIS	up-regulates	FOXO3_Ser413-->FOXO3-->APOPTOSIS	2.371	2	34856	-2.230402985
BCL2L11_Ser77	APOPTOSIS	up-regulates	BCL2L11_Ser77-->BCL2L11--|BCL2L1--|BAK1-->APOPTOSIS	2.447	4	34856	-2.170165758
TAB1_Ser456	APOPTOSIS	up-regulates	TAB1_Ser456-->TAB1-->JNK-->APOPTOSIS	2.258	3	34856	-2.31996623
CASP8_Ser387	APOPTOSIS	down-regulates	CASP8_Ser387--|CASP8-->BID-->BAK1-->APOPTOSIS	2.401	4	34856	-2.206625132
IKBKG_Ser31	APOPTOSIS	-	IKBKG_Ser31--?IKBKG--[]IKK-COMPLEX-->NFKB-P65/P50--|APOPTOSIS	2.398	4	34856	-2.209002917
BCL2L1_Ser62	APOPTOSIS	up-regulates	BCL2L1_Ser62--|BCL2L1--|APOPTOSIS	1.586	2	34856	-2.852590129
MAPK10_Thr221	APOPTOSIS	-	MAPK10_Thr221-->MAPK10--?BCL2L11--|BCL2L1--|APOPTOSIS	2.696	4	34856	-1.972809581
PML_Ser518	APOPTOSIS	down-regulates	PML_Ser518--|PML-->APOPTOSIS	2.037	2	34856	-2.495129744
MAP2K7_Thr275	APOPTOSIS	up-regulates	MAP2K7_Thr275-->MAP2K7-->JNK-->APOPTOSIS	2.197	3	34856	-2.36831453
MOB1A_Thr12	APOPTOSIS	up-regulates	MOB1A_Thr12-->MOB1A-->LATS1--|WWTR1--|APOPTOSIS	2.358	4	34856	-2.240706721
PML_Ser8	APOPTOSIS	up-regulates	PML_Ser8-->PML-->APOPTOSIS	1.941	2	34856	-2.571218872
BCL2L1_Ser49	APOPTOSIS	down-regulates	BCL2L1_Ser49-->BCL2L1--|VDAC1-->APOPTOSIS	2.503	3	34856	-2.125780433
JUN_Ser243	APOPTOSIS	up-regulates	JUN_Ser243--|JUN--|APOPTOSIS	2.469	2	34856	-2.152728666
YAP1_Tyr391	APOPTOSIS	-	YAP1_Tyr391--?YAP1--|APOPTOSIS	2.13	2	34856	-2.421418401
CASP6_Ser257	APOPTOSIS	down-regulates	CASP6_Ser257--|CASP6-->APP-->NAE1-->APOPTOSIS	2.511	4	34856	-2.119439672
BAD_Ser25	APOPTOSIS	down-regulates	BAD_Ser25--|BAD-->APOPTOSIS	2.387	2	34856	-2.217721463
BCL2L1_Ser62	APOPTOSIS	up-regulates	BCL2L1_Ser62--|BCL2L1--|BAX-->APOPTOSIS	2.15	3	34856	-2.405566499
BID_Thr59	APOPTOSIS	up-regulates	BID_Thr59-->BID-->BAK1-->APOPTOSIS	2.222	3	34856	-2.348499653
PECAM1_Tyr713	APOPTOSIS	down-regulates	PECAM1_Tyr713-->PECAM1-->CD38--|APOPTOSIS	2.196	3	34856	-2.369107125
MOB1A_Thr35	APOPTOSIS	up-regulates	MOB1A_Thr35-->MOB1A-->LATS1-->FOXL2-->APOPTOSIS	2.245	4	34856	-2.330269966
MOB1B_Thr12	APOPTOSIS	up-regulates	MOB1B_Thr12-->MOB1B-->LATS1--|YAP1--|APOPTOSIS	2.683	4	34856	-1.983113317
FOXO_Thr32	APOPTOSIS	down-regulates	FOXO_Thr32--|FOXO-->APOPTOSIS	1.97	2	34856	-2.548233615
JAK3_Tyr939	APOPTOSIS	down-regulates	JAK3_Tyr939-->JAK3-->STAT5A--|APOPTOSIS	2.687	3	34856	-1.979942937
LGALS3_Ser12	APOPTOSIS	-	LGALS3_Ser12--?LGALS3--|APOPTOSIS	1.861	2	34856	-2.634626479
AMOT_Ser175	APOPTOSIS	up-regulates	AMOT_Ser175-->AMOT--|YAP1--|APOPTOSIS	2.671	3	34856	-1.992624458
BCL2L1_Ser62	APOPTOSIS	up-regulates	BCL2L1_Ser62--|BCL2L1--|VDAC1-->APOPTOSIS	2.12	3	34856	-2.429344352
MAPK10_Thr221	APOPTOSIS	-	MAPK10_Thr221-->MAPK10--?BCL2L11-->BAK1-->APOPTOSIS	2.705	4	34856	-1.965676225
MAPK8IP1_Ser197	APOPTOSIS	-	MAPK8IP1_Ser197--?MAPK8IP1-->MAP2K7-->JNK-->APOPTOSIS	2.511	4	34856	-2.119439672
BCL2L1_Ser62	APOPTOSIS	up-regulates	BCL2L1_Ser62--|BCL2L1--|BAX-->VDAC1-->APOPTOSIS	2.666	4	34856	-1.996587434
FOXO_Ser253	APOPTOSIS	down-regulates	FOXO_Ser253--|FOXO-->APOPTOSIS	1.97	2	34856	-2.548233615
FOXO_Ser230	APOPTOSIS	up-regulates	FOXO_Ser230-->FOXO-->APOPTOSIS	2.168	2	34856	-2.391299787
MOB1B_Thr35	APOPTOSIS	up-regulates	MOB1B_Thr35-->MOB1B-->LATS2--|WWTR1--|APOPTOSIS	2.531	4	34856	-2.103587771
FOXO_Ser399	APOPTOSIS	up-regulates	FOXO_Ser399-->FOXO-->APOPTOSIS	2.47	2	34856	-2.151936071
MAPK9_Tyr185	APOPTOSIS	-	MAPK9_Tyr185-->MAPK9--?BCL2L11-->APOPTOSIS	2.515	3	34856	-2.116269292
YAP1_Tyr444	APOPTOSIS	up-regulates	YAP1_Tyr444--|YAP1--|APOPTOSIS	2.575	2	34856	-2.068713587
NFE2L2_Thr369	APOPTOSIS	up-regulates	NFE2L2_Thr369--|NFE2L2--|APOPTOSIS	2.17	2	34856	-2.389714597
AP1_Thr331	ARDS	up-regulates	AP1_Thr331-->AP1-->CCL2-->ARDS	1.287	3	211	-2.139537428
AP1_Thr325	ARDS	up-regulates	AP1_Thr325-->AP1-->CCL2-->ARDS	1.287	3	211	-2.139537428
AP1_Thr232	ARDS	up-regulates	AP1_Thr232-->AP1-->CCL2-->ARDS	1.287	3	211	-2.139537428
AP1_Ser63	ARDS	up-regulates	AP1_Ser63-->AP1-->CCL2-->ARDS	1.261	3	211	-2.16479023
AP1_Ser73	ARDS	up-regulates	AP1_Ser73-->AP1-->CCL2-->ARDS	1.261	3	211	-2.16479023
AP1_Ser374	ARDS	up-regulates	AP1_Ser374-->AP1-->CCL2-->ARDS	1.287	3	211	-2.139537428
ATG14_Ser29	AUTOPHAGOSOME_FORMATION	up-regulates	ATG14_Ser29-->ATG14--[]VPS34_COMPLEX_I-->AUTOPHAGOSOME_FORMATION	0.971	3	1752	-2.239153591
BECN1_Ser295	AUTOPHAGOSOME_FORMATION	down-regulates	BECN1_Ser295--|BECN1-->AUTOPHAGOSOME_FORMATION	1.236	2	1752	-2.026334588
BECN1_Ser234	AUTOPHAGOSOME_FORMATION	down-regulates	BECN1_Ser234--|BECN1-->AUTOPHAGOSOME_FORMATION	1.236	2	1752	-2.026334588
ATG4B_Ser316	AUTOPHAGOSOME_FORMATION	down-regulates	ATG4B_Ser316--|ATG4B-->MAP1LC3B-->AUTOPHAGOSOME_FORMATION	1.283	3	1752	-1.988589331
ATG14_Ser29	AUTOPHAGOSOME_FORMATION	up-regulates	ATG14_Ser29-->ATG14-->PIK3C3--[]VPS34_COMPLEX_II-->AUTOPHAGOSOME_FORMATION	1.316	4	1752	-1.962087342
BECN1_Thr119	AUTOPHAGOSOME_FORMATION	up-regulates	BECN1_Thr119-->BECN1-->AUTOPHAGOSOME_FORMATION	1.075	2	1752	-2.155632171
ATG4B_Ser316	AUTOPHAGOSOME_FORMATION	down-regulates	ATG4B_Ser316--|ATG4B-->MAP1LC3C-->AUTOPHAGOSOME_FORMATION	1.24	3	1752	-2.023122226
ATG14_Ser29	AUTOPHAGOSOME_FORMATION	up-regulates	ATG14_Ser29-->ATG14-->PIK3C3--[]VPS34_COMPLEX_I-->AUTOPHAGOSOME_FORMATION	1.312	4	1752	-1.965299704
BECN1_Thr119	AUTOPHAGOSOME_FORMATION	up-regulates	BECN1_Thr119-->BECN1--[]VPS34_COMPLEX_II-->AUTOPHAGOSOME_FORMATION	1.229	3	1752	-2.031956222
BECN1_Tyr233	AUTOPHAGOSOME_FORMATION	down-regulates	BECN1_Tyr233--|BECN1-->AUTOPHAGOSOME_FORMATION	1.279	2	1752	-1.991801693
BECN1_Thr119	AUTOPHAGOSOME_FORMATION	up-regulates	BECN1_Thr119-->BECN1--[]VPS34_COMPLEX_I-->AUTOPHAGOSOME_FORMATION	1.219	3	1752	-2.039987128
LRRK2_Ser1444	AUTOPHAGY	down-regulates	LRRK2_Ser1444--|LRRK2-->AUTOPHAGY	1.492	2	3413	-2.061858532
BECN1_Ser90	AUTOPHAGY	up-regulates	BECN1_Ser90-->BECN1--[]VPS34_COMPLEX_II-->AUTOPHAGY	1.532	3	3413	-2.030958517
BECN1_Ser295	AUTOPHAGY	down-regulates	BECN1_Ser295--|BECN1--[]VPS34_COMPLEX_II-->AUTOPHAGY	1.4	3	3413	-2.132928568
FOXO3_Ser209	AUTOPHAGY	up-regulates	FOXO3_Ser209-->FOXO3-->AUTOPHAGY	1.44	2	3413	-2.102028552
FOXO3_Ser399	AUTOPHAGY	up-regulates	FOXO3_Ser399-->FOXO3-->AUTOPHAGY	1.604	2	3413	-1.975338489
RPTOR_Ser859	AUTOPHAGY	down-regulates	RPTOR_Ser859-->RPTOR--[]MTORC1--|AUTOPHAGY	1.409	3	3413	-2.125976064
BECN1_Ser234	AUTOPHAGY	down-regulates	BECN1_Ser234--|BECN1--[]VPS34_COMPLEX_II-->AUTOPHAGY	1.4	3	3413	-2.132928568
BECN1_Ser234	AUTOPHAGY	down-regulates	BECN1_Ser234--|BECN1--[]VPS34_COMPLEX_I-->AUTOPHAGY	1.39	3	3413	-2.140653572
BECN1_Ser90	AUTOPHAGY	up-regulates	BECN1_Ser90-->BECN1--[]VPS34_COMPLEX_I-->AUTOPHAGY	1.522	3	3413	-2.038683521
ULK1_Ser758	AUTOPHAGY	down-regulates	ULK1_Ser758--|ULK1--[]ULK1/ATG13/FIP200-->AUTOPHAGY	1.296	3	3413	-2.213268608
ULK1_Ser758	AUTOPHAGY	down-regulates	ULK1_Ser758--|ULK1-->RB1CC1--[]ULK1/ATG13/FIP200-->AUTOPHAGY	1.412	4	3413	-2.123658563
PIK3C3_Thr159	AUTOPHAGY	down-regulates	PIK3C3_Thr159--|PIK3C3--[]VPS34_COMPLEX_II-->AUTOPHAGY	1.46	3	3413	-2.086578545
AKT1S1_Ser212	AUTOPHAGY	up-regulates	AKT1S1_Ser212--|AKT1S1--[]MTORC1--|AUTOPHAGY	1.355	3	3413	-2.167691085
FOXO3_Thr32	AUTOPHAGY	down-regulates	FOXO3_Thr32--|FOXO3-->AUTOPHAGY	1.413	2	3413	-2.122886063
PIK3C3_Thr668	AUTOPHAGY	down-regulates	PIK3C3_Thr668--|PIK3C3--[]VPS34_COMPLEX_I-->AUTOPHAGY	1.456	3	3413	-2.089668546
AKT1S1_Ser221	AUTOPHAGY	up-regulates	AKT1S1_Ser221--|AKT1S1--[]MTORC1--|AUTOPHAGY	1.355	3	3413	-2.167691085
BECN1_Ser295	AUTOPHAGY	down-regulates	BECN1_Ser295--|BECN1--[]VPS34_COMPLEX_I-->AUTOPHAGY	1.39	3	3413	-2.140653572
ATG14_Ser29	AUTOPHAGY	up-regulates	ATG14_Ser29-->ATG14-->PIK3C3--[]VPS34_COMPLEX_I-->AUTOPHAGY	1.322	4	3413	-2.193183598
ATG14_Ser29	AUTOPHAGY	up-regulates	ATG14_Ser29-->ATG14--[]VPS34_COMPLEX_I-->AUTOPHAGY	0.981	3	3413	-2.45660623
PIK3C3_Thr668	AUTOPHAGY	down-regulates	PIK3C3_Thr668--|PIK3C3--[]VPS34_COMPLEX_II-->AUTOPHAGY	1.46	3	3413	-2.086578545
RPTOR_Ser855	AUTOPHAGY	down-regulates	RPTOR_Ser855-->RPTOR--[]MTORC1--|AUTOPHAGY	1.409	3	3413	-2.125976064
PIK3C3_Thr677	AUTOPHAGY	up-regulates	PIK3C3_Thr677-->PIK3C3--[]VPS34_COMPLEX_II-->AUTOPHAGY	1.446	3	3413	-2.09739355
BECN1_Tyr233	AUTOPHAGY	down-regulates	BECN1_Tyr233--|BECN1--[]VPS34_COMPLEX_I-->AUTOPHAGY	1.433	3	3413	-2.107436055
FOXO3_Ser644	AUTOPHAGY	down-regulates	FOXO3_Ser644--|FOXO3-->AUTOPHAGY	1.579	2	3413	-1.994650999
ULK1_Ser758	AUTOPHAGY	down-regulates	ULK1_Ser758--|ULK1-->ATG13--[]ULK1/ATG13/FIP200-->AUTOPHAGY	1.456	4	3413	-2.089668546
BECN1_Thr119	AUTOPHAGY	up-regulates	BECN1_Thr119-->BECN1--[]VPS34_COMPLEX_I-->AUTOPHAGY	1.229	3	3413	-2.265026134
FOXO3_Ser344	AUTOPHAGY	down-regulates	FOXO3_Ser344--|FOXO3-->AUTOPHAGY	1.404	2	3413	-2.129838566
ATG14_Ser29	AUTOPHAGY	up-regulates	ATG14_Ser29-->ATG14-->PIK3C3--[]VPS34_COMPLEX_II-->AUTOPHAGY	1.326	4	3413	-2.190093597
FOXO3_Ser555	AUTOPHAGY	up-regulates	FOXO3_Ser555-->FOXO3-->AUTOPHAGY	1.604	2	3413	-1.975338489
AKT1S1_Thr246	AUTOPHAGY	up-regulates	AKT1S1_Thr246--|AKT1S1--[]MTORC1--|AUTOPHAGY	1.586	3	3413	-1.989243496
FOXO3_Ser294	AUTOPHAGY	down-regulates	FOXO3_Ser294--|FOXO3-->AUTOPHAGY	1.528	2	3413	-2.034048518
FOXO3_Ser588	AUTOPHAGY	up-regulates	FOXO3_Ser588-->FOXO3-->AUTOPHAGY	1.604	2	3413	-1.975338489
PIK3C3_Thr677	AUTOPHAGY	up-regulates	PIK3C3_Thr677-->PIK3C3--[]VPS34_COMPLEX_I-->AUTOPHAGY	1.442	3	3413	-2.100483552
AKT1S1_Ser183	AUTOPHAGY	up-regulates	AKT1S1_Ser183--|AKT1S1--[]MTORC1--|AUTOPHAGY	1.355	3	3413	-2.167691085
FOXO3_Ser425	AUTOPHAGY	down-regulates	FOXO3_Ser425--|FOXO3-->AUTOPHAGY	1.404	2	3413	-2.129838566
BECN1_Tyr233	AUTOPHAGY	down-regulates	BECN1_Tyr233--|BECN1--[]VPS34_COMPLEX_II-->AUTOPHAGY	1.443	3	3413	-2.099711051
FOXO3_Ser315	AUTOPHAGY	down-regulates	FOXO3_Ser315--|FOXO3-->AUTOPHAGY	1.413	2	3413	-2.122886063
FOXO3_Ser7	AUTOPHAGY	up-regulates	FOXO3_Ser7-->FOXO3-->AUTOPHAGY	1.601	2	3413	-1.97765599
BECN1_Thr119	AUTOPHAGY	up-regulates	BECN1_Thr119-->BECN1--[]VPS34_COMPLEX_II-->AUTOPHAGY	1.239	3	3413	-2.25730113
BCL2L1_Ser62	AUTOPHAGY	up-regulates	BCL2L1_Ser62--|BCL2L1--|BECN1--[]VPS34_COMPLEX_II-->AUTOPHAGY	1.555	4	3413	-2.013191008
PIK3C3_Thr159	AUTOPHAGY	down-regulates	PIK3C3_Thr159--|PIK3C3--[]VPS34_COMPLEX_I-->AUTOPHAGY	1.456	3	3413	-2.089668546
BCL2L1_Ser62	AUTOPHAGY	up-regulates	BCL2L1_Ser62--|BCL2L1--|BECN1--[]VPS34_COMPLEX_I-->AUTOPHAGY	1.545	4	3413	-2.020916012
UVRAG_Ser550	AUTOPHAGY	up-regulates	UVRAG_Ser550-->UVRAG--[]VPS34_COMPLEX_II-->AUTOPHAGY	1.342	3	3413	-2.17773359
FOXO3_Ser253	AUTOPHAGY	down-regulates	FOXO3_Ser253--|FOXO3-->AUTOPHAGY	1.413	2	3413	-2.122886063
UVRAG_Ser571	AUTOPHAGY	up-regulates	UVRAG_Ser571-->UVRAG--[]VPS34_COMPLEX_II-->AUTOPHAGY	1.342	3	3413	-2.17773359
LIMK1_Thr508	AXONAL_GROWTH_CONE_FORMATION	up-regulates	LIMK1_Thr508-->LIMK1--|CFL1--|AXONAL_GROWTH_CONE_FORMATION	1.321	3	799	-2.038855737
SSH1_Ser937	AXONAL_GROWTH_CONE_FORMATION	up-regulates	SSH1_Ser937--|SSH1-->CFL1--|AXONAL_GROWTH_CONE_FORMATION	1.427	3	799	-1.962397067
CFL1_Tyr68	AXONAL_GROWTH_CONE_FORMATION	up-regulates	CFL1_Tyr68--|CFL1--|AXONAL_GROWTH_CONE_FORMATION	1.036	2	799	-2.244428576
VASP_Ser322	AXONAL_GROWTH_CONE_FORMATION	down-regulates	VASP_Ser322--|VASP-->AXONAL_GROWTH_CONE_FORMATION	1.32	2	799	-2.039577045
VASP_Thr278	AXONAL_GROWTH_CONE_FORMATION	-	VASP_Thr278--?VASP-->AXONAL_GROWTH_CONE_FORMATION	1.069	2	799	-2.220625405
SSH1_Ser99	AXONAL_GROWTH_CONE_FORMATION	down-regulates	SSH1_Ser99-->SSH1-->CFL1--|AXONAL_GROWTH_CONE_FORMATION	1.427	3	799	-1.962397067
SSH1_Ser978	AXONAL_GROWTH_CONE_FORMATION	up-regulates	SSH1_Ser978--|SSH1-->CFL1--|AXONAL_GROWTH_CONE_FORMATION	1.427	3	799	-1.962397067
LIMK2_Thr526	AXONAL_GROWTH_CONE_FORMATION	up-regulates	LIMK2_Thr526-->LIMK2--|CFL1--|AXONAL_GROWTH_CONE_FORMATION	1.314	3	799	-2.043904894
DCC_Tyr1261	AXONAL_GROWTH_CONE_FORMATION	up-regulates	DCC_Tyr1261-->DCC-->MYO10-->AXONAL_GROWTH_CONE_FORMATION	1.333	3	799	-2.030200038
VASP_Ser157	AXONAL_GROWTH_CONE_FORMATION	-	VASP_Ser157--?VASP-->AXONAL_GROWTH_CONE_FORMATION	0.786	2	799	-2.424755628
CFL1_Ser23	AXONAL_GROWTH_CONE_FORMATION	up-regulates	CFL1_Ser23--|CFL1--|AXONAL_GROWTH_CONE_FORMATION	1.39	2	799	-1.98908547
CFL1_Ser24	AXONAL_GROWTH_CONE_FORMATION	up-regulates	CFL1_Ser24--|CFL1--|AXONAL_GROWTH_CONE_FORMATION	1.39	2	799	-1.98908547
CFL1_Ser3	AXONAL_GROWTH_CONE_FORMATION	-	CFL1_Ser3--?CFL1--|AXONAL_GROWTH_CONE_FORMATION	0.859	2	799	-2.372100128
VASP_Ser239	AXONAL_GROWTH_CONE_FORMATION	-	VASP_Ser239--?VASP-->AXONAL_GROWTH_CONE_FORMATION	1.015	2	799	-2.259576048
DCC_Tyr1420	AXONAL_GROWTH_CONE_FORMATION	up-regulates	DCC_Tyr1420-->DCC-->MYO10-->AXONAL_GROWTH_CONE_FORMATION	1.333	3	799	-2.030200038
MAP3K14_Thr559	B_CELL_MATURATION	-	MAP3K14_Thr559--?MAP3K14-->NFKB2-->RELB-->B_CELL_MATURATION	1.744	4	276	-2.112224616
CD19_Tyr500	B_CELL_MATURATION	up-regulates	CD19_Tyr500-->CD19-->B_CELL_MATURATION	0.699	2	276	-3.189507577
LYN_Tyr32	B_CELL_MATURATION	up-regulates	LYN_Tyr32-->LYN-->CD19-->B_CELL_MATURATION	1.753	3	276	-2.102946581
LYN_Tyr508	B_CELL_MATURATION	-	LYN_Tyr508--?LYN-->CD19-->B_CELL_MATURATION	1.674	3	276	-2.184387111
NFKB2_Ser711	B_CELL_MATURATION	down-regulates	NFKB2_Ser711--|NFKB2-->RELB-->B_CELL_MATURATION	1.497	3	276	-2.366855134
CHUK_Thr23	B_CELL_MATURATION	up-regulates	CHUK_Thr23-->CHUK-->NFKB2-->RELB-->B_CELL_MATURATION	1.8	4	276	-2.05449462
CD19_Tyr531	B_CELL_MATURATION	up-regulates	CD19_Tyr531-->CD19-->B_CELL_MATURATION	0.699	2	276	-3.189507577
NFKB2_Ser707	B_CELL_MATURATION	down-regulates	NFKB2_Ser707--|NFKB2-->RELB-->B_CELL_MATURATION	1.497	3	276	-2.366855134
NFKB2_Ser866	B_CELL_MATURATION	up-regulates	NFKB2_Ser866-->NFKB2-->RELB-->B_CELL_MATURATION	1.092	3	276	-2.784366712
CD19_Tyr508	B_CELL_MATURATION	up-regulates	CD19_Tyr508-->CD19-->B_CELL_MATURATION	0.937	2	276	-2.944155094
BCL3_Ser41	B_CELL_MATURATION	up-regulates	BCL3_Ser41-->BCL3-->NFKB2-->RELB-->B_CELL_MATURATION	1.882	4	276	-1.969961411
NFKB2_Ser870	B_CELL_MATURATION	up-regulates	NFKB2_Ser870-->NFKB2-->RELB-->B_CELL_MATURATION	0.978	3	276	-2.90188849
CHUK_Ser180	B_CELL_MATURATION	up-regulates	CHUK_Ser180-->CHUK-->NFKB2-->RELB-->B_CELL_MATURATION	1.769	4	276	-2.086452296
CHUK_Ser176	B_CELL_MATURATION	up-regulates	CHUK_Ser176-->CHUK-->NFKB2-->RELB-->B_CELL_MATURATION	1.769	4	276	-2.086452296
UNG_Thr60	BASE-EXCISION_REPAIR	-	UNG_Thr60--?UNG-->BASE-EXCISION_REPAIR	1.37	2	1423	-2.619336716
CCNA2_Ser154	BASE-EXCISION_REPAIR	up-regulates	CCNA2_Ser154-->CCNA2--[]CYCLINA2/CDK2-->UNG-->BASE-EXCISION_REPAIR	1.738	4	1423	-2.292814476
NEDD4L_Thr383	BASE-EXCISION_REPAIR	up-regulates	NEDD4L_Thr383--|NEDD4L--|OGG1-->BASE-EXCISION_REPAIR	1.784	3	1423	-2.251999196
MBD4_Ser165	BASE-EXCISION_REPAIR	up-regulates	MBD4_Ser165-->MBD4-->BASE-EXCISION_REPAIR	1.33	2	1423	-2.654828264
APEX1_Thr233	BASE-EXCISION_REPAIR	up-regulates	APEX1_Thr233-->APEX1-->BASE-EXCISION_REPAIR	1.144	2	1423	-2.819863962
ERCC6_Tyr932	BASE-EXCISION_REPAIR	up-regulates	ERCC6_Tyr932-->ERCC6-->NEIL1-->BASE-EXCISION_REPAIR	1.956	3	1423	-2.09938554
CDK7_Thr170	BASE-EXCISION_REPAIR	down-regulates	CDK7_Thr170-->CDK7--|MBD4-->BASE-EXCISION_REPAIR	1.936	3	1423	-2.117131314
PPM1D_Ser54	BASE-EXCISION_REPAIR	up-regulates	PPM1D_Ser54--|PPM1D--|UNG-->BASE-EXCISION_REPAIR	2.045	3	1423	-2.020416846
CCND1_Thr286	BASE-EXCISION_REPAIR	down-regulates	CCND1_Thr286--|CCND1--[]CYCLIND/CDK4-->UNG-->BASE-EXCISION_REPAIR	2.086	4	1423	-1.984038009
NEIL1_Ser61	BASE-EXCISION_REPAIR	up-regulates	NEIL1_Ser61-->NEIL1-->BASE-EXCISION_REPAIR	1.3	2	1423	-2.681446925
UNG_Ser12	BASE-EXCISION_REPAIR	up-regulates	UNG_Ser12-->UNG-->BASE-EXCISION_REPAIR	1.306	2	1423	-2.676123193
UNG_Ser14	BASE-EXCISION_REPAIR	up-regulates	UNG_Ser14-->UNG-->BASE-EXCISION_REPAIR	1.292	2	1423	-2.688545234
ERCC6_Tyr932	BASE-EXCISION_REPAIR	down-regulates	ERCC6_Tyr932-->ERCC6--|APEX1-->BASE-EXCISION_REPAIR	1.901	3	1423	-2.148186418
UNG_Ser64	BASE-EXCISION_REPAIR	-	UNG_Ser64--?UNG-->BASE-EXCISION_REPAIR	1.282	2	1423	-2.697418121
CDK7_Ser164	BASE-EXCISION_REPAIR	-	CDK7_Ser164--?CDK7--|MBD4-->BASE-EXCISION_REPAIR	2.009	3	1423	-2.052359239
UNG_Ser23	BASE-EXCISION_REPAIR	up-regulates	UNG_Ser23-->UNG-->BASE-EXCISION_REPAIR	1.292	2	1423	-2.688545234
APEX1_Ser123	BASE-EXCISION_REPAIR	up-regulates	APEX1_Ser123-->APEX1-->BASE-EXCISION_REPAIR	1.035	2	1423	-2.91657843
NEDD4L_Ser448	BASE-EXCISION_REPAIR	up-regulates	NEDD4L_Ser448--|NEDD4L--|OGG1-->BASE-EXCISION_REPAIR	1.784	3	1423	-2.251999196
NEDD4L_Ser342	BASE-EXCISION_REPAIR	down-regulates	NEDD4L_Ser342-->NEDD4L--|OGG1-->BASE-EXCISION_REPAIR	1.784	3	1423	-2.251999196
NEIL1_Ser306	BASE-EXCISION_REPAIR	up-regulates	NEIL1_Ser306-->NEIL1-->BASE-EXCISION_REPAIR	1.3	2	1423	-2.681446925
NEIL1_Ser207	BASE-EXCISION_REPAIR	up-regulates	NEIL1_Ser207-->NEIL1-->BASE-EXCISION_REPAIR	1.3	2	1423	-2.681446925
MBD4_Ser262	BASE-EXCISION_REPAIR	up-regulates	MBD4_Ser262-->MBD4-->BASE-EXCISION_REPAIR	1.33	2	1423	-2.654828264
PPM1D_Ser85	BASE-EXCISION_REPAIR	up-regulates	PPM1D_Ser85--|PPM1D--|UNG-->BASE-EXCISION_REPAIR	2.045	3	1423	-2.020416846
DDIT3_Ser79	BASOPHIL_DIFF	down-regulates	DDIT3_Ser79-->DDIT3--|CEBPA-->BASOPHIL_DIFF	1.691	3	810	-2.248095007
DDIT3_Ser14	BASOPHIL_DIFF	up-regulates	DDIT3_Ser14--|DDIT3--|CEBPA-->BASOPHIL_DIFF	1.955	3	810	-2.032242808
DDIT3_Ser82	BASOPHIL_DIFF	down-regulates	DDIT3_Ser82-->DDIT3--|CEBPA-->BASOPHIL_DIFF	1.691	3	810	-2.248095007
DDIT3_Ser31	BASOPHIL_DIFF	up-regulates	DDIT3_Ser31--|DDIT3--|CEBPA-->BASOPHIL_DIFF	1.955	3	810	-2.032242808
DDIT3_Ser30	BASOPHIL_DIFF	up-regulates	DDIT3_Ser30--|DDIT3--|CEBPA-->BASOPHIL_DIFF	1.955	3	810	-2.032242808
DDIT3_Ser15	BASOPHIL_DIFF	up-regulates	DDIT3_Ser15--|DDIT3--|CEBPA-->BASOPHIL_DIFF	1.955	3	810	-2.032242808
CEBPA_Ser21	BASOPHIL_DIFF	down-regulates	CEBPA_Ser21--|CEBPA-->BASOPHIL_DIFF	1.45	2	810	-2.445141902
HDAC1_Ser423	BASOPHIL_DIFF	down-regulates	HDAC1_Ser423-->HDAC1--|CEBPA-->BASOPHIL_DIFF	1.962	3	810	-2.026519454
CEBPA_Thr226	BASOPHIL_DIFF	up-regulates	CEBPA_Thr226-->CEBPA-->BASOPHIL_DIFF	1.27	2	810	-2.592313856
CEBPA_Thr230	BASOPHIL_DIFF	up-regulates	CEBPA_Thr230-->CEBPA-->BASOPHIL_DIFF	1.27	2	810	-2.592313856
JUN_Thr8	BROWN_ADIPOGENESIS	up-regulates	JUN_Thr8-->JUN-->BROWN_ADIPOGENESIS	1.802	2	1933	-2.001903746
MAPK10_Tyr223	BROWN_ADIPOGENESIS	up-regulates	MAPK10_Tyr223-->MAPK10-->JUN-->BROWN_ADIPOGENESIS	1.69	3	1933	-2.095590227
CASP3_Ser150	BROWN_ADIPOGENESIS	down-regulates	CASP3_Ser150--|CASP3-->ROCK1-->BROWN_ADIPOGENESIS	1.713	3	1933	-2.076351039
JUN_Ser243	BROWN_ADIPOGENESIS	down-regulates	JUN_Ser243--|JUN-->BROWN_ADIPOGENESIS	1.739	2	1933	-2.054602392
JUN_Thr2	BROWN_ADIPOGENESIS	up-regulates	JUN_Thr2-->JUN-->BROWN_ADIPOGENESIS	1.802	2	1933	-2.001903746
FOS_Thr232	BROWN_ADIPOGENESIS	up-regulates	FOS_Thr232-->FOS-->JUN-->BROWN_ADIPOGENESIS	1.643	3	1933	-2.13490509
JUN_Ser249	BROWN_ADIPOGENESIS	-	JUN_Ser249--?JUN-->BROWN_ADIPOGENESIS	1.739	2	1933	-2.054602392
JUN_Ser63	BROWN_ADIPOGENESIS	up-regulates	JUN_Ser63-->JUN-->BROWN_ADIPOGENESIS	1.164	2	1933	-2.535582093
FOS_Thr325	BROWN_ADIPOGENESIS	up-regulates	FOS_Thr325-->FOS-->JUN-->BROWN_ADIPOGENESIS	1.643	3	1933	-2.13490509
JUN_Tyr170	BROWN_ADIPOGENESIS	-	JUN_Tyr170--?JUN-->BROWN_ADIPOGENESIS	1.544	2	1933	-2.217717247
JUN_Thr286	BROWN_ADIPOGENESIS	up-regulates	JUN_Thr286-->JUN-->BROWN_ADIPOGENESIS	1.802	2	1933	-2.001903746
JUN_Thr239	BROWN_ADIPOGENESIS	down-regulates	JUN_Thr239--|JUN-->BROWN_ADIPOGENESIS	1.359	2	1933	-2.372467237
FOS_Ser362	BROWN_ADIPOGENESIS	up-regulates	FOS_Ser362-->FOS-->JUN-->BROWN_ADIPOGENESIS	1.829	3	1933	-1.979318612
FOS_Thr331	BROWN_ADIPOGENESIS	up-regulates	FOS_Thr331-->FOS-->JUN-->BROWN_ADIPOGENESIS	1.643	3	1933	-2.13490509
JUN_Thr231	BROWN_ADIPOGENESIS	down-regulates	JUN_Thr231--|JUN-->BROWN_ADIPOGENESIS	1.479	2	1933	-2.272088865
JUN_Thr93	BROWN_ADIPOGENESIS	up-regulates	JUN_Thr93-->JUN-->BROWN_ADIPOGENESIS	1.802	2	1933	-2.001903746
JUN_Ser73	BROWN_ADIPOGENESIS	up-regulates	JUN_Ser73-->JUN-->BROWN_ADIPOGENESIS	1.184	2	1933	-2.518852364
JUN_Thr89	BROWN_ADIPOGENESIS	up-regulates	JUN_Thr89-->JUN-->BROWN_ADIPOGENESIS	1.802	2	1933	-2.001903746
ITGB1_Tyr783	CELL_ADHESION	up-regulates	ITGB1_Tyr783-->ITGB1--[]A4/B1_INTEGRIN-->CELL_ADHESION	2.005	3	2885	-1.980511507
ITGB1_Tyr783	CELL_ADHESION	up-regulates	ITGB1_Tyr783-->ITGB1--[]A6/B1_INTEGRIN-->CELL_ADHESION	2.015	3	2885	-1.965942878
CDH1_Tyr754	CELL_ADHESION	down-regulates	CDH1_Tyr754--|CDH1-->AE/B7_INTEGRIN-->CELL_ADHESION	1.824	3	2885	-2.244203701
ITGB7_Thr783	CELL_ADHESION	-	ITGB7_Thr783--?ITGB7--[]AE/B7_INTEGRIN-->CELL_ADHESION	1.735	3	2885	-2.373864504
ITGB2_Thr758	CELL_ADHESION	-	ITGB2_Thr758--?ITGB2--[]AX/B2_INTEGRIN-->CELL_ADHESION	1.639	3	2885	-2.513723347
TLN1_Ser425	CELL_ADHESION	up-regulates	TLN1_Ser425-->TLN1-->A6/B1_INTEGRIN-->CELL_ADHESION	1.951	3	2885	-2.059182107
TLN1_Ser425	CELL_ADHESION	up-regulates	TLN1_Ser425-->TLN1-->A9/B1_INTEGRIN-->CELL_ADHESION	1.905	3	2885	-2.126197802
ITGB1_Tyr783	CELL_ADHESION	up-regulates	ITGB1_Tyr783-->ITGB1--[]A8/B1_INTEGRIN-->CELL_ADHESION	2.015	3	2885	-1.965942878
ITGB2_Thr758	CELL_ADHESION	-	ITGB2_Thr758--?ITGB2--[]AL/B2_INTEGRIN-->CELL_ADHESION	1.585	3	2885	-2.592393947
TLN1_Ser425	CELL_ADHESION	up-regulates	TLN1_Ser425-->TLN1-->AV/B3_INTEGRIN-->CELL_ADHESION	1.911	3	2885	-2.117456625
TLN1_Ser425	CELL_ADHESION	up-regulates	TLN1_Ser425-->TLN1-->AV/B5_INTEGRIN-->CELL_ADHESION	1.963	3	2885	-2.041699751
TLN1_Ser425	CELL_ADHESION	up-regulates	TLN1_Ser425-->TLN1-->AV/B8_INTEGRIN-->CELL_ADHESION	2.003	3	2885	-1.983425233
ITGB5_Ser762	CELL_ADHESION	up-regulates	ITGB5_Ser762-->ITGB5--[]AV/B5_INTEGRIN-->CELL_ADHESION	1.527	3	2885	-2.676891998
ITGB7_Thr783	CELL_ADHESION	-	ITGB7_Thr783--?ITGB7--[]A4/B7_INTEGRIN-->CELL_ADHESION	1.555	3	2885	-2.636099835
CDH1_Tyr753	CELL_ADHESION	down-regulates	CDH1_Tyr753--|CDH1-->AE/B7_INTEGRIN-->CELL_ADHESION	1.824	3	2885	-2.244203701
ITGB1_Tyr783	CELL_ADHESION	up-regulates	ITGB1_Tyr783-->ITGB1--[]A5/B1_INTEGRIN-->CELL_ADHESION	1.958	3	2885	-2.048984066
PER2_Ser480	CELL_ADHESION	up-regulates	PER2_Ser480--|PER2--|CLOCK/BMAL1-->SERPINE1-->CELL_ADHESION	1.764	4	2885	-2.331615478
ITGB3_Tyr785	CELL_ADHESION	down-regulates	ITGB3_Tyr785--|ITGB3--[]AIIB/B3_INTEGRIN-->CELL_ADHESION	1.291	3	2885	-3.020711654
ITGB1_Tyr783	CELL_ADHESION	up-regulates	ITGB1_Tyr783-->ITGB1--[]A7/B1_INTEGRIN-->CELL_ADHESION	2.012	3	2885	-1.970313467
TLN1_Ser425	CELL_ADHESION	up-regulates	TLN1_Ser425-->TLN1-->AIIB/B3_INTEGRIN-->CELL_ADHESION	1.913	3	2885	-2.114542899
TLN1_Ser425	CELL_ADHESION	up-regulates	TLN1_Ser425-->TLN1-->A10/B1_INTEGRIN-->CELL_ADHESION	1.954	3	2885	-2.054811518
TLN1_Ser425	CELL_ADHESION	up-regulates	TLN1_Ser425-->TLN1-->A4/B1_INTEGRIN-->CELL_ADHESION	1.894	3	2885	-2.142223295
TLN1_Ser425	CELL_ADHESION	up-regulates	TLN1_Ser425-->TLN1-->A8/B1_INTEGRIN-->CELL_ADHESION	1.943	3	2885	-2.07083701
ITGB3_Thr779	CELL_ADHESION	down-regulates	ITGB3_Thr779--|ITGB3--[]AV/B3_INTEGRIN-->CELL_ADHESION	1.363	3	2885	-2.915817521
TLN1_Ser425	CELL_ADHESION	up-regulates	TLN1_Ser425-->TLN1-->AV/B6_INTEGRIN-->CELL_ADHESION	1.959	3	2885	-2.047527203
ITGB2_Thr758	CELL_ADHESION	-	ITGB2_Thr758--?ITGB2--[]AM/B2_INTEGRIN-->CELL_ADHESION	1.717	3	2885	-2.400088037
ITGB1_Tyr783	CELL_ADHESION	up-regulates	ITGB1_Tyr783-->ITGB1--[]AV/B1_INTEGRIN-->CELL_ADHESION	1.929	3	2885	-2.091233092
TLN1_Ser425	CELL_ADHESION	up-regulates	TLN1_Ser425-->TLN1-->AE/B7_INTEGRIN-->CELL_ADHESION	1.956	3	2885	-2.051897792
ITGB1BP1_Thr38	CELL_ADHESION	down-regulates	ITGB1BP1_Thr38-->ITGB1BP1--|A8/B1_INTEGRIN-->CELL_ADHESION	1.978	3	2885	-2.019846807
TLN1_Ser425	CELL_ADHESION	up-regulates	TLN1_Ser425-->TLN1-->A1/B1_INTEGRIN-->CELL_ADHESION	1.947	3	2885	-2.065009559
TLN1_Ser425	CELL_ADHESION	up-regulates	TLN1_Ser425-->TLN1-->A3/B1_INTEGRIN-->CELL_ADHESION	1.902	3	2885	-2.130568391
TLN1_Ser425	CELL_ADHESION	up-regulates	TLN1_Ser425-->TLN1-->AM/B2_INTEGRIN-->CELL_ADHESION	1.948	3	2885	-2.063552696
TLN1_Ser425	CELL_ADHESION	up-regulates	TLN1_Ser425-->TLN1-->A2/B1_INTEGRIN-->CELL_ADHESION	2.008	3	2885	-1.976140919
CDH1_Tyr797	CELL_ADHESION	down-regulates	CDH1_Tyr797--|CDH1-->AE/B7_INTEGRIN-->CELL_ADHESION	1.824	3	2885	-2.244203701
ITGB2_Thr758	CELL_ADHESION	-	ITGB2_Thr758--?ITGB2--[]AV/B2_INTEGRIN-->CELL_ADHESION	1.806	3	2885	-2.270427235
ITGB1BP1_Thr38	CELL_ADHESION	down-regulates	ITGB1BP1_Thr38-->ITGB1BP1--|A5/B1_INTEGRIN-->CELL_ADHESION	2.018	3	2885	-1.961572289
TLN1_Ser425	CELL_ADHESION	up-regulates	TLN1_Ser425-->TLN1-->A11/B1_INTEGRIN-->CELL_ADHESION	1.975	3	2885	-2.024217396
ITGB1BP1_Thr38	CELL_ADHESION	down-regulates	ITGB1BP1_Thr38-->ITGB1BP1--|A10/B1_INTEGRIN-->CELL_ADHESION	1.948	3	2885	-2.063552696
ITGB1_Tyr783	CELL_ADHESION	up-regulates	ITGB1_Tyr783-->ITGB1--[]A3/B1_INTEGRIN-->CELL_ADHESION	2.011	3	2885	-1.97177033
ITGB2_Thr758	CELL_ADHESION	-	ITGB2_Thr758--?ITGB2--[]AD/B2_INTEGRIN-->CELL_ADHESION	1.75	3	2885	-2.35201156
TLN1_Ser425	CELL_ADHESION	up-regulates	TLN1_Ser425-->TLN1-->A5/B1_INTEGRIN-->CELL_ADHESION	1.858	3	2885	-2.194670361
RAP1B_Ser179	CELL_ADHESION	up-regulates	RAP1B_Ser179-->RAP1B-->AL/B2_INTEGRIN-->CELL_ADHESION	1.787	3	2885	-2.298107631
ITGB3_Tyr785	CELL_ADHESION	down-regulates	ITGB3_Tyr785--|ITGB3--[]AV/B3_INTEGRIN-->CELL_ADHESION	1.314	3	2885	-2.987203806
ITGB2_Ser745	CELL_ADHESION	-	ITGB2_Ser745--?ITGB2--[]AX/B2_INTEGRIN-->CELL_ADHESION	1.616	3	2885	-2.547231195
ITGB2_Ser745	CELL_ADHESION	-	ITGB2_Ser745--?ITGB2--[]AV/B2_INTEGRIN-->CELL_ADHESION	1.783	3	2885	-2.303935082
ITGA4_Ser1021	CELL_ADHESION	up-regulates	ITGA4_Ser1021-->ITGA4--[]A4/B7_INTEGRIN-->CELL_ADHESION	1.339	3	2885	-2.950782232
TLN1_Ser425	CELL_ADHESION	up-regulates	TLN1_Ser425-->TLN1-->A4/B7_INTEGRIN-->CELL_ADHESION	1.98	3	2885	-2.016933081
VTN_Ser381	CELL_ADHESION	up-regulates	VTN_Ser381-->VTN-->A8/B1_INTEGRIN-->CELL_ADHESION	1.896	3	2885	-2.139309569
ITGB1BP1_Thr38	CELL_ADHESION	down-regulates	ITGB1BP1_Thr38-->ITGB1BP1--|A9/B1_INTEGRIN-->CELL_ADHESION	1.958	3	2885	-2.048984066
ITGB1BP1_Thr38	CELL_ADHESION	down-regulates	ITGB1BP1_Thr38-->ITGB1BP1--|A3/B1_INTEGRIN-->CELL_ADHESION	1.958	3	2885	-2.048984066
ITGB4_Ser1364	CELL_ADHESION	down-regulates	ITGB4_Ser1364--|ITGB4--[]A6/B4_INTEGRIN-->CELL_ADHESION	1.901	3	2885	-2.132025254
TLN1_Ser425	CELL_ADHESION	up-regulates	TLN1_Ser425-->TLN1-->AV/B2_INTEGRIN-->CELL_ADHESION	1.878	3	2885	-2.165533102
VTN_Thr69	CELL_ADHESION	up-regulates	VTN_Thr69-->VTN-->A8/B1_INTEGRIN-->CELL_ADHESION	1.885	3	2885	-2.155335061
ITGB1BP1_Thr38	CELL_ADHESION	down-regulates	ITGB1BP1_Thr38-->ITGB1BP1--|A6/B1_INTEGRIN-->CELL_ADHESION	1.978	3	2885	-2.019846807
ITGB3_Tyr773	CELL_ADHESION	down-regulates	ITGB3_Tyr773--|ITGB3--[]AIIB/B3_INTEGRIN-->CELL_ADHESION	1.291	3	2885	-3.020711654
ITGB2_Ser745	CELL_ADHESION	-	ITGB2_Ser745--?ITGB2--[]AM/B2_INTEGRIN-->CELL_ADHESION	1.694	3	2885	-2.433595885
TLN1_Ser425	CELL_ADHESION	up-regulates	TLN1_Ser425-->TLN1-->AL/B2_INTEGRIN-->CELL_ADHESION	1.958	3	2885	-2.048984066
ITGB4_Ser1360	CELL_ADHESION	down-regulates	ITGB4_Ser1360--|ITGB4--[]A6/B4_INTEGRIN-->CELL_ADHESION	1.57	3	2885	-2.614246891
ITGB2_Ser745	CELL_ADHESION	-	ITGB2_Ser745--?ITGB2--[]AD/B2_INTEGRIN-->CELL_ADHESION	1.727	3	2885	-2.385519408
VTN_Thr76	CELL_ADHESION	up-regulates	VTN_Thr76-->VTN-->A8/B1_INTEGRIN-->CELL_ADHESION	1.885	3	2885	-2.155335061
VTN_Ser397	CELL_ADHESION	-	VTN_Ser397--?VTN-->A8/B1_INTEGRIN-->CELL_ADHESION	1.906	3	2885	-2.124740939
ITGA4_Ser1021	CELL_ADHESION	up-regulates	ITGA4_Ser1021-->ITGA4--[]A4/B1_INTEGRIN-->CELL_ADHESION	1.408	3	2885	-2.850258689
ITGB3_Thr779	CELL_ADHESION	down-regulates	ITGB3_Thr779--|ITGB3--[]AIIB/B3_INTEGRIN-->CELL_ADHESION	1.34	3	2885	-2.949325369
ITGB3_Tyr773	CELL_ADHESION	down-regulates	ITGB3_Tyr773--|ITGB3--[]AV/B3_INTEGRIN-->CELL_ADHESION	1.314	3	2885	-2.987203806
ITGB4_Ser1494	CELL_ADHESION	down-regulates	ITGB4_Ser1494--|ITGB4--[]A6/B4_INTEGRIN-->CELL_ADHESION	1.57	3	2885	-2.614246891
ITGB1BP1_Thr38	CELL_ADHESION	down-regulates	ITGB1BP1_Thr38-->ITGB1BP1--|A11/B1_INTEGRIN-->CELL_ADHESION	1.968	3	2885	-2.034415437
ITGB2_Thr760	CELL_ADHESION	-	ITGB2_Thr760--?ITGB2--[]AX/B2_INTEGRIN-->CELL_ADHESION	1.627	3	2885	-2.531205703
ITGB1BP1_Thr38	CELL_ADHESION	down-regulates	ITGB1BP1_Thr38-->ITGB1BP1--|A4/B1_INTEGRIN-->CELL_ADHESION	1.958	3	2885	-2.048984066
ITGB2_Thr760	CELL_ADHESION	-	ITGB2_Thr760--?ITGB2--[]AV/B2_INTEGRIN-->CELL_ADHESION	1.794	3	2885	-2.28790959
ITGB2_Thr760	CELL_ADHESION	-	ITGB2_Thr760--?ITGB2--[]AD/B2_INTEGRIN-->CELL_ADHESION	1.738	3	2885	-2.369493915
ICAM3_Ser518	CELL_ADHESION	up-regulates	ICAM3_Ser518-->ICAM3-->AD/B2_INTEGRIN-->CELL_ADHESION	1.753	3	2885	-2.347640971
ITGB2_Thr760	CELL_ADHESION	-	ITGB2_Thr760--?ITGB2--[]AM/B2_INTEGRIN-->CELL_ADHESION	1.705	3	2885	-2.417570392
ITGB5_Ser759	CELL_ADHESION	up-regulates	ITGB5_Ser759-->ITGB5--[]AV/B5_INTEGRIN-->CELL_ADHESION	1.527	3	2885	-2.676891998
CDH1_Ser847	CELL_ADHESION	up-regulates	CDH1_Ser847-->CDH1-->AE/B7_INTEGRIN-->CELL_ADHESION	2.019	3	2885	-1.960115426
ITGB2_Ser745	CELL_ADHESION	-	ITGB2_Ser745--?ITGB2--[]AL/B2_INTEGRIN-->CELL_ADHESION	1.562	3	2885	-2.625901794
ITGB2_Thr760	CELL_ADHESION	-	ITGB2_Thr760--?ITGB2--[]AL/B2_INTEGRIN-->CELL_ADHESION	1.573	3	2885	-2.609876302
SGK2_Ser416	CELL_CYCLE_BLOCK	down-regulates	SGK2_Ser416-->SGK2--|FOXO3-->CELL_CYCLE_BLOCK	2.014	3	10187	-2.041384976
FOXO3_Ser325	CELL_CYCLE_BLOCK	up-regulates	FOXO3_Ser325-->FOXO3-->CELL_CYCLE_BLOCK	1.616	2	10187	-2.374619184
BRCA1_Ser988	CELL_CYCLE_BLOCK	up-regulates	BRCA1_Ser988-->BRCA1-->CELL_CYCLE_BLOCK	1.643	2	10187	-2.352012844
SIRT1_Ser47	CELL_CYCLE_BLOCK	up-regulates	SIRT1_Ser47-->SIRT1-->CELL_CYCLE_BLOCK	1.298	2	10187	-2.640871642
FOXO3_Ser399	CELL_CYCLE_BLOCK	up-regulates	FOXO3_Ser399-->FOXO3-->CELL_CYCLE_BLOCK	1.564	2	10187	-2.418157322
RBL2_Thr642	CELL_CYCLE_BLOCK	-	RBL2_Thr642--?RBL2-->CELL_CYCLE_BLOCK	0.771	2	10187	-3.082113922
CCND1_Thr286	CELL_CYCLE_BLOCK	up-regulates	CCND1_Thr286--|CCND1--[]CYCLIND/CDK4--|RB1-->CELL_CYCLE_BLOCK	1.792	4	10187	-2.227259334
CDKN1A_Ser130	CELL_CYCLE_BLOCK	-	CDKN1A_Ser130--?CDKN1A-->CELL_CYCLE_BLOCK	1.126	2	10187	-2.784882405
CHEK2_Ser50	CELL_CYCLE_BLOCK	up-regulates	CHEK2_Ser50-->CHEK2-->BRCA1-->CELL_CYCLE_BLOCK	1.96	3	10187	-2.086597658
RBL2_Ser1044	CELL_CYCLE_BLOCK	-	RBL2_Ser1044--?RBL2-->CELL_CYCLE_BLOCK	0.771	2	10187	-3.082113922
BRCA1_Tyr1552	CELL_CYCLE_BLOCK	up-regulates	BRCA1_Tyr1552-->BRCA1-->CELL_CYCLE_BLOCK	1.82	2	10187	-2.203815721
CDK6_Tyr24	CELL_CYCLE_BLOCK	up-regulates	CDK6_Tyr24--|CDK6--|CDKN1A-->CELL_CYCLE_BLOCK	1.584	3	10187	-2.401411884
CDKN1B_Ser183	CELL_CYCLE_BLOCK	down-regulates	CDKN1B_Ser183--|CDKN1B-->CELL_CYCLE_BLOCK	1.687	2	10187	-2.315172881
FOXO3_Ser209	CELL_CYCLE_BLOCK	up-regulates	FOXO3_Ser209-->FOXO3-->CELL_CYCLE_BLOCK	1.4	2	10187	-2.55546991
SIRT1_Ser27	CELL_CYCLE_BLOCK	up-regulates	SIRT1_Ser27-->SIRT1-->CELL_CYCLE_BLOCK	1.298	2	10187	-2.640871642
BRCA1_Thr509	CELL_CYCLE_BLOCK	up-regulates	BRCA1_Thr509-->BRCA1-->CELL_CYCLE_BLOCK	1.514	2	10187	-2.460020916
SIRT1_Ser659	CELL_CYCLE_BLOCK	-	SIRT1_Ser659--?SIRT1--?FOXO3-->CELL_CYCLE_BLOCK	2.054	3	10187	-2.007894101
FOXO3_Ser626	CELL_CYCLE_BLOCK	up-regulates	FOXO3_Ser626-->FOXO3-->CELL_CYCLE_BLOCK	1.671	2	10187	-2.328569231
BRCA1_Ser632	CELL_CYCLE_BLOCK	down-regulates	BRCA1_Ser632--|BRCA1-->CELL_CYCLE_BLOCK	1.356	2	10187	-2.592309873
CDKN1B_Tyr88	CELL_CYCLE_BLOCK	down-regulates	CDKN1B_Tyr88--|CDKN1B-->CELL_CYCLE_BLOCK	1.466	2	10187	-2.500209966
RB1_Ser811	CELL_CYCLE_BLOCK	-	RB1_Ser811--?RB1-->CELL_CYCLE_BLOCK	1.416	2	10187	-2.54207356
RB1_Thr821	CELL_CYCLE_BLOCK	down-regulates	RB1_Thr821--|RB1-->CELL_CYCLE_BLOCK	1.054	2	10187	-2.845165981
SIRT1_Ser661	CELL_CYCLE_BLOCK	-	SIRT1_Ser661--?SIRT1--?FOXO3-->CELL_CYCLE_BLOCK	2.054	3	10187	-2.007894101
RBL2_Thr1097	CELL_CYCLE_BLOCK	-	RBL2_Thr1097--?RBL2-->CELL_CYCLE_BLOCK	0.771	2	10187	-3.082113922
FOXO3_Ser588	CELL_CYCLE_BLOCK	up-regulates	FOXO3_Ser588-->FOXO3-->CELL_CYCLE_BLOCK	1.564	2	10187	-2.418157322
RBL2_Thr417	CELL_CYCLE_BLOCK	-	RBL2_Thr417--?RBL2-->CELL_CYCLE_BLOCK	0.771	2	10187	-3.082113922
CDKN1B_Tyr74	CELL_CYCLE_BLOCK	down-regulates	CDKN1B_Tyr74--|CDKN1B-->CELL_CYCLE_BLOCK	1.564	2	10187	-2.418157322
FOXO3_Ser330	CELL_CYCLE_BLOCK	down-regulates	FOXO3_Ser330--|FOXO3-->CELL_CYCLE_BLOCK	1.721	2	10187	-2.286705637
FOXO3_Ser644	CELL_CYCLE_BLOCK	down-regulates	FOXO3_Ser644--|FOXO3-->CELL_CYCLE_BLOCK	1.539	2	10187	-2.439089119
RBL2_Ser662	CELL_CYCLE_BLOCK	-	RBL2_Ser662--?RBL2-->CELL_CYCLE_BLOCK	0.771	2	10187	-3.082113922
BRCA1_Ser308	CELL_CYCLE_BLOCK	up-regulates	BRCA1_Ser308-->BRCA1-->CELL_CYCLE_BLOCK	1.344	2	10187	-2.602357136
CDK6_Tyr24	CELL_CYCLE_BLOCK	-	CDK6_Tyr24--|CDK6--?CDKN1B-->CELL_CYCLE_BLOCK	1.663	3	10187	-2.335267406
BRCA1_Ser1572	CELL_CYCLE_BLOCK	-	BRCA1_Ser1572--?BRCA1-->CELL_CYCLE_BLOCK	1.674	2	10187	-2.326057415
FOXO3_Ser318	CELL_CYCLE_BLOCK	down-regulates	FOXO3_Ser318--|FOXO3-->CELL_CYCLE_BLOCK	1.88	2	10187	-2.153579408
BRCA1_Ser694	CELL_CYCLE_BLOCK	up-regulates	BRCA1_Ser694-->BRCA1-->CELL_CYCLE_BLOCK	1.82	2	10187	-2.203815721
CCAR2_Thr454	CELL_CYCLE_BLOCK	down-regulates	CCAR2_Thr454-->CCAR2--|SIRT1-->CELL_CYCLE_BLOCK	1.653	3	10187	-2.343640125
CHEK2_Ser33	CELL_CYCLE_BLOCK	up-regulates	CHEK2_Ser33-->CHEK2-->BRCA1-->CELL_CYCLE_BLOCK	1.96	3	10187	-2.086597658
CDKN1B_Ser160	CELL_CYCLE_BLOCK	up-regulates	CDKN1B_Ser160-->CDKN1B-->CELL_CYCLE_BLOCK	1.671	2	10187	-2.328569231
BRCA1_Ser1280	CELL_CYCLE_BLOCK	up-regulates	BRCA1_Ser1280-->BRCA1-->CELL_CYCLE_BLOCK	1.22	2	10187	-2.706178849
RB1_Thr356	CELL_CYCLE_BLOCK	down-regulates	RB1_Thr356--|RB1-->CELL_CYCLE_BLOCK	0.998	2	10187	-2.892053206
CDK4_Tyr17	CELL_CYCLE_BLOCK	up-regulates	CDK4_Tyr17--|CDK4--|RB1-->CELL_CYCLE_BLOCK	2.036	3	10187	-2.022964995
RBBP8_Ser327	CELL_CYCLE_BLOCK	up-regulates	RBBP8_Ser327-->RBBP8-->BRCA1-->CELL_CYCLE_BLOCK	1.816	3	10187	-2.207164809
CDKN1B_Thr157	CELL_CYCLE_BLOCK	-	CDKN1B_Thr157--?CDKN1B-->CELL_CYCLE_BLOCK	1.755	2	10187	-2.258238393
FOXO1_Ser319	CELL_CYCLE_BLOCK	-	FOXO1_Ser319--?FOXO1-->CDKN1B-->CELL_CYCLE_BLOCK	2.007	3	10187	-2.04724588
AKT3_Thr305	CELL_CYCLE_BLOCK	down-regulates	AKT3_Thr305-->AKT3--|FOXO3-->CELL_CYCLE_BLOCK	2.014	3	10187	-2.041384976
BRCA1_Ser1387	CELL_CYCLE_BLOCK	up-regulates	BRCA1_Ser1387-->BRCA1-->CELL_CYCLE_BLOCK	1.22	2	10187	-2.706178849
RB1_Thr373	CELL_CYCLE_BLOCK	down-regulates	RB1_Thr373--|RB1-->CELL_CYCLE_BLOCK	1.173	2	10187	-2.745530627
CDKN1B_Ser178	CELL_CYCLE_BLOCK	up-regulates	CDKN1B_Ser178-->CDKN1B-->CELL_CYCLE_BLOCK	1.715	2	10187	-2.291729268
SKP2_Ser72	CELL_CYCLE_BLOCK	-	SKP2_Ser72--?SKP2--[]SCF-SKP2--|RBL2-->CELL_CYCLE_BLOCK	1.992	4	10187	-2.059804958
RB1_Thr826	CELL_CYCLE_BLOCK	down-regulates	RB1_Thr826--|RB1-->CELL_CYCLE_BLOCK	0.998	2	10187	-2.892053206
CCNA2_Ser154	CELL_CYCLE_BLOCK	down-regulates	CCNA2_Ser154-->CCNA2--[]CYCLINA2/CDK2--|RB1-->CELL_CYCLE_BLOCK	1.51	4	10187	-2.463370004
SGK1_Thr256	CELL_CYCLE_BLOCK	down-regulates	SGK1_Thr256-->SGK1--|FOXO3-->CELL_CYCLE_BLOCK	2.086	3	10187	-1.981101401
SIRT1_Ser732	CELL_CYCLE_BLOCK	up-regulates	SIRT1_Ser732-->SIRT1-->CELL_CYCLE_BLOCK	1.327	2	10187	-2.616590757
FOXO3_Ser7	CELL_CYCLE_BLOCK	up-regulates	FOXO3_Ser7-->FOXO3-->CELL_CYCLE_BLOCK	1.561	2	10187	-2.420669138
CHEK2_Ser35	CELL_CYCLE_BLOCK	up-regulates	CHEK2_Ser35-->CHEK2-->BRCA1-->CELL_CYCLE_BLOCK	1.96	3	10187	-2.086597658
RB1_Ser567	CELL_CYCLE_BLOCK	down-regulates	RB1_Ser567--|RB1-->CELL_CYCLE_BLOCK	1.321	2	10187	-2.621614389
RB1_Ser249	CELL_CYCLE_BLOCK	down-regulates	RB1_Ser249--|RB1-->CELL_CYCLE_BLOCK	1.173	2	10187	-2.745530627
CDKN1A_Ser146	CELL_CYCLE_BLOCK	-	CDKN1A_Ser146--?CDKN1A-->CELL_CYCLE_BLOCK	1.79	2	10187	-2.228933877
RBL2_Ser1080	CELL_CYCLE_BLOCK	-	RBL2_Ser1080--?RBL2-->CELL_CYCLE_BLOCK	0.771	2	10187	-3.082113922
RB1_Thr5	CELL_CYCLE_BLOCK	down-regulates	RB1_Thr5--|RB1-->CELL_CYCLE_BLOCK	0.998	2	10187	-2.892053206
RBL2_Ser1112	CELL_CYCLE_BLOCK	down-regulates	RBL2_Ser1112--|RBL2-->CELL_CYCLE_BLOCK	0.771	2	10187	-3.082113922
BRCA1_Ser1524	CELL_CYCLE_BLOCK	-	BRCA1_Ser1524--?BRCA1-->CELL_CYCLE_BLOCK	1.202	2	10187	-2.721249742
RB1_Tyr805	CELL_CYCLE_BLOCK	-	RB1_Tyr805--?RB1-->CELL_CYCLE_BLOCK	1.29	2	10187	-2.647569817
BRCA1_Ser1466	CELL_CYCLE_BLOCK	up-regulates	BRCA1_Ser1466-->BRCA1-->CELL_CYCLE_BLOCK	1.202	2	10187	-2.721249742
FOXO3_Ser215	CELL_CYCLE_BLOCK	up-regulates	FOXO3_Ser215-->FOXO3-->CELL_CYCLE_BLOCK	1.607	2	10187	-2.382154631
CDKN1B_Ser140	CELL_CYCLE_BLOCK	up-regulates	CDKN1B_Ser140-->CDKN1B-->CELL_CYCLE_BLOCK	1.801	2	10187	-2.219723887
RB1_Ser608	CELL_CYCLE_BLOCK	down-regulates	RB1_Ser608--|RB1-->CELL_CYCLE_BLOCK	1.109	2	10187	-2.799116027
RB1_Ser780	CELL_CYCLE_BLOCK	down-regulates	RB1_Ser780--|RB1-->CELL_CYCLE_BLOCK	0.93	2	10187	-2.948987694
SIRT1_Ser615	CELL_CYCLE_BLOCK	up-regulates	SIRT1_Ser615-->SIRT1-->CELL_CYCLE_BLOCK	1.327	2	10187	-2.616590757
CDKN1A_Ser98	CELL_CYCLE_BLOCK	up-regulates	CDKN1A_Ser98-->CDKN1A-->CELL_CYCLE_BLOCK	1.402	2	10187	-2.553795367
CDK4_Thr172	CELL_CYCLE_BLOCK	down-regulates	CDK4_Thr172-->CDK4--[]CYCLIND/CDK4--|RB1-->CELL_CYCLE_BLOCK	2.017	4	10187	-2.038873161
SIRT1_Thr530	CELL_CYCLE_BLOCK	up-regulates	SIRT1_Thr530-->SIRT1-->CELL_CYCLE_BLOCK	1.359	2	10187	-2.589798057
CDK6_Tyr24	CELL_CYCLE_BLOCK	down-regulates	CDK6_Tyr24--|CDK6-->FOXO3-->CELL_CYCLE_BLOCK	2.074	3	10187	-1.991148664
SIRT1_Ser669	CELL_CYCLE_BLOCK	up-regulates	SIRT1_Ser669-->SIRT1-->CELL_CYCLE_BLOCK	1.327	2	10187	-2.616590757
CDKN1B_Ser10	CELL_CYCLE_BLOCK	-	CDKN1B_Ser10--?CDKN1B-->CELL_CYCLE_BLOCK	1.729	2	10187	-2.280007462
RBL2_Ser672	CELL_CYCLE_BLOCK	-	RBL2_Ser672--?RBL2-->CELL_CYCLE_BLOCK	0.941	2	10187	-2.939777703
CDKN1A_Ser114	CELL_CYCLE_BLOCK	down-regulates	CDKN1A_Ser114--|CDKN1A-->CELL_CYCLE_BLOCK	1.59	2	10187	-2.396388253
CHEK2_Ser19	CELL_CYCLE_BLOCK	up-regulates	CHEK2_Ser19-->CHEK2-->BRCA1-->CELL_CYCLE_BLOCK	1.96	3	10187	-2.086597658
SIRT1_Ser659	CELL_CYCLE_BLOCK	-	SIRT1_Ser659--?SIRT1-->CELL_CYCLE_BLOCK	1.265	2	10187	-2.668501614
BRCA1_Ser1497	CELL_CYCLE_BLOCK	up-regulates	BRCA1_Ser1497-->BRCA1-->CELL_CYCLE_BLOCK	1.523	2	10187	-2.452485469
CDKN1B_Thr198	CELL_CYCLE_BLOCK	-	CDKN1B_Thr198--?CDKN1B-->CELL_CYCLE_BLOCK	1.755	2	10187	-2.258238393
BRCA1_Ser1542	CELL_CYCLE_BLOCK	up-regulates	BRCA1_Ser1542-->BRCA1-->CELL_CYCLE_BLOCK	1.202	2	10187	-2.721249742
RB1_Ser788	CELL_CYCLE_BLOCK	down-regulates	RB1_Ser788--|RB1-->CELL_CYCLE_BLOCK	0.998	2	10187	-2.892053206
CDKN1A_Thr57	CELL_CYCLE_BLOCK	-	CDKN1A_Thr57--?CDKN1A-->CELL_CYCLE_BLOCK	1.79	2	10187	-2.228933877
CDK4_Thr172	CELL_CYCLE_BLOCK	down-regulates	CDK4_Thr172-->CDK4--|RB1-->CELL_CYCLE_BLOCK	1.703	3	10187	-2.301776531
RBL2_Ser952	CELL_CYCLE_BLOCK	-	RBL2_Ser952--?RBL2-->CELL_CYCLE_BLOCK	0.771	2	10187	-3.082113922
RBL2_Ser688	CELL_CYCLE_BLOCK	-	RBL2_Ser688--?RBL2-->CELL_CYCLE_BLOCK	0.771	2	10187	-3.082113922
CDKN1B_Tyr89	CELL_CYCLE_BLOCK	down-regulates	CDKN1B_Tyr89--|CDKN1B-->CELL_CYCLE_BLOCK	1.564	2	10187	-2.418157322
CDKN1A_Ser130	CELL_CYCLE_BLOCK	-	CDKN1A_Ser130--?CDKN1A--|CDK4--|RB1-->CELL_CYCLE_BLOCK	2.095	4	10187	-1.973565954
CDKN1A_Thr145	CELL_CYCLE_BLOCK	-	CDKN1A_Thr145--?CDKN1A-->CELL_CYCLE_BLOCK	1.79	2	10187	-2.228933877
SIRT1_Ser47	CELL_CYCLE_BLOCK	-	SIRT1_Ser47-->SIRT1--?FOXO3-->CELL_CYCLE_BLOCK	2.087	3	10187	-1.980264129
RBL2_Thr401	CELL_CYCLE_BLOCK	-	RBL2_Thr401--?RBL2-->CELL_CYCLE_BLOCK	0.941	2	10187	-2.939777703
STRADA_Thr419	CELL_CYCLE_BLOCK	up-regulates	STRADA_Thr419-->STRADA-->STK11-->SIRT1-->CELL_CYCLE_BLOCK	1.987	4	10187	-2.063991317
FOXO3_Ser555	CELL_CYCLE_BLOCK	up-regulates	FOXO3_Ser555-->FOXO3-->CELL_CYCLE_BLOCK	1.564	2	10187	-2.418157322
RBBP8_Thr859	CELL_CYCLE_BLOCK	up-regulates	RBBP8_Thr859-->RBBP8-->BRCA1-->CELL_CYCLE_BLOCK	1.767	3	10187	-2.248191131
FOXO3_Ser294	CELL_CYCLE_BLOCK	down-regulates	FOXO3_Ser294--|FOXO3-->CELL_CYCLE_BLOCK	1.488	2	10187	-2.481789985
CCND1_Thr286	CELL_CYCLE_BLOCK	up-regulates	CCND1_Thr286--|CCND1-->CDK4--|RB1-->CELL_CYCLE_BLOCK	1.874	4	10187	-2.15860304
FOXO3_Ser315	CELL_CYCLE_BLOCK	down-regulates	FOXO3_Ser315--|FOXO3-->CELL_CYCLE_BLOCK	1.373	2	10187	-2.578076251
FOXO3_Ser413	CELL_CYCLE_BLOCK	up-regulates	FOXO3_Ser413-->FOXO3-->CELL_CYCLE_BLOCK	1.671	2	10187	-2.328569231
FOXO1_Thr24	CELL_CYCLE_BLOCK	down-regulates	FOXO1_Thr24--|FOXO1-->CDKN1B-->CELL_CYCLE_BLOCK	2.007	3	10187	-2.04724588
SGK2_Thr193	CELL_CYCLE_BLOCK	down-regulates	SGK2_Thr193-->SGK2--|FOXO3-->CELL_CYCLE_BLOCK	2.014	3	10187	-2.041384976
SIRT1_Ser27	CELL_CYCLE_BLOCK	-	SIRT1_Ser27-->SIRT1--?FOXO3-->CELL_CYCLE_BLOCK	2.087	3	10187	-1.980264129
RB1_Thr252	CELL_CYCLE_BLOCK	down-regulates	RB1_Thr252--|RB1-->CELL_CYCLE_BLOCK	1.173	2	10187	-2.745530627
RBBP8_Ser745	CELL_CYCLE_BLOCK	down-regulates	RBBP8_Ser745--|RBBP8-->BRCA1-->CELL_CYCLE_BLOCK	1.552	3	10187	-2.428204585
RB1_Ser612	CELL_CYCLE_BLOCK	up-regulates	RB1_Ser612-->RB1-->CELL_CYCLE_BLOCK	1.437	2	10187	-2.524490851
SKP2_Ser72	CELL_CYCLE_BLOCK	-	SKP2_Ser72--?SKP2--|CDKN1A-->CELL_CYCLE_BLOCK	1.943	3	10187	-2.10083128
BRCA1_Thr1394	CELL_CYCLE_BLOCK	up-regulates	BRCA1_Thr1394-->BRCA1-->CELL_CYCLE_BLOCK	1.22	2	10187	-2.706178849
CHEK2_Thr26	CELL_CYCLE_BLOCK	-	CHEK2_Thr26--?CHEK2-->BRCA1-->CELL_CYCLE_BLOCK	1.96	3	10187	-2.086597658
FOXO3_Ser344	CELL_CYCLE_BLOCK	down-regulates	FOXO3_Ser344--|FOXO3-->CELL_CYCLE_BLOCK	1.364	2	10187	-2.585611698
BRCA1_Ser1457	CELL_CYCLE_BLOCK	up-regulates	BRCA1_Ser1457-->BRCA1-->CELL_CYCLE_BLOCK	1.202	2	10187	-2.721249742
SKP2_Ser72	CELL_CYCLE_BLOCK	-	SKP2_Ser72--?SKP2--|CDKN1B-->CELL_CYCLE_BLOCK	2.019	3	10187	-2.037198617
BRCA1_Ser1191	CELL_CYCLE_BLOCK	up-regulates	BRCA1_Ser1191-->BRCA1-->CELL_CYCLE_BLOCK	1.523	2	10187	-2.452485469
RBBP8_Thr847	CELL_CYCLE_BLOCK	up-regulates	RBBP8_Thr847-->RBBP8-->BRCA1-->CELL_CYCLE_BLOCK	1.764	3	10187	-2.250702946
BRCA1_Ser1423	CELL_CYCLE_BLOCK	up-regulates	BRCA1_Ser1423-->BRCA1-->CELL_CYCLE_BLOCK	1.22	2	10187	-2.706178849
CDKN1A_Ser153	CELL_CYCLE_BLOCK	up-regulates	CDKN1A_Ser153-->CDKN1A-->CELL_CYCLE_BLOCK	1.733	2	10187	-2.276658374
FOXO3_Thr32	CELL_CYCLE_BLOCK	down-regulates	FOXO3_Thr32--|FOXO3-->CELL_CYCLE_BLOCK	1.373	2	10187	-2.578076251
RBL2_Ser1068	CELL_CYCLE_BLOCK	-	RBL2_Ser1068--?RBL2-->CELL_CYCLE_BLOCK	0.771	2	10187	-3.082113922
RB1_Ser807	CELL_CYCLE_BLOCK	down-regulates	RB1_Ser807--|RB1-->CELL_CYCLE_BLOCK	1.563	2	10187	-2.418994594
RBL2_Ser1035	CELL_CYCLE_BLOCK	-	RBL2_Ser1035--?RBL2-->CELL_CYCLE_BLOCK	0.941	2	10187	-2.939777703
RBL2_Ser639	CELL_CYCLE_BLOCK	-	RBL2_Ser639--?RBL2-->CELL_CYCLE_BLOCK	0.771	2	10187	-3.082113922
CDK6_Tyr24	CELL_CYCLE_BLOCK	up-regulates	CDK6_Tyr24--|CDK6--|RB1-->CELL_CYCLE_BLOCK	1.55	3	10187	-2.429879128
RAD50_Ser635	CELL_CYCLE_BLOCK	-	RAD50_Ser635--?RAD50-->BRCA1-->CELL_CYCLE_BLOCK	1.488	3	10187	-2.481789985
BRCA1_Ser1330	CELL_CYCLE_BLOCK	up-regulates	BRCA1_Ser1330-->BRCA1-->CELL_CYCLE_BLOCK	1.202	2	10187	-2.721249742
SGK1_Ser422	CELL_CYCLE_BLOCK	down-regulates	SGK1_Ser422-->SGK1--|FOXO3-->CELL_CYCLE_BLOCK	1.887	3	10187	-2.147718505
SIRT1_Ser661	CELL_CYCLE_BLOCK	-	SIRT1_Ser661--?SIRT1-->CELL_CYCLE_BLOCK	1.265	2	10187	-2.668501614
RBBP8_Ser664	CELL_CYCLE_BLOCK	down-regulates	RBBP8_Ser664--|RBBP8-->BRCA1-->CELL_CYCLE_BLOCK	1.552	3	10187	-2.428204585
RB1_Ser795	CELL_CYCLE_BLOCK	down-regulates	RB1_Ser795--|RB1-->CELL_CYCLE_BLOCK	0.998	2	10187	-2.892053206
BRCA1_Ser1189	CELL_CYCLE_BLOCK	up-regulates	BRCA1_Ser1189-->BRCA1-->CELL_CYCLE_BLOCK	1.523	2	10187	-2.452485469
STRADA_Thr329	CELL_CYCLE_BLOCK	up-regulates	STRADA_Thr329-->STRADA-->STK11-->SIRT1-->CELL_CYCLE_BLOCK	1.987	4	10187	-2.063991317
RBL2_Ser413	CELL_CYCLE_BLOCK	-	RBL2_Ser413--?RBL2-->CELL_CYCLE_BLOCK	0.771	2	10187	-3.082113922
FOXO3_Ser321	CELL_CYCLE_BLOCK	down-regulates	FOXO3_Ser321--|FOXO3-->CELL_CYCLE_BLOCK	1.88	2	10187	-2.153579408
CDKN1B_Thr187	CELL_CYCLE_BLOCK	down-regulates	CDKN1B_Thr187--|CDKN1B-->CELL_CYCLE_BLOCK	1.685	2	10187	-2.316847425
FOXO3_Thr179	CELL_CYCLE_BLOCK	up-regulates	FOXO3_Thr179-->FOXO3-->CELL_CYCLE_BLOCK	1.671	2	10187	-2.328569231
CDKN1B_Ser161	CELL_CYCLE_BLOCK	up-regulates	CDKN1B_Ser161-->CDKN1B-->CELL_CYCLE_BLOCK	1.671	2	10187	-2.328569231
BRCA1_Ser1143	CELL_CYCLE_BLOCK	up-regulates	BRCA1_Ser1143-->BRCA1-->CELL_CYCLE_BLOCK	1.22	2	10187	-2.706178849
FOXO3_Ser425	CELL_CYCLE_BLOCK	down-regulates	FOXO3_Ser425--|FOXO3-->CELL_CYCLE_BLOCK	1.364	2	10187	-2.585611698
CHEK2_Ser28	CELL_CYCLE_BLOCK	up-regulates	CHEK2_Ser28-->CHEK2-->BRCA1-->CELL_CYCLE_BLOCK	1.96	3	10187	-2.086597658
SIRT1_Ser540	CELL_CYCLE_BLOCK	up-regulates	SIRT1_Ser540-->SIRT1-->CELL_CYCLE_BLOCK	1.371	2	10187	-2.579750795
CDKN1A_Thr80	CELL_CYCLE_BLOCK	down-regulates	CDKN1A_Thr80--|CDKN1A-->CELL_CYCLE_BLOCK	1.502	2	10187	-2.470068179
FOXO3_Ser253	CELL_CYCLE_BLOCK	down-regulates	FOXO3_Ser253--|FOXO3-->CELL_CYCLE_BLOCK	1.373	2	10187	-2.578076251
CHEK2_Thr68	CELL_CYCLE_BLOCK	-	CHEK2_Thr68--?CHEK2-->BRCA1-->CELL_CYCLE_BLOCK	1.96	3	10187	-2.086597658
RBL2_Thr694	CELL_CYCLE_BLOCK	-	RBL2_Thr694--?RBL2-->CELL_CYCLE_BLOCK	0.771	2	10187	-3.082113922
KHSRP_Ser193	CELL_CYCLE_EXIT	up-regulates	KHSRP_Ser193--|KHSRP--|CDKN1A-->CELL_CYCLE_EXIT	2.146	3	2972	-2.007433074
PLCG2_Tyr1197	CELL_CYCLE_EXIT	up-regulates	PLCG2_Tyr1197-->PLCG2-->CDKN1A-->CELL_CYCLE_EXIT	2.193	3	2972	-1.965809499
CDKN1A_Ser153	CELL_CYCLE_EXIT	up-regulates	CDKN1A_Ser153-->CDKN1A-->CELL_CYCLE_EXIT	1.693	2	2972	-2.40861348
CDK6_Tyr24	CELL_CYCLE_EXIT	up-regulates	CDK6_Tyr24--|CDK6--|CDKN1A-->CELL_CYCLE_EXIT	1.544	3	2972	-2.540569066
CDKN1A_Ser98	CELL_CYCLE_EXIT	up-regulates	CDKN1A_Ser98-->CDKN1A-->CELL_CYCLE_EXIT	1.362	2	2972	-2.701749715
CDKN1A_Thr145	CELL_CYCLE_EXIT	-	CDKN1A_Thr145--?CDKN1A-->CELL_CYCLE_EXIT	1.75	2	2972	-2.358133826
CDKN1A_Ser146	CELL_CYCLE_EXIT	-	CDKN1A_Ser146--?CDKN1A-->CELL_CYCLE_EXIT	1.75	2	2972	-2.358133826
MOB1A_Thr74	CELL_CYCLE_EXIT	down-regulates	MOB1A_Thr74-->MOB1A-->LATS2--|CDKN1A-->CELL_CYCLE_EXIT	2.184	4	2972	-1.973779971
STRADA_Thr329	CELL_CYCLE_EXIT	down-regulates	STRADA_Thr329-->STRADA-->STK11--|CDKN1A-->CELL_CYCLE_EXIT	2.122	4	2972	-2.028687665
SKP2_Thr417	CELL_CYCLE_EXIT	down-regulates	SKP2_Thr417-->SKP2--|CDKN1A-->CELL_CYCLE_EXIT	2.078	3	2972	-2.067654415
PLCG2_Tyr1217	CELL_CYCLE_EXIT	up-regulates	PLCG2_Tyr1217-->PLCG2-->CDKN1A-->CELL_CYCLE_EXIT	2.193	3	2972	-1.965809499
CDKN1A_Thr57	CELL_CYCLE_EXIT	-	CDKN1A_Thr57--?CDKN1A-->CELL_CYCLE_EXIT	1.75	2	2972	-2.358133826
CCND3_Thr283	CELL_CYCLE_EXIT	down-regulates	CCND3_Thr283--|CCND3-->CELL_CYCLE_EXIT	1.26	2	2972	-2.792081727
MOB1A_Thr12	CELL_CYCLE_EXIT	down-regulates	MOB1A_Thr12-->MOB1A-->LATS2--|CDKN1A-->CELL_CYCLE_EXIT	2.184	4	2972	-1.973779971
CDKN1A_Ser130	CELL_CYCLE_EXIT	-	CDKN1A_Ser130--?CDKN1A-->CELL_CYCLE_EXIT	1.086	2	2972	-2.946177513
CDKN2A_Ser8	CELL_CYCLE_EXIT	down-regulates	CDKN2A_Ser8--|CDKN2A--|CDK6--|CDKN1A-->CELL_CYCLE_EXIT	2.128	4	2972	-2.023374017
MOB1A_Thr35	CELL_CYCLE_EXIT	down-regulates	MOB1A_Thr35-->MOB1A-->LATS2--|CDKN1A-->CELL_CYCLE_EXIT	2.134	4	2972	-2.018060369
CDKN1A_Thr80	CELL_CYCLE_EXIT	down-regulates	CDKN1A_Thr80--|CDKN1A-->CELL_CYCLE_EXIT	1.462	2	2972	-2.613188919
STRADA_Thr419	CELL_CYCLE_EXIT	down-regulates	STRADA_Thr419-->STRADA-->STK11--|CDKN1A-->CELL_CYCLE_EXIT	2.122	4	2972	-2.028687665
CDKN1A_Ser114	CELL_CYCLE_EXIT	down-regulates	CDKN1A_Ser114--|CDKN1A-->CELL_CYCLE_EXIT	1.55	2	2972	-2.535255419
SKP2_Ser64	CELL_CYCLE_EXIT	down-regulates	SKP2_Ser64-->SKP2--|CDKN1A-->CELL_CYCLE_EXIT	2.078	3	2972	-2.067654415
SKP2_Ser72	CELL_CYCLE_EXIT	-	SKP2_Ser72--?SKP2--|CDKN1A-->CELL_CYCLE_EXIT	1.903	3	2972	-2.222635808
CHEK1_Ser317	CELL_CYCLE_EXIT	down-regulates	CHEK1_Ser317-->CHEK1--|CDKN1A-->CELL_CYCLE_EXIT	2.144	3	2972	-2.00920429
CDKN1B_Ser140	CELL_CYCLE_PROGRESS_	down-regulates	CDKN1B_Ser140-->CDKN1B--|CELL_CYCLE_PROGRESS_	1.801	2	10187	-2.219723887
SIRT1_Thr530	CELL_CYCLE_PROGRESS_	down-regulates	SIRT1_Thr530-->SIRT1--|CELL_CYCLE_PROGRESS_	1.359	2	10187	-2.589798057
RBL2_Ser1044	CELL_CYCLE_PROGRESS_	-	RBL2_Ser1044--?RBL2--|CELL_CYCLE_PROGRESS_	0.771	2	10187	-3.082113922
SGK1_Thr256	CELL_CYCLE_PROGRESS_	up-regulates	SGK1_Thr256-->SGK1--|FOXO3--|CELL_CYCLE_PROGRESS_	2.086	3	10187	-1.981101401
BRCA1_Ser632	CELL_CYCLE_PROGRESS_	up-regulates	BRCA1_Ser632--|BRCA1--|CELL_CYCLE_PROGRESS_	1.356	2	10187	-2.592309873
CDK6_Tyr24	CELL_CYCLE_PROGRESS_	-	CDK6_Tyr24--|CDK6--?CDKN1B--|CELL_CYCLE_PROGRESS_	1.663	3	10187	-2.335267406
RB1_Ser780	CELL_CYCLE_PROGRESS_	up-regulates	RB1_Ser780--|RB1--|CELL_CYCLE_PROGRESS_	0.93	2	10187	-2.948987694
CCNA2_Ser154	CELL_CYCLE_PROGRESS_	up-regulates	CCNA2_Ser154-->CCNA2--[]CYCLINA2/CDK2--|RB1--|CELL_CYCLE_PROGRESS_	1.51	4	10187	-2.463370004
RB1_Ser612	CELL_CYCLE_PROGRESS_	down-regulates	RB1_Ser612-->RB1--|CELL_CYCLE_PROGRESS_	1.437	2	10187	-2.524490851
RB1_Ser807	CELL_CYCLE_PROGRESS_	up-regulates	RB1_Ser807--|RB1--|CELL_CYCLE_PROGRESS_	1.563	2	10187	-2.418994594
CDK6_Tyr24	CELL_CYCLE_PROGRESS_	down-regulates	CDK6_Tyr24--|CDK6--|CDKN1A--|CELL_CYCLE_PROGRESS_	1.584	3	10187	-2.401411884
CHEK2_Ser50	CELL_CYCLE_PROGRESS_	down-regulates	CHEK2_Ser50-->CHEK2-->BRCA1--|CELL_CYCLE_PROGRESS_	1.96	3	10187	-2.086597658
RB1_Ser811	CELL_CYCLE_PROGRESS_	-	RB1_Ser811--?RB1--|CELL_CYCLE_PROGRESS_	1.416	2	10187	-2.54207356
RB1_Thr356	CELL_CYCLE_PROGRESS_	up-regulates	RB1_Thr356--|RB1--|CELL_CYCLE_PROGRESS_	0.998	2	10187	-2.892053206
FOXO3_Ser626	CELL_CYCLE_PROGRESS_	down-regulates	FOXO3_Ser626-->FOXO3--|CELL_CYCLE_PROGRESS_	1.671	2	10187	-2.328569231
RBBP8_Ser327	CELL_CYCLE_PROGRESS_	down-regulates	RBBP8_Ser327-->RBBP8-->BRCA1--|CELL_CYCLE_PROGRESS_	1.816	3	10187	-2.207164809
CDKN1A_Thr80	CELL_CYCLE_PROGRESS_	up-regulates	CDKN1A_Thr80--|CDKN1A--|CELL_CYCLE_PROGRESS_	1.502	2	10187	-2.470068179
CHEK2_Thr26	CELL_CYCLE_PROGRESS_	-	CHEK2_Thr26--?CHEK2-->BRCA1--|CELL_CYCLE_PROGRESS_	1.96	3	10187	-2.086597658
FOXO1_Ser319	CELL_CYCLE_PROGRESS_	-	FOXO1_Ser319--?FOXO1-->CDKN1B--|CELL_CYCLE_PROGRESS_	2.007	3	10187	-2.04724588
CDKN1B_Tyr89	CELL_CYCLE_PROGRESS_	up-regulates	CDKN1B_Tyr89--|CDKN1B--|CELL_CYCLE_PROGRESS_	1.564	2	10187	-2.418157322
FOXO3_Ser7	CELL_CYCLE_PROGRESS_	down-regulates	FOXO3_Ser7-->FOXO3--|CELL_CYCLE_PROGRESS_	1.561	2	10187	-2.420669138
CDK6_Tyr24	CELL_CYCLE_PROGRESS_	up-regulates	CDK6_Tyr24--|CDK6-->FOXO3--|CELL_CYCLE_PROGRESS_	2.074	3	10187	-1.991148664
CDKN1A_Thr145	CELL_CYCLE_PROGRESS_	-	CDKN1A_Thr145--?CDKN1A--|CELL_CYCLE_PROGRESS_	1.79	2	10187	-2.228933877
RB1_Thr5	CELL_CYCLE_PROGRESS_	up-regulates	RB1_Thr5--|RB1--|CELL_CYCLE_PROGRESS_	0.998	2	10187	-2.892053206
CDKN1B_Thr198	CELL_CYCLE_PROGRESS_	-	CDKN1B_Thr198--?CDKN1B--|CELL_CYCLE_PROGRESS_	1.755	2	10187	-2.258238393
BRCA1_Ser308	CELL_CYCLE_PROGRESS_	down-regulates	BRCA1_Ser308-->BRCA1--|CELL_CYCLE_PROGRESS_	1.344	2	10187	-2.602357136
SIRT1_Ser615	CELL_CYCLE_PROGRESS_	down-regulates	SIRT1_Ser615-->SIRT1--|CELL_CYCLE_PROGRESS_	1.327	2	10187	-2.616590757
RBL2_Thr1097	CELL_CYCLE_PROGRESS_	-	RBL2_Thr1097--?RBL2--|CELL_CYCLE_PROGRESS_	0.771	2	10187	-3.082113922
RBL2_Ser1112	CELL_CYCLE_PROGRESS_	up-regulates	RBL2_Ser1112--|RBL2--|CELL_CYCLE_PROGRESS_	0.771	2	10187	-3.082113922
BRCA1_Ser1466	CELL_CYCLE_PROGRESS_	down-regulates	BRCA1_Ser1466-->BRCA1--|CELL_CYCLE_PROGRESS_	1.202	2	10187	-2.721249742
BRCA1_Ser1280	CELL_CYCLE_PROGRESS_	down-regulates	BRCA1_Ser1280-->BRCA1--|CELL_CYCLE_PROGRESS_	1.22	2	10187	-2.706178849
RBL2_Thr642	CELL_CYCLE_PROGRESS_	-	RBL2_Thr642--?RBL2--|CELL_CYCLE_PROGRESS_	0.771	2	10187	-3.082113922
RB1_Ser249	CELL_CYCLE_PROGRESS_	up-regulates	RB1_Ser249--|RB1--|CELL_CYCLE_PROGRESS_	1.173	2	10187	-2.745530627
CDKN1A_Ser153	CELL_CYCLE_PROGRESS_	down-regulates	CDKN1A_Ser153-->CDKN1A--|CELL_CYCLE_PROGRESS_	1.733	2	10187	-2.276658374
FOXO3_Ser318	CELL_CYCLE_PROGRESS_	up-regulates	FOXO3_Ser318--|FOXO3--|CELL_CYCLE_PROGRESS_	1.88	2	10187	-2.153579408
SIRT1_Ser669	CELL_CYCLE_PROGRESS_	down-regulates	SIRT1_Ser669-->SIRT1--|CELL_CYCLE_PROGRESS_	1.327	2	10187	-2.616590757
CDKN1B_Tyr88	CELL_CYCLE_PROGRESS_	up-regulates	CDKN1B_Tyr88--|CDKN1B--|CELL_CYCLE_PROGRESS_	1.466	2	10187	-2.500209966
SIRT1_Ser47	CELL_CYCLE_PROGRESS_	-	SIRT1_Ser47-->SIRT1--?FOXO3--|CELL_CYCLE_PROGRESS_	2.087	3	10187	-1.980264129
RBBP8_Ser745	CELL_CYCLE_PROGRESS_	up-regulates	RBBP8_Ser745--|RBBP8-->BRCA1--|CELL_CYCLE_PROGRESS_	1.552	3	10187	-2.428204585
CDKN1B_Thr187	CELL_CYCLE_PROGRESS_	up-regulates	CDKN1B_Thr187--|CDKN1B--|CELL_CYCLE_PROGRESS_	1.685	2	10187	-2.316847425
FOXO3_Ser425	CELL_CYCLE_PROGRESS_	up-regulates	FOXO3_Ser425--|FOXO3--|CELL_CYCLE_PROGRESS_	1.364	2	10187	-2.585611698
BRCA1_Ser1387	CELL_CYCLE_PROGRESS_	down-regulates	BRCA1_Ser1387-->BRCA1--|CELL_CYCLE_PROGRESS_	1.22	2	10187	-2.706178849
CCAR2_Thr454	CELL_CYCLE_PROGRESS_	up-regulates	CCAR2_Thr454-->CCAR2--|SIRT1--|CELL_CYCLE_PROGRESS_	1.653	3	10187	-2.343640125
CDKN1A_Ser130	CELL_CYCLE_PROGRESS_	-	CDKN1A_Ser130--?CDKN1A--|CELL_CYCLE_PROGRESS_	1.126	2	10187	-2.784882405
SIRT1_Ser27	CELL_CYCLE_PROGRESS_	down-regulates	SIRT1_Ser27-->SIRT1--|CELL_CYCLE_PROGRESS_	1.298	2	10187	-2.640871642
CDK4_Thr172	CELL_CYCLE_PROGRESS_	up-regulates	CDK4_Thr172-->CDK4--|RB1--|CELL_CYCLE_PROGRESS_	1.703	3	10187	-2.301776531
BRCA1_Ser1189	CELL_CYCLE_PROGRESS_	down-regulates	BRCA1_Ser1189-->BRCA1--|CELL_CYCLE_PROGRESS_	1.523	2	10187	-2.452485469
FOXO3_Ser253	CELL_CYCLE_PROGRESS_	up-regulates	FOXO3_Ser253--|FOXO3--|CELL_CYCLE_PROGRESS_	1.373	2	10187	-2.578076251
RBL2_Thr401	CELL_CYCLE_PROGRESS_	-	RBL2_Thr401--?RBL2--|CELL_CYCLE_PROGRESS_	0.941	2	10187	-2.939777703
RB1_Thr373	CELL_CYCLE_PROGRESS_	up-regulates	RB1_Thr373--|RB1--|CELL_CYCLE_PROGRESS_	1.173	2	10187	-2.745530627
CHEK2_Ser35	CELL_CYCLE_PROGRESS_	down-regulates	CHEK2_Ser35-->CHEK2-->BRCA1--|CELL_CYCLE_PROGRESS_	1.96	3	10187	-2.086597658
RB1_Ser795	CELL_CYCLE_PROGRESS_	up-regulates	RB1_Ser795--|RB1--|CELL_CYCLE_PROGRESS_	0.998	2	10187	-2.892053206
FOXO3_Thr179	CELL_CYCLE_PROGRESS_	down-regulates	FOXO3_Thr179-->FOXO3--|CELL_CYCLE_PROGRESS_	1.671	2	10187	-2.328569231
RB1_Ser567	CELL_CYCLE_PROGRESS_	up-regulates	RB1_Ser567--|RB1--|CELL_CYCLE_PROGRESS_	1.321	2	10187	-2.621614389
SGK1_Ser422	CELL_CYCLE_PROGRESS_	up-regulates	SGK1_Ser422-->SGK1--|FOXO3--|CELL_CYCLE_PROGRESS_	1.887	3	10187	-2.147718505
RBL2_Ser662	CELL_CYCLE_PROGRESS_	-	RBL2_Ser662--?RBL2--|CELL_CYCLE_PROGRESS_	0.771	2	10187	-3.082113922
CHEK2_Ser33	CELL_CYCLE_PROGRESS_	down-regulates	CHEK2_Ser33-->CHEK2-->BRCA1--|CELL_CYCLE_PROGRESS_	1.96	3	10187	-2.086597658
STRADA_Thr419	CELL_CYCLE_PROGRESS_	down-regulates	STRADA_Thr419-->STRADA-->STK11-->SIRT1--|CELL_CYCLE_PROGRESS_	1.987	4	10187	-2.063991317
CDKN1A_Thr57	CELL_CYCLE_PROGRESS_	-	CDKN1A_Thr57--?CDKN1A--|CELL_CYCLE_PROGRESS_	1.79	2	10187	-2.228933877
RBL2_Thr417	CELL_CYCLE_PROGRESS_	-	RBL2_Thr417--?RBL2--|CELL_CYCLE_PROGRESS_	0.771	2	10187	-3.082113922
FOXO3_Thr32	CELL_CYCLE_PROGRESS_	up-regulates	FOXO3_Thr32--|FOXO3--|CELL_CYCLE_PROGRESS_	1.373	2	10187	-2.578076251
CDK6_Tyr24	CELL_CYCLE_PROGRESS_	down-regulates	CDK6_Tyr24--|CDK6--|RB1--|CELL_CYCLE_PROGRESS_	1.55	3	10187	-2.429879128
CDKN1A_Ser114	CELL_CYCLE_PROGRESS_	up-regulates	CDKN1A_Ser114--|CDKN1A--|CELL_CYCLE_PROGRESS_	1.59	2	10187	-2.396388253
CHEK2_Ser19	CELL_CYCLE_PROGRESS_	down-regulates	CHEK2_Ser19-->CHEK2-->BRCA1--|CELL_CYCLE_PROGRESS_	1.96	3	10187	-2.086597658
BRCA1_Ser988	CELL_CYCLE_PROGRESS_	down-regulates	BRCA1_Ser988-->BRCA1--|CELL_CYCLE_PROGRESS_	1.643	2	10187	-2.352012844
RB1_Thr826	CELL_CYCLE_PROGRESS_	up-regulates	RB1_Thr826--|RB1--|CELL_CYCLE_PROGRESS_	0.998	2	10187	-2.892053206
FOXO3_Ser325	CELL_CYCLE_PROGRESS_	down-regulates	FOXO3_Ser325-->FOXO3--|CELL_CYCLE_PROGRESS_	1.616	2	10187	-2.374619184
BRCA1_Ser1542	CELL_CYCLE_PROGRESS_	down-regulates	BRCA1_Ser1542-->BRCA1--|CELL_CYCLE_PROGRESS_	1.202	2	10187	-2.721249742
FOXO1_Thr24	CELL_CYCLE_PROGRESS_	up-regulates	FOXO1_Thr24--|FOXO1-->CDKN1B--|CELL_CYCLE_PROGRESS_	2.007	3	10187	-2.04724588
FOXO3_Ser413	CELL_CYCLE_PROGRESS_	down-regulates	FOXO3_Ser413-->FOXO3--|CELL_CYCLE_PROGRESS_	1.671	2	10187	-2.328569231
SIRT1_Ser659	CELL_CYCLE_PROGRESS_	-	SIRT1_Ser659--?SIRT1--?FOXO3--|CELL_CYCLE_PROGRESS_	2.054	3	10187	-2.007894101
AKT3_Thr305	CELL_CYCLE_PROGRESS_	up-regulates	AKT3_Thr305-->AKT3--|FOXO3--|CELL_CYCLE_PROGRESS_	2.014	3	10187	-2.041384976
BRCA1_Thr1394	CELL_CYCLE_PROGRESS_	down-regulates	BRCA1_Thr1394-->BRCA1--|CELL_CYCLE_PROGRESS_	1.22	2	10187	-2.706178849
RBL2_Ser1080	CELL_CYCLE_PROGRESS_	-	RBL2_Ser1080--?RBL2--|CELL_CYCLE_PROGRESS_	0.771	2	10187	-3.082113922
FOXO3_Ser215	CELL_CYCLE_PROGRESS_	down-regulates	FOXO3_Ser215-->FOXO3--|CELL_CYCLE_PROGRESS_	1.607	2	10187	-2.382154631
SIRT1_Ser732	CELL_CYCLE_PROGRESS_	down-regulates	SIRT1_Ser732-->SIRT1--|CELL_CYCLE_PROGRESS_	1.327	2	10187	-2.616590757
RB1_Ser608	CELL_CYCLE_PROGRESS_	up-regulates	RB1_Ser608--|RB1--|CELL_CYCLE_PROGRESS_	1.109	2	10187	-2.799116027
RBL2_Ser688	CELL_CYCLE_PROGRESS_	-	RBL2_Ser688--?RBL2--|CELL_CYCLE_PROGRESS_	0.771	2	10187	-3.082113922
FOXO3_Ser315	CELL_CYCLE_PROGRESS_	up-regulates	FOXO3_Ser315--|FOXO3--|CELL_CYCLE_PROGRESS_	1.373	2	10187	-2.578076251
CDKN1B_Ser161	CELL_CYCLE_PROGRESS_	down-regulates	CDKN1B_Ser161-->CDKN1B--|CELL_CYCLE_PROGRESS_	1.671	2	10187	-2.328569231
BRCA1_Ser1524	CELL_CYCLE_PROGRESS_	-	BRCA1_Ser1524--?BRCA1--|CELL_CYCLE_PROGRESS_	1.202	2	10187	-2.721249742
CCND1_Thr286	CELL_CYCLE_PROGRESS_	down-regulates	CCND1_Thr286--|CCND1--[]CYCLIND/CDK4--|RB1--|CELL_CYCLE_PROGRESS_	1.792	4	10187	-2.227259334
FOXO3_Ser399	CELL_CYCLE_PROGRESS_	down-regulates	FOXO3_Ser399-->FOXO3--|CELL_CYCLE_PROGRESS_	1.564	2	10187	-2.418157322
CHEK2_Thr68	CELL_CYCLE_PROGRESS_	-	CHEK2_Thr68--?CHEK2-->BRCA1--|CELL_CYCLE_PROGRESS_	1.96	3	10187	-2.086597658
BRCA1_Tyr1552	CELL_CYCLE_PROGRESS_	down-regulates	BRCA1_Tyr1552-->BRCA1--|CELL_CYCLE_PROGRESS_	1.82	2	10187	-2.203815721
FOXO3_Ser330	CELL_CYCLE_PROGRESS_	up-regulates	FOXO3_Ser330--|FOXO3--|CELL_CYCLE_PROGRESS_	1.721	2	10187	-2.286705637
FOXO3_Ser294	CELL_CYCLE_PROGRESS_	up-regulates	FOXO3_Ser294--|FOXO3--|CELL_CYCLE_PROGRESS_	1.488	2	10187	-2.481789985
CDKN1B_Ser178	CELL_CYCLE_PROGRESS_	down-regulates	CDKN1B_Ser178-->CDKN1B--|CELL_CYCLE_PROGRESS_	1.715	2	10187	-2.291729268
SIRT1_Ser659	CELL_CYCLE_PROGRESS_	-	SIRT1_Ser659--?SIRT1--|CELL_CYCLE_PROGRESS_	1.265	2	10187	-2.668501614
CDKN1B_Ser10	CELL_CYCLE_PROGRESS_	-	CDKN1B_Ser10--?CDKN1B--|CELL_CYCLE_PROGRESS_	1.729	2	10187	-2.280007462
SKP2_Ser72	CELL_CYCLE_PROGRESS_	-	SKP2_Ser72--?SKP2--|CDKN1A--|CELL_CYCLE_PROGRESS_	1.943	3	10187	-2.10083128
STRADA_Thr329	CELL_CYCLE_PROGRESS_	down-regulates	STRADA_Thr329-->STRADA-->STK11-->SIRT1--|CELL_CYCLE_PROGRESS_	1.987	4	10187	-2.063991317
BRCA1_Ser1143	CELL_CYCLE_PROGRESS_	down-regulates	BRCA1_Ser1143-->BRCA1--|CELL_CYCLE_PROGRESS_	1.22	2	10187	-2.706178849
FOXO3_Ser588	CELL_CYCLE_PROGRESS_	down-regulates	FOXO3_Ser588-->FOXO3--|CELL_CYCLE_PROGRESS_	1.564	2	10187	-2.418157322
RBBP8_Ser664	CELL_CYCLE_PROGRESS_	up-regulates	RBBP8_Ser664--|RBBP8-->BRCA1--|CELL_CYCLE_PROGRESS_	1.552	3	10187	-2.428204585
RBL2_Ser1068	CELL_CYCLE_PROGRESS_	-	RBL2_Ser1068--?RBL2--|CELL_CYCLE_PROGRESS_	0.771	2	10187	-3.082113922
RB1_Ser788	CELL_CYCLE_PROGRESS_	up-regulates	RB1_Ser788--|RB1--|CELL_CYCLE_PROGRESS_	0.998	2	10187	-2.892053206
FOXO3_Ser321	CELL_CYCLE_PROGRESS_	up-regulates	FOXO3_Ser321--|FOXO3--|CELL_CYCLE_PROGRESS_	1.88	2	10187	-2.153579408
RBBP8_Thr847	CELL_CYCLE_PROGRESS_	down-regulates	RBBP8_Thr847-->RBBP8-->BRCA1--|CELL_CYCLE_PROGRESS_	1.764	3	10187	-2.250702946
BRCA1_Ser1497	CELL_CYCLE_PROGRESS_	down-regulates	BRCA1_Ser1497-->BRCA1--|CELL_CYCLE_PROGRESS_	1.523	2	10187	-2.452485469
RBBP8_Thr859	CELL_CYCLE_PROGRESS_	down-regulates	RBBP8_Thr859-->RBBP8-->BRCA1--|CELL_CYCLE_PROGRESS_	1.767	3	10187	-2.248191131
CDKN1B_Ser160	CELL_CYCLE_PROGRESS_	down-regulates	CDKN1B_Ser160-->CDKN1B--|CELL_CYCLE_PROGRESS_	1.671	2	10187	-2.328569231
FOXO3_Ser555	CELL_CYCLE_PROGRESS_	down-regulates	FOXO3_Ser555-->FOXO3--|CELL_CYCLE_PROGRESS_	1.564	2	10187	-2.418157322
CDKN1B_Tyr74	CELL_CYCLE_PROGRESS_	up-regulates	CDKN1B_Tyr74--|CDKN1B--|CELL_CYCLE_PROGRESS_	1.564	2	10187	-2.418157322
SIRT1_Ser661	CELL_CYCLE_PROGRESS_	-	SIRT1_Ser661--?SIRT1--?FOXO3--|CELL_CYCLE_PROGRESS_	2.054	3	10187	-2.007894101
RBL2_Ser672	CELL_CYCLE_PROGRESS_	-	RBL2_Ser672--?RBL2--|CELL_CYCLE_PROGRESS_	0.941	2	10187	-2.939777703
RBL2_Ser1035	CELL_CYCLE_PROGRESS_	-	RBL2_Ser1035--?RBL2--|CELL_CYCLE_PROGRESS_	0.941	2	10187	-2.939777703
RB1_Thr252	CELL_CYCLE_PROGRESS_	up-regulates	RB1_Thr252--|RB1--|CELL_CYCLE_PROGRESS_	1.173	2	10187	-2.745530627
SKP2_Ser72	CELL_CYCLE_PROGRESS_	-	SKP2_Ser72--?SKP2--[]SCF-SKP2--|RBL2--|CELL_CYCLE_PROGRESS_	1.992	4	10187	-2.059804958
BRCA1_Thr509	CELL_CYCLE_PROGRESS_	down-regulates	BRCA1_Thr509-->BRCA1--|CELL_CYCLE_PROGRESS_	1.514	2	10187	-2.460020916
FOXO3_Ser644	CELL_CYCLE_PROGRESS_	up-regulates	FOXO3_Ser644--|FOXO3--|CELL_CYCLE_PROGRESS_	1.539	2	10187	-2.439089119
BRCA1_Ser1457	CELL_CYCLE_PROGRESS_	down-regulates	BRCA1_Ser1457-->BRCA1--|CELL_CYCLE_PROGRESS_	1.202	2	10187	-2.721249742
BRCA1_Ser1572	CELL_CYCLE_PROGRESS_	-	BRCA1_Ser1572--?BRCA1--|CELL_CYCLE_PROGRESS_	1.674	2	10187	-2.326057415
CDKN1A_Ser146	CELL_CYCLE_PROGRESS_	-	CDKN1A_Ser146--?CDKN1A--|CELL_CYCLE_PROGRESS_	1.79	2	10187	-2.228933877
FOXO3_Ser344	CELL_CYCLE_PROGRESS_	up-regulates	FOXO3_Ser344--|FOXO3--|CELL_CYCLE_PROGRESS_	1.364	2	10187	-2.585611698
CCND1_Thr286	CELL_CYCLE_PROGRESS_	down-regulates	CCND1_Thr286--|CCND1-->CDK4--|RB1--|CELL_CYCLE_PROGRESS_	1.874	4	10187	-2.15860304
CDKN1B_Thr157	CELL_CYCLE_PROGRESS_	-	CDKN1B_Thr157--?CDKN1B--|CELL_CYCLE_PROGRESS_	1.755	2	10187	-2.258238393
FOXO3_Ser209	CELL_CYCLE_PROGRESS_	down-regulates	FOXO3_Ser209-->FOXO3--|CELL_CYCLE_PROGRESS_	1.4	2	10187	-2.55546991
BRCA1_Ser1330	CELL_CYCLE_PROGRESS_	down-regulates	BRCA1_Ser1330-->BRCA1--|CELL_CYCLE_PROGRESS_	1.202	2	10187	-2.721249742
CHEK2_Ser28	CELL_CYCLE_PROGRESS_	down-regulates	CHEK2_Ser28-->CHEK2-->BRCA1--|CELL_CYCLE_PROGRESS_	1.96	3	10187	-2.086597658
CDK4_Tyr17	CELL_CYCLE_PROGRESS_	down-regulates	CDK4_Tyr17--|CDK4--|RB1--|CELL_CYCLE_PROGRESS_	2.036	3	10187	-2.022964995
CDKN1A_Ser98	CELL_CYCLE_PROGRESS_	down-regulates	CDKN1A_Ser98-->CDKN1A--|CELL_CYCLE_PROGRESS_	1.402	2	10187	-2.553795367
SGK2_Thr193	CELL_CYCLE_PROGRESS_	up-regulates	SGK2_Thr193-->SGK2--|FOXO3--|CELL_CYCLE_PROGRESS_	2.014	3	10187	-2.041384976
RAD50_Ser635	CELL_CYCLE_PROGRESS_	-	RAD50_Ser635--?RAD50-->BRCA1--|CELL_CYCLE_PROGRESS_	1.488	3	10187	-2.481789985
CDKN1A_Ser130	CELL_CYCLE_PROGRESS_	-	CDKN1A_Ser130--?CDKN1A--|CDK4--|RB1--|CELL_CYCLE_PROGRESS_	2.095	4	10187	-1.973565954
SIRT1_Ser47	CELL_CYCLE_PROGRESS_	down-regulates	SIRT1_Ser47-->SIRT1--|CELL_CYCLE_PROGRESS_	1.298	2	10187	-2.640871642
RBL2_Ser952	CELL_CYCLE_PROGRESS_	-	RBL2_Ser952--?RBL2--|CELL_CYCLE_PROGRESS_	0.771	2	10187	-3.082113922
RBL2_Ser413	CELL_CYCLE_PROGRESS_	-	RBL2_Ser413--?RBL2--|CELL_CYCLE_PROGRESS_	0.771	2	10187	-3.082113922
RB1_Tyr805	CELL_CYCLE_PROGRESS_	-	RB1_Tyr805--?RB1--|CELL_CYCLE_PROGRESS_	1.29	2	10187	-2.647569817
SGK2_Ser416	CELL_CYCLE_PROGRESS_	up-regulates	SGK2_Ser416-->SGK2--|FOXO3--|CELL_CYCLE_PROGRESS_	2.014	3	10187	-2.041384976
SIRT1_Ser540	CELL_CYCLE_PROGRESS_	down-regulates	SIRT1_Ser540-->SIRT1--|CELL_CYCLE_PROGRESS_	1.371	2	10187	-2.579750795
BRCA1_Ser694	CELL_CYCLE_PROGRESS_	down-regulates	BRCA1_Ser694-->BRCA1--|CELL_CYCLE_PROGRESS_	1.82	2	10187	-2.203815721
CDK4_Thr172	CELL_CYCLE_PROGRESS_	up-regulates	CDK4_Thr172-->CDK4--[]CYCLIND/CDK4--|RB1--|CELL_CYCLE_PROGRESS_	2.017	4	10187	-2.038873161
CDKN1B_Ser183	CELL_CYCLE_PROGRESS_	up-regulates	CDKN1B_Ser183--|CDKN1B--|CELL_CYCLE_PROGRESS_	1.687	2	10187	-2.315172881
RBL2_Thr694	CELL_CYCLE_PROGRESS_	-	RBL2_Thr694--?RBL2--|CELL_CYCLE_PROGRESS_	0.771	2	10187	-3.082113922
SIRT1_Ser661	CELL_CYCLE_PROGRESS_	-	SIRT1_Ser661--?SIRT1--|CELL_CYCLE_PROGRESS_	1.265	2	10187	-2.668501614
SIRT1_Ser27	CELL_CYCLE_PROGRESS_	-	SIRT1_Ser27-->SIRT1--?FOXO3--|CELL_CYCLE_PROGRESS_	2.087	3	10187	-1.980264129
SKP2_Ser72	CELL_CYCLE_PROGRESS_	-	SKP2_Ser72--?SKP2--|CDKN1B--|CELL_CYCLE_PROGRESS_	2.019	3	10187	-2.037198617
BRCA1_Ser1191	CELL_CYCLE_PROGRESS_	down-regulates	BRCA1_Ser1191-->BRCA1--|CELL_CYCLE_PROGRESS_	1.523	2	10187	-2.452485469
RB1_Thr821	CELL_CYCLE_PROGRESS_	up-regulates	RB1_Thr821--|RB1--|CELL_CYCLE_PROGRESS_	1.054	2	10187	-2.845165981
RBL2_Ser639	CELL_CYCLE_PROGRESS_	-	RBL2_Ser639--?RBL2--|CELL_CYCLE_PROGRESS_	0.771	2	10187	-3.082113922
BRCA1_Ser1423	CELL_CYCLE_PROGRESS_	down-regulates	BRCA1_Ser1423-->BRCA1--|CELL_CYCLE_PROGRESS_	1.22	2	10187	-2.706178849
AKT3_Thr305	CELL_DEATH	down-regulates	AKT3_Thr305-->AKT3--|FOXO3-->CELL_DEATH	2.274	3	21079	-2.057211495
SIRT1_Ser615	CELL_DEATH	down-regulates	SIRT1_Ser615-->SIRT1--|CELL_DEATH	1.587	2	21079	-2.610105405
PML_Ser40	CELL_DEATH	up-regulates	PML_Ser40-->PML-->CELL_DEATH	1.58	2	21079	-2.615738967
PTPN1_Tyr153	CELL_DEATH	up-regulates	PTPN1_Tyr153-->PTPN1--|STAT5A--|CELL_DEATH	2.256	3	21079	-2.071697798
SIRT1_Ser661	CELL_DEATH	-	SIRT1_Ser661--?SIRT1--?FOXO3-->CELL_DEATH	2.314	3	21079	-2.02501971
CASP8_Ser387	CELL_DEATH	down-regulates	CASP8_Ser387--|CASP8-->CELL_DEATH	1.294	2	21079	-2.845910231
HDAC7_Ser486	CELL_DEATH	-	HDAC7_Ser486--?HDAC7--|PLAG1-->CELL_DEATH	2.125	3	21079	-2.177125894
BIRC5_Ser20	CELL_DEATH	down-regulates	BIRC5_Ser20-->BIRC5--|CASP3-->CELL_DEATH	2.209	3	21079	-2.109523146
CASP8_Ser347	CELL_DEATH	down-regulates	CASP8_Ser347--|CASP8-->CELL_DEATH	1.499	2	21079	-2.680927332
YAP1_Thr110	CELL_DEATH	up-regulates	YAP1_Thr110--|YAP1--|CELL_DEATH	2.133	2	21079	-2.170687537
CASP8_Ser347	CELL_DEATH	down-regulates	CASP8_Ser347--|CASP8--[]CASPASE_8_COMPLEX-->CELL_DEATH	2.379	3	21079	-1.972708059
SIRT1_Ser540	CELL_DEATH	down-regulates	SIRT1_Ser540-->SIRT1--|FOXL2-->CELL_DEATH	2.189	3	21079	-2.125619038
YAP1_Ser289	CELL_DEATH	down-regulates	YAP1_Ser289-->YAP1--|CELL_DEATH	1.986	2	21079	-2.288992348
CASP8_Ser387	CELL_DEATH	down-regulates	CASP8_Ser387--|CASP8--[]CASPASE_8_COMPLEX-->CELL_DEATH	2.174	3	21079	-2.137690958
STAT6_Ser407	CELL_DEATH	up-regulates	STAT6_Ser407-->STAT6--|NFKB-P65/P50--|CELL_DEATH	2.231	3	21079	-2.091817664
FOXO3_Ser626	CELL_DEATH	up-regulates	FOXO3_Ser626-->FOXO3-->CELL_DEATH	1.931	2	21079	-2.333256052
NFKB1_Ser932	CELL_DEATH	up-regulates	NFKB1_Ser932--|NFKB1--[]NFKB-P65/P50--|CELL_DEATH	1.99	3	21079	-2.285773169
BACE1_Ser498	CELL_DEATH	-	BACE1_Ser498--?BACE1-->APP-->NAE1-->CELL_DEATH	2.088	4	21079	-2.206903296
IKBKG_Ser376	CELL_DEATH	-	IKBKG_Ser376--?IKBKG-->NFKB-P65/P50--|CELL_DEATH	1.688	3	21079	-2.528821147
MITF_Ser516	CELL_DEATH	up-regulates	MITF_Ser516--|MITF-->BCL2--|CELL_DEATH	2.348	3	21079	-1.997656692
WWTR1_Tyr305	CELL_DEATH	down-regulates	WWTR1_Tyr305-->WWTR1--|CELL_DEATH	1.783	2	21079	-2.452365658
STAT5A_Ser780	CELL_DEATH	down-regulates	STAT5A_Ser780-->STAT5A-->PIM1--|CELL_DEATH	2.38	3	21079	-1.971903264
BTK_Tyr551	CELL_DEATH	down-regulates	BTK_Tyr551-->BTK-->STAT5A--|CELL_DEATH	2.354	3	21079	-1.992827924
SIRT1_Ser661	CELL_DEATH	-	SIRT1_Ser661--?SIRT1--|FOXL2-->CELL_DEATH	2.083	3	21079	-2.210927269
IKBKG_Ser85	CELL_DEATH	up-regulates	IKBKG_Ser85--|IKBKG--[]IKK-COMPLEX-->NFKB-P65/P50--|CELL_DEATH	1.989	4	21079	-2.286577964
WWTR1_Ser314	CELL_DEATH	up-regulates	WWTR1_Ser314--|WWTR1--|CELL_DEATH	1.736	2	21079	-2.490191005
FOXO_Ser322	CELL_DEATH	down-regulates	FOXO_Ser322--|FOXO-->CELL_DEATH	1.946	2	21079	-2.321184133
IKBKG_Ser68	CELL_DEATH	up-regulates	IKBKG_Ser68--|IKBKG--[]IKK-COMPLEX-->NFKB-P65/P50--|CELL_DEATH	1.989	4	21079	-2.286577964
FOXO3_Ser325	CELL_DEATH	up-regulates	FOXO3_Ser325-->FOXO3-->CELL_DEATH	1.876	2	21079	-2.377519757
IKBKG_Ser31	CELL_DEATH	-	IKBKG_Ser31--?IKBKG-->NFKB-P65/P50--|CELL_DEATH	1.657	3	21079	-2.553769781
LATS1_Ser909	CELL_DEATH	-	LATS1_Ser909--?LATS1-->FOXL2-->CELL_DEATH	2.357	3	21079	-1.990413541
FADD_Ser194	CELL_DEATH	-	FADD_Ser194--?FADD-->CASP8-->CELL_DEATH	1.82	3	21079	-2.422588256
NOS3_Ser1177	CELL_DEATH	down-regulates	NOS3_Ser1177-->NOS3-->NITRIC_OXIDE-->NFKB-P65/P50--|CELL_DEATH	2.203	4	21079	-2.114351913
MOB1A_Thr12	CELL_DEATH	up-regulates	MOB1A_Thr12-->MOB1A-->LATS2--|YAP1--|CELL_DEATH	2.242	4	21079	-2.082964923
LATS2_Thr1041	CELL_DEATH	up-regulates	LATS2_Thr1041-->LATS2--|WWTR1--|CELL_DEATH	2.075	3	21079	-2.217365626
AP2B1_Tyr737	CELL_DEATH	down-regulates	AP2B1_Tyr737--|AP2B1--[]AP-2_COMPLEX-->HIP1-->CELL_DEATH	2.275	4	21079	-2.0564067
YAP1_Ser128	CELL_DEATH	down-regulates	YAP1_Ser128-->YAP1--|CELL_DEATH	2.088	2	21079	-2.206903296
WWTR1_Thr326	CELL_DEATH	up-regulates	WWTR1_Thr326--|WWTR1--|CELL_DEATH	1.837	2	21079	-2.408906748
YAP1_Ser109	CELL_DEATH	up-regulates	YAP1_Ser109--|YAP1--|CELL_DEATH	2.133	2	21079	-2.170687537
FOXO3_Ser330	CELL_DEATH	down-regulates	FOXO3_Ser330--|FOXO3-->CELL_DEATH	1.981	2	21079	-2.293016321
FLT3_Tyr955	CELL_DEATH	-	FLT3_Tyr955--?FLT3-->STAT5A--|CELL_DEATH	2.389	3	21079	-1.964660112
JAK3_Tyr939	CELL_DEATH	down-regulates	JAK3_Tyr939-->JAK3-->STAT5A--|CELL_DEATH	2.247	3	21079	-2.07894095
JAK3_Tyr980	CELL_DEATH	down-regulates	JAK3_Tyr980-->JAK3-->STAT5A--|CELL_DEATH	2.247	3	21079	-2.07894095
BCL2_Ser70	CELL_DEATH	-	BCL2_Ser70--?BCL2--|CELL_DEATH	1.461	2	21079	-2.711509528
PRKAR1A_Ser101	CELL_DEATH	down-regulates	PRKAR1A_Ser101-->PRKAR1A--|PRKACB-->NGFR-->CELL_DEATH	2.209	4	21079	-2.109523146
FOXO_Ser230	CELL_DEATH	up-regulates	FOXO_Ser230-->FOXO-->CELL_DEATH	1.728	2	21079	-2.496629362
TP73_Thr86	CELL_DEATH	down-regulates	TP73_Thr86--|TP73-->CELL_DEATH	1.547	2	21079	-2.64229719
FLT3_Tyr591	CELL_DEATH	down-regulates	FLT3_Tyr591-->FLT3-->STAT5A--|CELL_DEATH	2.378	3	21079	-1.973512853
AMOT_Ser175	CELL_DEATH	up-regulates	AMOT_Ser175-->AMOT--|WWTR1--|CELL_DEATH	1.976	3	21079	-2.297040294
BCL2L11_Ser59	CELL_DEATH	up-regulates	BCL2L11_Ser59-->BCL2L11--|BCL2--|CELL_DEATH	1.874	3	21079	-2.379129346
NFKB1_Ser937	CELL_DEATH	down-regulates	NFKB1_Ser937-->NFKB1--[]NFKB-P65/P50--|CELL_DEATH	2.227	3	21079	-2.095036842
ITCH_Ser240	CELL_DEATH	down-regulates	ITCH_Ser240-->ITCH--|TP73-->CELL_DEATH	2.241	3	21079	-2.083769717
MAPK10_Tyr223	CELL_DEATH	-	MAPK10_Tyr223-->MAPK10--?BCL2L11--|BCL2--|CELL_DEATH	2.328	4	21079	-2.013752585
YAP1_Ser397	CELL_DEATH	down-regulates	YAP1_Ser397--|YAP1-->TP73-->CELL_DEATH	2.255	3	21079	-2.072502593
BAD_Ser118	CELL_DEATH	down-regulates	BAD_Ser118--|BAD--|BCL2--|CELL_DEATH	2.249	3	21079	-2.07733136
CCAR2_Thr454	CELL_DEATH	up-regulates	CCAR2_Thr454-->CCAR2--|SIRT1--|CELL_DEATH	1.913	3	21079	-2.347742356
IKBKG_Ser376	CELL_DEATH	-	IKBKG_Ser376--?IKBKG--[]IKK-COMPLEX-->NFKB-P65/P50--|CELL_DEATH	1.989	4	21079	-2.286577964
RPS6KA5_Ser376	CELL_DEATH	down-regulates	RPS6KA5_Ser376-->RPS6KA5-->NFKB-P65/P50--|CELL_DEATH	2.315	3	21079	-2.024214915
IKBKG_Ser43	CELL_DEATH	-	IKBKG_Ser43--?IKBKG-->NFKB-P65/P50--|CELL_DEATH	2.323	3	21079	-2.017776558
XIAP_Ser87	CELL_DEATH	down-regulates	XIAP_Ser87-->XIAP--|CASP3-->CELL_DEATH	2.221	3	21079	-2.09986561
BCL10_Ser141	CELL_DEATH	down-regulates	BCL10_Ser141-->BCL10-->IKBKG-->NFKB-P65/P50--|CELL_DEATH	2.171	4	21079	-2.140105342
NFE2L2_Ser374	CELL_DEATH	down-regulates	NFE2L2_Ser374-->NFE2L2--|CELL_DEATH	1.73	2	21079	-2.495019773
FOXO_Ser329	CELL_DEATH	down-regulates	FOXO_Ser329--|FOXO-->CELL_DEATH	1.933	2	21079	-2.331646463
SOD1_Ser60	CELL_DEATH	down-regulates	SOD1_Ser60-->SOD1-->BCL2--|CELL_DEATH	2.348	3	21079	-1.997656692
SIRT1_Ser615	CELL_DEATH	-	SIRT1_Ser615-->SIRT1--?FOXO3-->CELL_DEATH	2.376	3	21079	-1.975122443
FOXO_Ser626	CELL_DEATH	up-regulates	FOXO_Ser626-->FOXO-->CELL_DEATH	2.03	2	21079	-2.253581384
WWTR1_Ser89	CELL_DEATH	up-regulates	WWTR1_Ser89--|WWTR1--|CELL_DEATH	1.31	2	21079	-2.833033517
PRKAR2B_Ser114	CELL_DEATH	down-regulates	PRKAR2B_Ser114-->PRKAR2B--|PRKACB-->NGFR-->CELL_DEATH	2.162	4	21079	-2.147348493
AP2M1_Thr156	CELL_DEATH	up-regulates	AP2M1_Thr156-->AP2M1--[]AP-2_COMPLEX-->HIP1-->CELL_DEATH	1.739	4	21079	-2.487776621
FOXO3_Ser644	CELL_DEATH	down-regulates	FOXO3_Ser644--|FOXO3-->CELL_DEATH	1.799	2	21079	-2.439488943
NFKB1_Ser907	CELL_DEATH	down-regulates	NFKB1_Ser907-->NFKB1--[]NFKB-P65/P50--|CELL_DEATH	2.347	3	21079	-1.998461487
PML_Ser403	CELL_DEATH	down-regulates	PML_Ser403--|PML-->CELL_DEATH	1.466	2	21079	-2.707485555
FOXO_Ser253	CELL_DEATH	down-regulates	FOXO_Ser253--|FOXO-->CELL_DEATH	1.53	2	21079	-2.655978699
YAP1_Tyr444	CELL_DEATH	up-regulates	YAP1_Tyr444--|YAP1--|CELL_DEATH	2.135	2	21079	-2.169077948
FOXO3_Ser318	CELL_DEATH	down-regulates	FOXO3_Ser318--|FOXO3-->CELL_DEATH	2.14	2	21079	-2.165053975
ERBB4_Thr699	CELL_DEATH	up-regulates	ERBB4_Thr699--|ERBB4-->STAT5A--|CELL_DEATH	1.987	3	21079	-2.288187553
ERBB4_Thr1152	CELL_DEATH	down-regulates	ERBB4_Thr1152-->ERBB4-->STAT5A--|CELL_DEATH	2.241	3	21079	-2.083769717
BCL2L11_Ser87	CELL_DEATH	down-regulates	BCL2L11_Ser87--|BCL2L11--|BCL2--|CELL_DEATH	1.943	3	21079	-2.323598517
SIRT1_Ser669	CELL_DEATH	down-regulates	SIRT1_Ser669-->SIRT1--|CELL_DEATH	1.587	2	21079	-2.610105405
YAP1_Thr119	CELL_DEATH	down-regulates	YAP1_Thr119-->YAP1--|CELL_DEATH	2.21	2	21079	-2.108718351
HDAC1_Ser423	CELL_DEATH	up-regulates	HDAC1_Ser423-->HDAC1--|NFKB-P65/P50--|CELL_DEATH	2.355	3	21079	-1.99202313
FOXO_Ser321	CELL_DEATH	down-regulates	FOXO_Ser321--|FOXO-->CELL_DEATH	2.024	2	21079	-2.258410152
TP73_Tyr99	CELL_DEATH	up-regulates	TP73_Tyr99-->TP73-->CELL_DEATH	1.267	2	21079	-2.867639686
CASP8_Tyr380	CELL_DEATH	down-regulates	CASP8_Tyr380--|CASP8-->CASP3-->CELL_DEATH	2.34	3	21079	-2.004095049
APP_Thr743	CELL_DEATH	-	APP_Thr743--?APP-->NAE1-->CELL_DEATH	1.959	3	21079	-2.310721803
SIRT1_Ser659	CELL_DEATH	-	SIRT1_Ser659--?SIRT1--?FOXO3-->CELL_DEATH	2.314	3	21079	-2.02501971
BIRC5_Thr117	CELL_DEATH	up-regulates	BIRC5_Thr117--|BIRC5--|CASP3-->CELL_DEATH	1.996	3	21079	-2.280944402
LATS1_Ser464	CELL_DEATH	down-regulates	LATS1_Ser464--|LATS1--|WWTR1--|CELL_DEATH	2.312	3	21079	-2.026629299
SIRT1_Ser27	CELL_DEATH	-	SIRT1_Ser27-->SIRT1--?FOXO3-->CELL_DEATH	2.347	3	21079	-1.998461487
BCL2_Ser87	CELL_DEATH	-	BCL2_Ser87--?BCL2--|CELL_DEATH	1.82	2	21079	-2.422588256
YAP1_Thr143	CELL_DEATH	down-regulates	YAP1_Thr143-->YAP1--|CELL_DEATH	2.21	2	21079	-2.108718351
FOXO3_Ser399	CELL_DEATH	up-regulates	FOXO3_Ser399-->FOXO3-->CELL_DEATH	1.824	2	21079	-2.419369078
MOB1A_Thr35	CELL_DEATH	up-regulates	MOB1A_Thr35-->MOB1A-->LATS2--|YAP1--|CELL_DEATH	2.192	4	21079	-2.123204654
NFKBIA_Thr291	CELL_DEATH	down-regulates	NFKBIA_Thr291--|NFKBIA--|NFKB-P65/P50--|CELL_DEATH	2.084	3	21079	-2.210122474
FOXO_Thr455	CELL_DEATH	up-regulates	FOXO_Thr455-->FOXO-->CELL_DEATH	1.728	2	21079	-2.496629362
PML_Ser530	CELL_DEATH	up-regulates	PML_Ser530-->PML-->CELL_DEATH	1.58	2	21079	-2.615738967
SIRT1_Ser669	CELL_DEATH	down-regulates	SIRT1_Ser669-->SIRT1--|FOXL2-->CELL_DEATH	2.145	3	21079	-2.161030002
PML_Ser527	CELL_DEATH	up-regulates	PML_Ser527-->PML-->CELL_DEATH	1.58	2	21079	-2.615738967
SIRT1_Ser47	CELL_DEATH	down-regulates	SIRT1_Ser47-->SIRT1--|FOXL2-->CELL_DEATH	2.116	3	21079	-2.184369046
BCL10_Ser136	CELL_DEATH	down-regulates	BCL10_Ser136-->BCL10-->IKBKG-->NFKB-P65/P50--|CELL_DEATH	2.171	4	21079	-2.140105342
CHUK_Ser180	CELL_DEATH	up-regulates	CHUK_Ser180-->CHUK--|NFKB-P65/P50--|CELL_DEATH	2.144	3	21079	-2.161834796
LATS2_Ser872	CELL_DEATH	up-regulates	LATS2_Ser872-->LATS2--|YAP1--|CELL_DEATH	2.261	3	21079	-2.067673825
IKBKG_Ser68	CELL_DEATH	up-regulates	IKBKG_Ser68--|IKBKG-->NFKB-P65/P50--|CELL_DEATH	1.688	3	21079	-2.528821147
TP73_Thr27	CELL_DEATH	down-regulates	TP73_Thr27--|TP73-->CELL_DEATH	1.512	2	21079	-2.670465002
RPS6KA5_Thr700	CELL_DEATH	down-regulates	RPS6KA5_Thr700-->RPS6KA5-->NFKB-P65/P50--|CELL_DEATH	2.286	3	21079	-2.047553959
SIRT1_Ser661	CELL_DEATH	-	SIRT1_Ser661--?SIRT1--|CELL_DEATH	1.525	2	21079	-2.660002672
SIRT1_Ser47	CELL_DEATH	down-regulates	SIRT1_Ser47-->SIRT1--|CELL_DEATH	1.558	2	21079	-2.633444449
PML_Thr28	CELL_DEATH	up-regulates	PML_Thr28-->PML-->CELL_DEATH	1.58	2	21079	-2.615738967
FOXO3_Ser315	CELL_DEATH	down-regulates	FOXO3_Ser315--|FOXO3-->CELL_DEATH	1.633	2	21079	-2.573084852
FOXO_Ser425	CELL_DEATH	down-regulates	FOXO_Ser425--|FOXO-->CELL_DEATH	1.724	2	21079	-2.499848541
RPS6KA5_Thr581	CELL_DEATH	down-regulates	RPS6KA5_Thr581-->RPS6KA5-->NFKB-P65/P50--|CELL_DEATH	2.315	3	21079	-2.024214915
PRMT5_Tyr297	CELL_DEATH	up-regulates	PRMT5_Tyr297--|PRMT5-->HOXA9-->MEIS1--|CELL_DEATH	2.147	4	21079	-2.159420413
PIM1_Ser65	CELL_DEATH	down-regulates	PIM1_Ser65-->PIM1--|CELL_DEATH	1.773	2	21079	-2.460413604
RIPK1_Tyr384	CELL_DEATH	up-regulates	RIPK1_Tyr384-->RIPK1-->CASP8-->CELL_DEATH	2.351	3	21079	-1.995242308
MAPK10_Tyr223	CELL_DEATH	up-regulates	MAPK10_Tyr223-->MAPK10-->APP-->NAE1-->CELL_DEATH	2.086	4	21079	-2.208512885
ITCH_Thr263	CELL_DEATH	down-regulates	ITCH_Thr263-->ITCH--|TP73-->CELL_DEATH	2.241	3	21079	-2.083769717
MOB1B_Thr12	CELL_DEATH	up-regulates	MOB1B_Thr12-->MOB1B-->LATS1--|WWTR1--|CELL_DEATH	1.982	4	21079	-2.292211526
NFKBIA_Ser293	CELL_DEATH	down-regulates	NFKBIA_Ser293--|NFKBIA--|NFKB-P65/P50--|CELL_DEATH	2.084	3	21079	-2.210122474
YAP1_Ser127	CELL_DEATH	up-regulates	YAP1_Ser127--|YAP1--|CELL_DEATH	2.141	2	21079	-2.16424918
RIPK1_Ser166	CELL_DEATH	up-regulates	RIPK1_Ser166-->RIPK1-->CASP8-->CELL_DEATH	2.351	3	21079	-1.995242308
PRKAR1A_Ser83	CELL_DEATH	down-regulates	PRKAR1A_Ser83-->PRKAR1A--|PRKACB-->NGFR-->CELL_DEATH	2.171	4	21079	-2.140105342
NOS3_Ser615	CELL_DEATH	down-regulates	NOS3_Ser615-->NOS3-->NITRIC_OXIDE-->NFKB-P65/P50--|CELL_DEATH	2.203	4	21079	-2.114351913
SIRT1_Ser732	CELL_DEATH	-	SIRT1_Ser732-->SIRT1--?FOXO3-->CELL_DEATH	2.376	3	21079	-1.975122443
SGK2_Ser416	CELL_DEATH	down-regulates	SGK2_Ser416-->SGK2--|FOXO3-->CELL_DEATH	2.274	3	21079	-2.057211495
FOXO3_Ser215	CELL_DEATH	up-regulates	FOXO3_Ser215-->FOXO3-->CELL_DEATH	1.867	2	21079	-2.384762909
DUSP6_Ser197	CELL_DEATH	down-regulates	DUSP6_Ser197--|DUSP6--|MAPK7--|PML-->CELL_DEATH	2.376	4	21079	-1.975122443
YAP1_Tyr391	CELL_DEATH	-	YAP1_Tyr391--?YAP1-->TP73-->CELL_DEATH	2.355	3	21079	-1.99202313
SIRT1_Ser732	CELL_DEATH	down-regulates	SIRT1_Ser732-->SIRT1--|CELL_DEATH	1.587	2	21079	-2.610105405
LATS2_Ser380	CELL_DEATH	up-regulates	LATS2_Ser380-->LATS2--|WWTR1--|CELL_DEATH	2.303	3	21079	-2.03387245
FOXO3_Ser209	CELL_DEATH	up-regulates	FOXO3_Ser209-->FOXO3-->CELL_DEATH	1.66	2	21079	-2.551355397
BCL2L11_Ser118	CELL_DEATH	up-regulates	BCL2L11_Ser118-->BCL2L11--|BCL2--|CELL_DEATH	2.31	3	21079	-2.028238888
CHUK_Thr23	CELL_DEATH	up-regulates	CHUK_Thr23-->CHUK--|NFKB-P65/P50--|CELL_DEATH	2.175	3	21079	-2.136886163
BCL2_Thr56	CELL_DEATH	-	BCL2_Thr56--?BCL2--|CELL_DEATH	1.673	2	21079	-2.540893067
STRADA_Thr419	CELL_DEATH	down-regulates	STRADA_Thr419-->STRADA-->STK11-->SIRT1--|CELL_DEATH	2.247	4	21079	-2.07894095
BAX_Ser163	CELL_DEATH	up-regulates	BAX_Ser163-->BAX--|BCL2--|CELL_DEATH	2.318	3	21079	-2.021800531
MOB1A_Thr74	CELL_DEATH	up-regulates	MOB1A_Thr74-->MOB1A-->LATS1/2--|WWTR1--|CELL_DEATH	2.308	4	21079	-2.029848477
FOXO3_Ser294	CELL_DEATH	down-regulates	FOXO3_Ser294--|FOXO3-->CELL_DEATH	1.748	2	21079	-2.48053347
FOXO3_Ser344	CELL_DEATH	down-regulates	FOXO3_Ser344--|FOXO3-->CELL_DEATH	1.624	2	21079	-2.580328004
PML_Ser36	CELL_DEATH	up-regulates	PML_Ser36-->PML-->CELL_DEATH	1.58	2	21079	-2.615738967
AMOTL2_Ser159	CELL_DEATH	down-regulates	AMOTL2_Ser159--|AMOTL2-->LATS2--|WWTR1--|CELL_DEATH	2.352	4	21079	-1.994437514
BCL2L11_Ser94	CELL_DEATH	down-regulates	BCL2L11_Ser94--|BCL2L11--|BCL2--|CELL_DEATH	2.133	3	21079	-2.170687537
SIRT1_Ser659	CELL_DEATH	-	SIRT1_Ser659--?SIRT1--|CELL_DEATH	1.525	2	21079	-2.660002672
NFKB1_Ser337	CELL_DEATH	down-regulates	NFKB1_Ser337-->NFKB1--[]NFKB-P65/P50--|CELL_DEATH	2.227	3	21079	-2.095036842
NFKBIA_Ser283	CELL_DEATH	down-regulates	NFKBIA_Ser283--|NFKBIA--|NFKB-P65/P50--|CELL_DEATH	2.084	3	21079	-2.210122474
TP73_Ser48	CELL_DEATH	down-regulates	TP73_Ser48--|TP73-->CELL_DEATH	1.746	2	21079	-2.482143059
CFLAR_Ser193	CELL_DEATH	down-regulates	CFLAR_Ser193-->CFLAR--|CASP8-->CELL_DEATH	2.199	3	21079	-2.117571092
NFKBIA_Ser32	CELL_DEATH	-	NFKBIA_Ser32--?NFKBIA--|NFKB-P65/P50--|CELL_DEATH	1.775	3	21079	-2.458804015
CHEK1_Ser317	CELL_DEATH	up-regulates	CHEK1_Ser317-->CHEK1-->TP73-->CELL_DEATH	2.211	3	21079	-2.107913556
XIAP_Thr180	CELL_DEATH	down-regulates	XIAP_Thr180-->XIAP--|CASP3-->CELL_DEATH	2.026	3	21079	-2.256800563
MOB1B_Thr12	CELL_DEATH	up-regulates	MOB1B_Thr12-->MOB1B-->LATS1/2--|WWTR1--|CELL_DEATH	2.372	4	21079	-1.978341621
BCL2_Thr74	CELL_DEATH	down-regulates	BCL2_Thr74-->BCL2--|CELL_DEATH	1.82	2	21079	-2.422588256
JAK3_Tyr785	CELL_DEATH	down-regulates	JAK3_Tyr785-->JAK3-->STAT5A--|CELL_DEATH	2.247	3	21079	-2.07894095
FOXO_Ser319	CELL_DEATH	down-regulates	FOXO_Ser319--|FOXO-->CELL_DEATH	1.53	2	21079	-2.655978699
LATS1_Thr1079	CELL_DEATH	up-regulates	LATS1_Thr1079-->LATS1-->FOXL2-->CELL_DEATH	2.357	3	21079	-1.990413541
LATS1_Ser613	CELL_DEATH	up-regulates	LATS1_Ser613-->LATS1--|WWTR1--|CELL_DEATH	2.229	3	21079	-2.093427253
SIRT1_Ser27	CELL_DEATH	down-regulates	SIRT1_Ser27-->SIRT1--|CELL_DEATH	1.558	2	21079	-2.633444449
BBC3_Tyr172	CELL_DEATH	down-regulates	BBC3_Tyr172--|BBC3--|BCL2--|CELL_DEATH	2.186	3	21079	-2.128033422
FOXO_Thr227	CELL_DEATH	up-regulates	FOXO_Thr227-->FOXO-->CELL_DEATH	1.728	2	21079	-2.496629362
YAP1_Ser227	CELL_DEATH	down-regulates	YAP1_Ser227-->YAP1--|CELL_DEATH	2.21	2	21079	-2.108718351
BIRC5_Thr34	CELL_DEATH	down-regulates	BIRC5_Thr34-->BIRC5--|CASP3-->CELL_DEATH	2.106	3	21079	-2.192416992
FOXO3_Ser321	CELL_DEATH	down-regulates	FOXO3_Ser321--|FOXO3-->CELL_DEATH	2.14	2	21079	-2.165053975
FOXO_Ser209	CELL_DEATH	up-regulates	FOXO_Ser209-->FOXO-->CELL_DEATH	1.76	2	21079	-2.470875934
BCL2L11_Ser98	CELL_DEATH	down-regulates	BCL2L11_Ser98--|BCL2L11--|BCL2--|CELL_DEATH	2.133	3	21079	-2.170687537
YAP1_Ser400	CELL_DEATH	-	YAP1_Ser400--?YAP1--|CELL_DEATH	1.99	2	21079	-2.285773169
BAD_Ser99	CELL_DEATH	down-regulates	BAD_Ser99--|BAD--|BCL2--|CELL_DEATH	2.356	3	21079	-1.991218335
WWTR1_Ser58	CELL_DEATH	up-regulates	WWTR1_Ser58--|WWTR1--|CELL_DEATH	1.9	2	21079	-2.358204686
BIRC5_Thr117	CELL_DEATH	up-regulates	BIRC5_Thr117--|BIRC5-->XIAP--|CASP3-->CELL_DEATH	2.302	4	21079	-2.034677245
DUSP6_Ser159	CELL_DEATH	down-regulates	DUSP6_Ser159--|DUSP6-->FOXO-->CELL_DEATH	2.308	3	21079	-2.029848477
WWTR1_Thr346	CELL_DEATH	up-regulates	WWTR1_Thr346--|WWTR1--|CELL_DEATH	1.837	2	21079	-2.408906748
NFKB1_Ser927	CELL_DEATH	up-regulates	NFKB1_Ser927--|NFKB1--[]NFKB-P65/P50--|CELL_DEATH	1.99	3	21079	-2.285773169
FOXO3_Thr32	CELL_DEATH	down-regulates	FOXO3_Thr32--|FOXO3-->CELL_DEATH	1.633	2	21079	-2.573084852
RNF4_Thr26	CELL_DEATH	down-regulates	RNF4_Thr26-->RNF4--|PML-->CELL_DEATH	2.382	3	21079	-1.970293675
TP73_Ser289	CELL_DEATH	up-regulates	TP73_Ser289-->TP73-->CELL_DEATH	1.712	2	21079	-2.509506076
IKBKG_Ser31	CELL_DEATH	-	IKBKG_Ser31--?IKBKG--[]IKK-COMPLEX-->NFKB-P65/P50--|CELL_DEATH	1.958	4	21079	-2.311526597
YAP1_Ser403	CELL_DEATH	up-regulates	YAP1_Ser403--|YAP1--|CELL_DEATH	1.991	2	21079	-2.284968375
WWTR1_Ser62	CELL_DEATH	up-regulates	WWTR1_Ser62--|WWTR1--|CELL_DEATH	1.9	2	21079	-2.358204686
HDAC7_Ser358	CELL_DEATH	-	HDAC7_Ser358--?HDAC7--|PLAG1-->CELL_DEATH	2.166	3	21079	-2.144129315
ETV3_Ser139	CELL_DEATH	up-regulates	ETV3_Ser139--|ETV3--|DDX20-->FOXL2-->CELL_DEATH	2.205	4	21079	-2.112742324
BCL10_Ser138	CELL_DEATH	down-regulates	BCL10_Ser138-->BCL10-->IKBKG-->NFKB-P65/P50--|CELL_DEATH	2.171	4	21079	-2.140105342
PML_Thr409	CELL_DEATH	down-regulates	PML_Thr409--|PML-->CELL_DEATH	1.466	2	21079	-2.707485555
NFE2L2_Ser40	CELL_DEATH	down-regulates	NFE2L2_Ser40-->NFE2L2--|CELL_DEATH	1.558	2	21079	-2.633444449
CASP8_Ser305	CELL_DEATH	down-regulates	CASP8_Ser305--|CASP8-->CELL_DEATH	1.68	2	21079	-2.535259504
NFE2L2_Thr369	CELL_DEATH	up-regulates	NFE2L2_Thr369--|NFE2L2--|CELL_DEATH	1.73	2	21079	-2.495019773
SGK2_Thr193	CELL_DEATH	down-regulates	SGK2_Thr193-->SGK2--|FOXO3-->CELL_DEATH	2.274	3	21079	-2.057211495
LATS2_Ser83	CELL_DEATH	up-regulates	LATS2_Ser83-->LATS2--|WWTR1--|CELL_DEATH	2.303	3	21079	-2.03387245
MOB1B_Thr12	CELL_DEATH	up-regulates	MOB1B_Thr12-->MOB1B-->LATS2--|YAP1--|CELL_DEATH	2.277	4	21079	-2.054797111
FOXO3_Ser253	CELL_DEATH	down-regulates	FOXO3_Ser253--|FOXO3-->CELL_DEATH	1.633	2	21079	-2.573084852
MOB1A_Thr35	CELL_DEATH	up-regulates	MOB1A_Thr35-->MOB1A-->LATS1--|YAP1--|CELL_DEATH	2.129	4	21079	-2.173906716
MOB1A_Thr35	CELL_DEATH	up-regulates	MOB1A_Thr35-->MOB1A-->LATS1-->FOXL2-->CELL_DEATH	1.805	4	21079	-2.434660176
MOB1A_Thr35	CELL_DEATH	up-regulates	MOB1A_Thr35-->MOB1A-->LATS2--|WWTR1--|CELL_DEATH	2.006	4	21079	-2.272896455
FOXO_Ser555	CELL_DEATH	up-regulates	FOXO_Ser555-->FOXO-->CELL_DEATH	1.924	2	21079	-2.338889615
CASP3_Ser150	CELL_DEATH	down-regulates	CASP3_Ser150--|CASP3-->CELL_DEATH	1.336	2	21079	-2.812108857
YAP1_Tyr407	CELL_DEATH	-	YAP1_Tyr407--?YAP1--|CELL_DEATH	1.69	2	21079	-2.527211558
FOXO_Ser413	CELL_DEATH	up-regulates	FOXO_Ser413-->FOXO-->CELL_DEATH	2.03	2	21079	-2.253581384
SIRT1_Ser615	CELL_DEATH	down-regulates	SIRT1_Ser615-->SIRT1--|FOXL2-->CELL_DEATH	2.145	3	21079	-2.161030002
RIPK1_Ser15	CELL_DEATH	up-regulates	RIPK1_Ser15-->RIPK1-->CASP8-->CELL_DEATH	2.351	3	21079	-1.995242308
RELA_Ser536	CELL_DEATH	down-regulates	RELA_Ser536-->RELA--[]NFKB-P65/P50--|CELL_DEATH	2.218	3	21079	-2.102279994
DUSP6_Ser197	CELL_DEATH	down-regulates	DUSP6_Ser197--|DUSP6-->FOXO-->CELL_DEATH	2.308	3	21079	-2.029848477
SIRT1_Thr530	CELL_DEATH	down-regulates	SIRT1_Thr530-->SIRT1--|FOXL2-->CELL_DEATH	2.177	3	21079	-2.135276574
MOB1A_Thr12	CELL_DEATH	up-regulates	MOB1A_Thr12-->MOB1A-->LATS1-->FOXL2-->CELL_DEATH	1.855	4	21079	-2.394420444
FOXO_Ser256	CELL_DEATH	down-regulates	FOXO_Ser256--|FOXO-->CELL_DEATH	1.676	2	21079	-2.538478683
TP73_Ser235	CELL_DEATH	down-regulates	TP73_Ser235--|TP73-->CELL_DEATH	1.57	2	21079	-2.623786914
FOXO3_Ser588	CELL_DEATH	up-regulates	FOXO3_Ser588-->FOXO3-->CELL_DEATH	1.824	2	21079	-2.419369078
RIPK1_Ser14	CELL_DEATH	up-regulates	RIPK1_Ser14-->RIPK1-->CASP8-->CELL_DEATH	2.351	3	21079	-1.995242308
PRKAR2A_Ser99	CELL_DEATH	down-regulates	PRKAR2A_Ser99-->PRKAR2A--|PRKACB-->NGFR-->CELL_DEATH	2.16	4	21079	-2.148958082
PML_Ser518	CELL_DEATH	down-regulates	PML_Ser518--|PML-->CELL_DEATH	1.597	2	21079	-2.602057459
IKBKG_Ser85	CELL_DEATH	up-regulates	IKBKG_Ser85--|IKBKG-->NFKB-P65/P50--|CELL_DEATH	1.688	3	21079	-2.528821147
SIRT1_Ser659	CELL_DEATH	-	SIRT1_Ser659--?SIRT1--|FOXL2-->CELL_DEATH	2.083	3	21079	-2.210927269
TP73_Ser47	CELL_DEATH	up-regulates	TP73_Ser47-->TP73-->CELL_DEATH	1.486	2	21079	-2.691389662
NFKB1_Thr931	CELL_DEATH	up-regulates	NFKB1_Thr931--|NFKB1--[]NFKB-P65/P50--|CELL_DEATH	1.99	3	21079	-2.285773169
MOB1A_Thr74	CELL_DEATH	up-regulates	MOB1A_Thr74-->MOB1A-->LATS2--|YAP1--|CELL_DEATH	2.242	4	21079	-2.082964923
SIRT1_Ser47	CELL_DEATH	-	SIRT1_Ser47-->SIRT1--?FOXO3-->CELL_DEATH	2.347	3	21079	-1.998461487
FOXO_Ser315	CELL_DEATH	down-regulates	FOXO_Ser315--|FOXO-->CELL_DEATH	1.733	2	21079	-2.492605389
CHUK_Ser176	CELL_DEATH	up-regulates	CHUK_Ser176-->CHUK--|NFKB-P65/P50--|CELL_DEATH	2.144	3	21079	-2.161834796
NGFR_Ser303	CELL_DEATH	up-regulates	NGFR_Ser303-->NGFR-->CELL_DEATH	1.066	2	21079	-3.029403407
YAP1_Ser397	CELL_DEATH	up-regulates	YAP1_Ser397--|YAP1--|CELL_DEATH	1.59	2	21079	-2.607691021
MAPK10_Thr221	CELL_DEATH	up-regulates	MAPK10_Thr221-->MAPK10-->APP-->NAE1-->CELL_DEATH	2.25	4	21079	-2.076526566
YAP1_Thr154	CELL_DEATH	down-regulates	YAP1_Thr154-->YAP1--|CELL_DEATH	2.21	2	21079	-2.108718351
STAT5A_Ser780	CELL_DEATH	down-regulates	STAT5A_Ser780-->STAT5A--|CELL_DEATH	1.355	2	21079	-2.796817759
NFE2L2_Ser408	CELL_DEATH	down-regulates	NFE2L2_Ser408-->NFE2L2--|CELL_DEATH	1.73	2	21079	-2.495019773
SGK1_Ser422	CELL_DEATH	down-regulates	SGK1_Ser422-->SGK1--|FOXO-->CELL_DEATH	2.248	3	21079	-2.078136155
BBC3_Tyr58	CELL_DEATH	down-regulates	BBC3_Tyr58--|BBC3--|BCL2--|CELL_DEATH	2.186	3	21079	-2.128033422
WWTR1_Ser311	CELL_DEATH	up-regulates	WWTR1_Ser311--|WWTR1--|CELL_DEATH	1.559	2	21079	-2.632639654
FOXO_Ser294	CELL_DEATH	down-regulates	FOXO_Ser294--|FOXO-->CELL_DEATH	1.847	2	21079	-2.400858801
LATS1_Ser613	CELL_DEATH	up-regulates	LATS1_Ser613-->LATS1-->FOXL2-->CELL_DEATH	2.166	3	21079	-2.144129315
MOB1B_Thr35	CELL_DEATH	up-regulates	MOB1B_Thr35-->MOB1B-->LATS1/2--|WWTR1--|CELL_DEATH	2.372	4	21079	-1.978341621
MOB1B_Thr35	CELL_DEATH	up-regulates	MOB1B_Thr35-->MOB1B-->LATS1-->FOXL2-->CELL_DEATH	1.919	4	21079	-2.342913588
LATS2_Ser872	CELL_DEATH	up-regulates	LATS2_Ser872-->LATS2--|WWTR1--|CELL_DEATH	2.075	3	21079	-2.217365626
SGK1_Thr256	CELL_DEATH	down-regulates	SGK1_Thr256-->SGK1--|FOXO3-->CELL_DEATH	2.346	3	21079	-1.999266281
FOXO3_Ser7	CELL_DEATH	up-regulates	FOXO3_Ser7-->FOXO3-->CELL_DEATH	1.821	2	21079	-2.421783462
FOXO_Thr451	CELL_DEATH	up-regulates	FOXO_Thr451-->FOXO-->CELL_DEATH	2.24	2	21079	-2.084574512
NOS1_Ser1417	CELL_DEATH	down-regulates	NOS1_Ser1417-->NOS1-->NITRIC_OXIDE-->NFKB-P65/P50--|CELL_DEATH	2.384	4	21079	-1.968684086
SIRT1_Ser540	CELL_DEATH	down-regulates	SIRT1_Ser540-->SIRT1--|CELL_DEATH	1.631	2	21079	-2.574694441
BCL2_Thr69	CELL_DEATH	up-regulates	BCL2_Thr69--|BCL2--|CELL_DEATH	1.439	2	21079	-2.72921501
HTRA2_Ser142	CELL_DEATH	up-regulates	HTRA2_Ser142-->HTRA2--|XIAP--|CASP3-->CELL_DEATH	2.235	4	21079	-2.088598485
FOXO_Thr179	CELL_DEATH	up-regulates	FOXO_Thr179-->FOXO-->CELL_DEATH	2.03	2	21079	-2.253581384
CASP8_Thr263	CELL_DEATH	down-regulates	CASP8_Thr263--|CASP8-->CELL_DEATH	1.682	2	21079	-2.533649915
BACE1_Thr252	CELL_DEATH	up-regulates	BACE1_Thr252-->BACE1-->APP-->NAE1-->CELL_DEATH	2.018	4	21079	-2.26323892
PML_Ser38	CELL_DEATH	up-regulates	PML_Ser38-->PML-->CELL_DEATH	1.501	2	21079	-2.679317743
NOS1_Ser852	CELL_DEATH	up-regulates	NOS1_Ser852--|NOS1-->NITRIC_OXIDE-->NFKB-P65/P50--|CELL_DEATH	2.3	4	21079	-2.036286834
FOXO3_Thr179	CELL_DEATH	up-regulates	FOXO3_Thr179-->FOXO3-->CELL_DEATH	1.931	2	21079	-2.333256052
FOXO_Ser318	CELL_DEATH	down-regulates	FOXO_Ser318--|FOXO-->CELL_DEATH	2.024	2	21079	-2.258410152
FOXO_Ser7	CELL_DEATH	up-regulates	FOXO_Ser7-->FOXO-->CELL_DEATH	1.921	2	21079	-2.341303999
YAP1_Ser138	CELL_DEATH	down-regulates	YAP1_Ser138-->YAP1--|CELL_DEATH	2.21	2	21079	-2.108718351
CASP8_Thr273	CELL_DEATH	up-regulates	CASP8_Thr273-->CASP8-->CELL_DEATH	1.713	2	21079	-2.508701282
BCL2L11_Ser93	CELL_DEATH	down-regulates	BCL2L11_Ser93--|BCL2L11--|BCL2--|CELL_DEATH	2.133	3	21079	-2.170687537
IKBKG_Tyr374	CELL_DEATH	up-regulates	IKBKG_Tyr374--|IKBKG-->NFKB-P65/P50--|CELL_DEATH	2.261	3	21079	-2.067673825
RIPK1_Ser20	CELL_DEATH	up-regulates	RIPK1_Ser20-->RIPK1-->CASP8-->CELL_DEATH	2.351	3	21079	-1.995242308
FOXO3_Ser425	CELL_DEATH	down-regulates	FOXO3_Ser425--|FOXO3-->CELL_DEATH	1.624	2	21079	-2.580328004
SGK2_Thr193	CELL_DEATH	down-regulates	SGK2_Thr193-->SGK2--|FOXO-->CELL_DEATH	2.372	3	21079	-1.978341621
APP_Tyr757	CELL_DEATH	up-regulates	APP_Tyr757-->APP-->NAE1-->CELL_DEATH	1.709	3	21079	-2.51192046
WWTR1_Ser105	CELL_DEATH	up-regulates	WWTR1_Ser105--|WWTR1--|CELL_DEATH	1.842	2	21079	-2.404882774
FOXO_Ser330	CELL_DEATH	down-regulates	FOXO_Ser330--|FOXO-->CELL_DEATH	1.933	2	21079	-2.331646463
FOXO_Ser644	CELL_DEATH	down-regulates	FOXO_Ser644--|FOXO-->CELL_DEATH	1.748	2	21079	-2.48053347
FOXO_Ser344	CELL_DEATH	down-regulates	FOXO_Ser344--|FOXO-->CELL_DEATH	1.724	2	21079	-2.499848541
AKT3_Thr305	CELL_DEATH	down-regulates	AKT3_Thr305-->AKT3--|FOXO-->CELL_DEATH	2.374	3	21079	-1.976732032
MOB1A_Thr74	CELL_DEATH	up-regulates	MOB1A_Thr74-->MOB1A-->LATS1-->FOXL2-->CELL_DEATH	1.855	4	21079	-2.394420444
TP73_Ser388	CELL_DEATH	up-regulates	TP73_Ser388-->TP73-->CELL_DEATH	1.82	2	21079	-2.422588256
MOB1B_Thr35	CELL_DEATH	up-regulates	MOB1B_Thr35-->MOB1B-->LATS2--|YAP1--|CELL_DEATH	2.277	4	21079	-2.054797111
SIRT1_Ser669	CELL_DEATH	-	SIRT1_Ser669-->SIRT1--?FOXO3-->CELL_DEATH	2.376	3	21079	-1.975122443
BCL2L11_Thr116	CELL_DEATH	up-regulates	BCL2L11_Thr116-->BCL2L11--|BCL2--|CELL_DEATH	1.752	3	21079	-2.477314291
YAP1_Ser419	CELL_DEATH	up-regulates	YAP1_Ser419--|YAP1--|CELL_DEATH	1.97	2	21079	-2.301869062
SIRT1_Ser732	CELL_DEATH	down-regulates	SIRT1_Ser732-->SIRT1--|FOXL2-->CELL_DEATH	2.145	3	21079	-2.161030002
RNF4_Thr112	CELL_DEATH	down-regulates	RNF4_Thr112-->RNF4--|PML-->CELL_DEATH	2.382	3	21079	-1.970293675
YAP1_Thr83	CELL_DEATH	up-regulates	YAP1_Thr83--|YAP1--|CELL_DEATH	2.21	2	21079	-2.108718351
MOB1A_Thr12	CELL_DEATH	up-regulates	MOB1A_Thr12-->MOB1A-->LATS2--|WWTR1--|CELL_DEATH	2.056	4	21079	-2.232656724
FOXO_Ser197	CELL_DEATH	down-regulates	FOXO_Ser197--|FOXO-->CELL_DEATH	1.53	2	21079	-2.655978699
RPS6KA5_Ser360	CELL_DEATH	down-regulates	RPS6KA5_Ser360-->RPS6KA5-->NFKB-P65/P50--|CELL_DEATH	2.283	3	21079	-2.049968343
BBC3_Tyr152	CELL_DEATH	down-regulates	BBC3_Tyr152--|BBC3--|BCL2--|CELL_DEATH	2.186	3	21079	-2.128033422
AMOT_Ser175	CELL_DEATH	up-regulates	AMOT_Ser175-->AMOT--|YAP1--|CELL_DEATH	2.231	3	21079	-2.091817664
NFE2L2_Ser433	CELL_DEATH	down-regulates	NFE2L2_Ser433-->NFE2L2--|CELL_DEATH	1.73	2	21079	-2.495019773
SGK1_Ser422	CELL_DEATH	down-regulates	SGK1_Ser422-->SGK1--|FOXO3-->CELL_DEATH	2.147	3	21079	-2.159420413
MOB1B_Thr12	CELL_DEATH	up-regulates	MOB1B_Thr12-->MOB1B-->LATS2--|WWTR1--|CELL_DEATH	2.091	4	21079	-2.204488912
NFKB1_Ser923	CELL_DEATH	up-regulates	NFKB1_Ser923--|NFKB1--[]NFKB-P65/P50--|CELL_DEATH	1.883	3	21079	-2.371886195
CASP6_Ser257	CELL_DEATH	down-regulates	CASP6_Ser257--|CASP6-->APP-->NAE1-->CELL_DEATH	2.071	4	21079	-2.220584804
MOB1A_Thr74	CELL_DEATH	up-regulates	MOB1A_Thr74-->MOB1A-->LATS1--|YAP1--|CELL_DEATH	2.179	4	21079	-2.133666984
MOB1A_Thr74	CELL_DEATH	up-regulates	MOB1A_Thr74-->MOB1A-->LATS2--|WWTR1--|CELL_DEATH	2.056	4	21079	-2.232656724
WWTR1_Thr285	CELL_DEATH	up-regulates	WWTR1_Thr285--|WWTR1--|CELL_DEATH	1.842	2	21079	-2.404882774
DUSP6_Ser159	CELL_DEATH	down-regulates	DUSP6_Ser159--|DUSP6--|MAPK7--|PML-->CELL_DEATH	2.376	4	21079	-1.975122443
FOXO3_Ser555	CELL_DEATH	up-regulates	FOXO3_Ser555-->FOXO3-->CELL_DEATH	1.824	2	21079	-2.419369078
MOB1B_Thr12	CELL_DEATH	up-regulates	MOB1B_Thr12-->MOB1B-->LATS1-->FOXL2-->CELL_DEATH	1.919	4	21079	-2.342913588
SOD1_Ser99	CELL_DEATH	down-regulates	SOD1_Ser99-->SOD1-->BCL2--|CELL_DEATH	2.348	3	21079	-1.997656692
YAP1_Tyr391	CELL_DEATH	-	YAP1_Tyr391--?YAP1--|CELL_DEATH	1.69	2	21079	-2.527211558
CASP8_Ser387	CELL_DEATH	down-regulates	CASP8_Ser387--|CASP8-->CASP3-->CELL_DEATH	2.037	3	21079	-2.247947822
STAT6_Tyr641	CELL_DEATH	up-regulates	STAT6_Tyr641-->STAT6--|NFKB-P65/P50--|CELL_DEATH	2.231	3	21079	-2.091817664
MITF_Ser419	CELL_DEATH	down-regulates	MITF_Ser419-->MITF-->BCL2--|CELL_DEATH	2.351	3	21079	-1.995242308
NFE2L2_Tyr576	CELL_DEATH	up-regulates	NFE2L2_Tyr576--|NFE2L2--|CELL_DEATH	1.53	2	21079	-2.655978699
NFKBIA_Ser288	CELL_DEATH	down-regulates	NFKBIA_Ser288--|NFKBIA--|NFKB-P65/P50--|CELL_DEATH	2.084	3	21079	-2.210122474
TNFRSF1A_Ser274	CELL_DEATH	down-regulates	TNFRSF1A_Ser274--|TNFRSF1A-->TRADD-->CASP8-->CELL_DEATH	2.037	4	21079	-2.247947822
TRAF2_Ser11	CELL_DEATH	up-regulates	TRAF2_Ser11-->TRAF2-->RIPK1-->CASP8-->CELL_DEATH	2.289	4	21079	-2.045139575
NFKB1_Ser903	CELL_DEATH	down-regulates	NFKB1_Ser903-->NFKB1--[]NFKB-P65/P50--|CELL_DEATH	2.347	3	21079	-1.998461487
BCL10_Ser134	CELL_DEATH	down-regulates	BCL10_Ser134-->BCL10-->IKBKG-->NFKB-P65/P50--|CELL_DEATH	2.171	4	21079	-2.140105342
STRADA_Thr329	CELL_DEATH	down-regulates	STRADA_Thr329-->STRADA-->STK11-->SIRT1--|CELL_DEATH	2.247	4	21079	-2.07894095
FOXO_Ser399	CELL_DEATH	up-regulates	FOXO_Ser399-->FOXO-->CELL_DEATH	2.03	2	21079	-2.253581384
FOXO_Ser249	CELL_DEATH	down-regulates	FOXO_Ser249--|FOXO-->CELL_DEATH	1.929	2	21079	-2.334865642
ERBB4_Ser1051	CELL_DEATH	up-regulates	ERBB4_Ser1051--|ERBB4-->STAT5A--|CELL_DEATH	1.987	3	21079	-2.288187553
MOB1A_Thr35	CELL_DEATH	up-regulates	MOB1A_Thr35-->MOB1A-->LATS1/2--|WWTR1--|CELL_DEATH	2.258	4	21079	-2.070088209
MOB1A_Thr35	CELL_DEATH	up-regulates	MOB1A_Thr35-->MOB1A-->LATS1--|WWTR1--|CELL_DEATH	1.868	4	21079	-2.383958114
RIPK1_Ser161	CELL_DEATH	up-regulates	RIPK1_Ser161-->RIPK1-->CASP8-->CELL_DEATH	2.351	3	21079	-1.995242308
MOB1B_Thr35	CELL_DEATH	up-regulates	MOB1B_Thr35-->MOB1B-->LATS1--|YAP1--|CELL_DEATH	2.243	4	21079	-2.082160128
FOXO_Ser262	CELL_DEATH	down-regulates	FOXO_Ser262--|FOXO-->CELL_DEATH	1.53	2	21079	-2.655978699
PTPN2_Ser304	CELL_DEATH	-	PTPN2_Ser304--?PTPN2--|STAT5A--|CELL_DEATH	2.177	3	21079	-2.135276574
FLT3_Tyr768	CELL_DEATH	down-regulates	FLT3_Tyr768-->FLT3-->STAT5A--|CELL_DEATH	2.389	3	21079	-1.964660112
STAT5A_Tyr694	CELL_DEATH	-	STAT5A_Tyr694--?STAT5A-->PIM1--|CELL_DEATH	2.22	3	21079	-2.100670405
FOXO_Thr24	CELL_DEATH	down-regulates	FOXO_Thr24--|FOXO-->CELL_DEATH	1.676	2	21079	-2.538478683
HTRA2_Ser400	CELL_DEATH	up-regulates	HTRA2_Ser400-->HTRA2--|XIAP--|CASP3-->CELL_DEATH	2.386	4	21079	-1.967074496
MOB1A_Thr12	CELL_DEATH	up-regulates	MOB1A_Thr12-->MOB1A-->LATS1--|YAP1--|CELL_DEATH	2.179	4	21079	-2.133666984
SGK2_Ser416	CELL_DEATH	down-regulates	SGK2_Ser416-->SGK2--|FOXO-->CELL_DEATH	2.372	3	21079	-1.978341621
MAP2K7_Ser271	CELL_DEATH	down-regulates	MAP2K7_Ser271-->MAP2K7--|FADD-->CASP8-->CELL_DEATH	2.29	4	21079	-2.044334781
FOXO_Ser325	CELL_DEATH	down-regulates	FOXO_Ser325--|FOXO-->CELL_DEATH	1.946	2	21079	-2.321184133
YAP1_Ser94	CELL_DEATH	up-regulates	YAP1_Ser94--|YAP1--|CELL_DEATH	2.11	2	21079	-2.189197814
CASP8_Tyr380	CELL_DEATH	down-regulates	CASP8_Tyr380--|CASP8-->CELL_DEATH	1.597	2	21079	-2.602057459
PML_Ser565	CELL_DEATH	down-regulates	PML_Ser565--|PML-->CELL_DEATH	1.597	2	21079	-2.602057459
MAP2K7_Thr275	CELL_DEATH	down-regulates	MAP2K7_Thr275-->MAP2K7--|FADD-->CASP8-->CELL_DEATH	2.29	4	21079	-2.044334781
BCL10_Ser144	CELL_DEATH	down-regulates	BCL10_Ser144-->BCL10-->IKBKG-->NFKB-P65/P50--|CELL_DEATH	2.171	4	21079	-2.140105342
CDK6_Tyr24	CELL_DEATH	down-regulates	CDK6_Tyr24--|CDK6-->FOXO3-->CELL_DEATH	2.334	3	21079	-2.008923817
YAP1_Ser436	CELL_DEATH	down-regulates	YAP1_Ser436-->YAP1--|CELL_DEATH	2.129	2	21079	-2.173906716
CASP8_Ser347	CELL_DEATH	down-regulates	CASP8_Ser347--|CASP8-->CASP3-->CELL_DEATH	2.242	3	21079	-2.082964923
CFLAR_Ser273	CELL_DEATH	up-regulates	CFLAR_Ser273--|CFLAR--|CASP8-->CELL_DEATH	2.199	3	21079	-2.117571092
NFKBIA_Tyr42	CELL_DEATH	-	NFKBIA_Tyr42--?NFKBIA--|NFKB-P65/P50--|CELL_DEATH	2.309	3	21079	-2.029043683
PML_Ser117	CELL_DEATH	-	PML_Ser117--?PML-->CELL_DEATH	1.541	2	21079	-2.647125958
MOB1A_Thr12	CELL_DEATH	up-regulates	MOB1A_Thr12-->MOB1A-->LATS1/2--|WWTR1--|CELL_DEATH	2.308	4	21079	-2.029848477
MOB1A_Thr12	CELL_DEATH	up-regulates	MOB1A_Thr12-->MOB1A-->LATS1--|WWTR1--|CELL_DEATH	1.918	4	21079	-2.343718383
NFKBIA_Ser36	CELL_DEATH	down-regulates	NFKBIA_Ser36--|NFKBIA--|NFKB-P65/P50--|CELL_DEATH	2.084	3	21079	-2.210122474
RELA_Ser276	CELL_DEATH	down-regulates	RELA_Ser276-->RELA--[]NFKB-P65/P50--|CELL_DEATH	2.349	3	21079	-1.996851898
LATS1_Ser464	CELL_DEATH	down-regulates	LATS1_Ser464--|LATS1-->FOXL2-->CELL_DEATH	2.249	3	21079	-2.07733136
FOXO_Ser588	CELL_DEATH	up-regulates	FOXO_Ser588-->FOXO-->CELL_DEATH	1.924	2	21079	-2.338889615
BCL2L11_Ser77	CELL_DEATH	up-regulates	BCL2L11_Ser77-->BCL2L11--|BCL2--|CELL_DEATH	1.822	3	21079	-2.420978667
BAD_Ser75	CELL_DEATH	down-regulates	BAD_Ser75--|BAD--|BCL2--|CELL_DEATH	2.318	3	21079	-2.021800531
ITCH_Ser273	CELL_DEATH	down-regulates	ITCH_Ser273-->ITCH--|TP73-->CELL_DEATH	2.241	3	21079	-2.083769717
BCL2L11_Ser104	CELL_DEATH	up-regulates	BCL2L11_Ser104-->BCL2L11--|BCL2--|CELL_DEATH	2.106	3	21079	-2.192416992
SIRT1_Ser27	CELL_DEATH	down-regulates	SIRT1_Ser27-->SIRT1--|FOXL2-->CELL_DEATH	2.116	3	21079	-2.184369046
CASP8_Tyr448	CELL_DEATH	down-regulates	CASP8_Tyr448--|CASP8-->CELL_DEATH	1.739	2	21079	-2.487776621
MOB1B_Thr12	CELL_DEATH	up-regulates	MOB1B_Thr12-->MOB1B-->LATS1--|YAP1--|CELL_DEATH	2.243	4	21079	-2.082160128
JAK3_Tyr981	CELL_DEATH	up-regulates	JAK3_Tyr981--|JAK3-->STAT5A--|CELL_DEATH	2.247	3	21079	-2.07894095
BCL2L11_Ser69	CELL_DEATH	down-regulates	BCL2L11_Ser69--|BCL2L11--|BCL2--|CELL_DEATH	1.752	3	21079	-2.477314291
TNFRSF1A_Thr280	CELL_DEATH	down-regulates	TNFRSF1A_Thr280--|TNFRSF1A-->TRADD-->CASP8-->CELL_DEATH	2.037	4	21079	-2.247947822
SIRT1_Thr530	CELL_DEATH	down-regulates	SIRT1_Thr530-->SIRT1--|CELL_DEATH	1.619	2	21079	-2.584351977
HK2_Thr473	CELL_DEATH	down-regulates	HK2_Thr473-->HK2--|CELL_DEATH	1.326	2	21079	-2.820156803
PML_Ser8	CELL_DEATH	up-regulates	PML_Ser8-->PML-->CELL_DEATH	1.501	2	21079	-2.679317743
FOXO3_Ser413	CELL_DEATH	up-regulates	FOXO3_Ser413-->FOXO3-->CELL_DEATH	1.931	2	21079	-2.333256052
CASP6_Ser257	CELL_DEATH	down-regulates	CASP6_Ser257--|CASP6-->CASP8-->CELL_DEATH	1.95	3	21079	-2.317964955
LATS2_Thr1041	CELL_DEATH	up-regulates	LATS2_Thr1041-->LATS2--|YAP1--|CELL_DEATH	2.261	3	21079	-2.067673825
YAP1_Ser367	CELL_DEATH	down-regulates	YAP1_Ser367-->YAP1--|CELL_DEATH	2.21	2	21079	-2.108718351
FADD_Ser203	CELL_DEATH	up-regulates	FADD_Ser203-->FADD-->CASP8-->CELL_DEATH	1.937	3	21079	-2.328427285
FOXO_Thr32	CELL_DEATH	down-regulates	FOXO_Thr32--|FOXO-->CELL_DEATH	1.53	2	21079	-2.655978699
RIPK1_Thr189	CELL_DEATH	down-regulates	RIPK1_Thr189--|RIPK1-->CASP8-->CELL_DEATH	2.179	3	21079	-2.133666984
WWTR1_Ser90	CELL_DEATH	up-regulates	WWTR1_Ser90--|WWTR1--|CELL_DEATH	1.837	2	21079	-2.408906748
MOB1B_Thr35	CELL_DEATH	up-regulates	MOB1B_Thr35-->MOB1B-->LATS1--|WWTR1--|CELL_DEATH	1.982	4	21079	-2.292211526
STAT5A_Tyr694	CELL_DEATH	-	STAT5A_Tyr694--?STAT5A--|CELL_DEATH	1.195	2	21079	-2.925584899
MOB1A_Thr74	CELL_DEATH	up-regulates	MOB1A_Thr74-->MOB1A-->LATS1--|WWTR1--|CELL_DEATH	1.918	4	21079	-2.343718383
JAK3_Tyr904	CELL_DEATH	down-regulates	JAK3_Tyr904-->JAK3-->STAT5A--|CELL_DEATH	2.247	3	21079	-2.07894095
MOB1B_Thr35	CELL_DEATH	up-regulates	MOB1B_Thr35-->MOB1B-->LATS2--|WWTR1--|CELL_DEATH	2.091	4	21079	-2.204488912
YAP1_Tyr407	CELL_DEATH	-	YAP1_Tyr407--?YAP1-->TP73-->CELL_DEATH	2.355	3	21079	-1.99202313
RPS6KB1_Ser394	CELL_GROWTH	up-regulates	RPS6KB1_Ser394-->RPS6KB1-->GLI1-->CELL_GROWTH	1.757	3	5136	-2.252546149
RPTOR_Ser859	CELL_GROWTH	up-regulates	RPTOR_Ser859-->RPTOR--[]MTORC1-->CELL_GROWTH	1.369	3	5136	-2.592502928
TSC2_Ser664	CELL_GROWTH	up-regulates	TSC2_Ser664--|TSC2--|RHEB-->MTORC1-->CELL_GROWTH	1.989	4	5136	-2.049273024
RPTOR_Ser8	CELL_GROWTH	-	RPTOR_Ser8--?RPTOR--[]MTORC1-->CELL_GROWTH	1.84	3	5136	-2.179823436
GLI1_Ser84	CELL_GROWTH	up-regulates	GLI1_Ser84-->GLI1-->CELL_GROWTH	1.217	2	5136	-2.725681872
STAT3_Thr622	CELL_GROWTH	down-regulates	STAT3_Thr622--|STAT3-->CELL_GROWTH	2.08	2	5136	-1.969540893
HACE1_Ser385	CELL_GROWTH	up-regulates	HACE1_Ser385--|HACE1--|OPTN-->CELL_GROWTH	1.957	3	5136	-2.077310696
GLI1_Ser937	CELL_GROWTH	down-regulates	GLI1_Ser937--|GLI1-->CELL_GROWTH	1.469	2	5136	-2.504885202
ELK1_Thr417	CELL_GROWTH	up-regulates	ELK1_Thr417-->ELK1-->CELL_GROWTH	1.41	2	5136	-2.55657966
ULK3_Ser300	CELL_GROWTH	up-regulates	ULK3_Ser300-->ULK3-->GLI1-->CELL_GROWTH	1.979	3	5136	-2.058034797
RPTOR_Thr706	CELL_GROWTH	-	RPTOR_Thr706--?RPTOR--[]MTORC1-->CELL_GROWTH	1.973	3	5136	-2.06329186
ITCH_Thr263	CELL_GROWTH	down-regulates	ITCH_Thr263-->ITCH--|GLI1-->CELL_GROWTH	1.949	3	5136	-2.084320115
TSC1_Ser584	CELL_GROWTH	-	TSC1_Ser584--?TSC1--|RHEB-->MTORC1-->CELL_GROWTH	2.056	4	5136	-1.990569147
LEPR_Tyr986	CELL_GROWTH	up-regulates	LEPR_Tyr986-->LEPR-->STAT3-->CELL_GROWTH	1.829	3	5136	-2.189461386
PRKCI_Tyr334	CELL_GROWTH	up-regulates	PRKCI_Tyr334-->PRKCI-->GLI1-->CELL_GROWTH	1.995	3	5136	-2.04401596
STAT3_Ser727	CELL_GROWTH	up-regulates	STAT3_Ser727-->STAT3-->CELL_GROWTH	1.894	2	5136	-2.132509864
RPTOR_Ser719	CELL_GROWTH	up-regulates	RPTOR_Ser719-->RPTOR--[]MTORC1-->CELL_GROWTH	1.812	3	5136	-2.2043564
ELK1_Thr336	CELL_GROWTH	up-regulates	ELK1_Thr336-->ELK1-->CELL_GROWTH	1.01	2	5136	-2.907050566
RPTOR_Ser721	CELL_GROWTH	-	RPTOR_Ser721--?RPTOR--[]MTORC1-->CELL_GROWTH	2.004	3	5136	-2.036130365
GLI1_Ser941	CELL_GROWTH	down-regulates	GLI1_Ser941--|GLI1-->CELL_GROWTH	1.469	2	5136	-2.504885202
TSC2_Ser939	CELL_GROWTH	up-regulates	TSC2_Ser939--|TSC2--|RHEB-->MTORC1-->CELL_GROWTH	1.953	4	5136	-2.080815405
GLI1_Ser130	CELL_GROWTH	up-regulates	GLI1_Ser130-->GLI1-->CELL_GROWTH	1.417	2	5136	-2.550446419
RARA_Ser219	CELL_GROWTH	up-regulates	RARA_Ser219--|RARA--|CCNA1-->CELL_GROWTH	1.994	3	5136	-2.044892138
PRKAB1_Ser108	CELL_GROWTH	down-regulates	PRKAB1_Ser108-->PRKAB1--|RPTOR--[]MTORC1-->CELL_GROWTH	2.059	4	5136	-1.987940615
ELK1_Ser422	CELL_GROWTH	up-regulates	ELK1_Ser422-->ELK1-->CELL_GROWTH	1.41	2	5136	-2.55657966
DEPTOR_Ser286	CELL_GROWTH	-	DEPTOR_Ser286--|DEPTOR--?MTORC1-->CELL_GROWTH	1.892	3	5136	-2.134262219
TSC2_Thr1462	CELL_GROWTH	up-regulates	TSC2_Thr1462--|TSC2--|RHEB-->MTORC1-->CELL_GROWTH	1.953	4	5136	-2.080815405
TSC1_Ser511	CELL_GROWTH	up-regulates	TSC1_Ser511--|TSC1--|RHEB-->MTORC1-->CELL_GROWTH	1.831	4	5136	-2.187709032
RARA_Ser96	CELL_GROWTH	up-regulates	RARA_Ser96--|RARA--|CCNA1-->CELL_GROWTH	1.796	3	5136	-2.218375236
DEPTOR_Ser293	CELL_GROWTH	-	DEPTOR_Ser293--|DEPTOR--?MTORC1-->CELL_GROWTH	1.631	3	5136	-2.362944485
NUMB_Thr102	CELL_GROWTH	-	NUMB_Thr102--?NUMB--|GLI1-->CELL_GROWTH	1.828	3	5136	-2.190337564
MAPK9_Thr183	CELL_GROWTH	up-regulates	MAPK9_Thr183-->MAPK9-->ELK1-->CELL_GROWTH	1.974	3	5136	-2.062415683
TSC1_Ser487	CELL_GROWTH	up-regulates	TSC1_Ser487--|TSC1--|RHEB-->MTORC1-->CELL_GROWTH	1.831	4	5136	-2.187709032
RARA_Ser77	CELL_GROWTH	-	RARA_Ser77--?RARA--|CCNA1-->CELL_GROWTH	1.852	3	5136	-2.169309309
TBK1_Ser172	CELL_GROWTH	up-regulates	TBK1_Ser172-->TBK1-->OPTN-->CELL_GROWTH	1.932	3	5136	-2.099215128
PRKCI_Tyr280	CELL_GROWTH	up-regulates	PRKCI_Tyr280-->PRKCI-->GLI1-->CELL_GROWTH	1.995	3	5136	-2.04401596
ELK1_Ser383	CELL_GROWTH	up-regulates	ELK1_Ser383-->ELK1-->CELL_GROWTH	1.084	2	5136	-2.842213449
AKT1S1_Ser221	CELL_GROWTH	down-regulates	AKT1S1_Ser221--|AKT1S1--[]MTORC1-->CELL_GROWTH	1.315	3	5136	-2.6398165
ULK3_Ser384	CELL_GROWTH	up-regulates	ULK3_Ser384-->ULK3-->GLI1-->CELL_GROWTH	1.979	3	5136	-2.058034797
ELK1_Ser324	CELL_GROWTH	up-regulates	ELK1_Ser324-->ELK1-->CELL_GROWTH	1.41	2	5136	-2.55657966
OPTN_Ser473	CELL_GROWTH	up-regulates	OPTN_Ser473-->OPTN-->CELL_GROWTH	0.712	2	5136	-3.168151391
PRKCI_Tyr265	CELL_GROWTH	up-regulates	PRKCI_Tyr265-->PRKCI-->GLI1-->CELL_GROWTH	1.995	3	5136	-2.04401596
RARA_Ser369	CELL_GROWTH	up-regulates	RARA_Ser369--|RARA--|CCNA1-->CELL_GROWTH	1.994	3	5136	-2.044892138
NUMB_Ser276	CELL_GROWTH	up-regulates	NUMB_Ser276--|NUMB--|GLI1-->CELL_GROWTH	1.954	3	5136	-2.079939228
HDAC1_Ser423	CELL_GROWTH	up-regulates	HDAC1_Ser423-->HDAC1-->GLI1-->CELL_GROWTH	1.895	3	5136	-2.131633687
TSC1_Thr417	CELL_GROWTH	-	TSC1_Thr417--?TSC1--|RHEB-->MTORC1-->CELL_GROWTH	1.983	4	5136	-2.054530087
ULK3_Ser464	CELL_GROWTH	up-regulates	ULK3_Ser464-->ULK3-->GLI1-->CELL_GROWTH	1.979	3	5136	-2.058034797
GLI1_Ser408	CELL_GROWTH	-	GLI1_Ser408--?GLI1-->CELL_GROWTH	1.405	2	5136	-2.560960547
TSC1_Thr1047	CELL_GROWTH	-	TSC1_Thr1047--?TSC1--|RHEB-->MTORC1-->CELL_GROWTH	2.056	4	5136	-1.990569147
GLI1_Thr374	CELL_GROWTH	down-regulates	GLI1_Thr374--|GLI1-->CELL_GROWTH	1.54	2	5136	-2.442676616
STAT3_Tyr705	CELL_GROWTH	-	STAT3_Tyr705--?STAT3-->CELL_GROWTH	1.728	2	5136	-2.27795529
GLI1_Ser982	CELL_GROWTH	down-regulates	GLI1_Ser982--|GLI1-->CELL_GROWTH	1.469	2	5136	-2.504885202
OPTN_Ser177	CELL_GROWTH	up-regulates	OPTN_Ser177-->OPTN-->CELL_GROWTH	0.712	2	5136	-3.168151391
RPTOR_Ser792	CELL_GROWTH	-	RPTOR_Ser792--?RPTOR--[]MTORC1-->CELL_GROWTH	1.666	3	5136	-2.33227828
SUFU_Ser346	CELL_GROWTH	down-regulates	SUFU_Ser346-->SUFU--|GLI1-->CELL_GROWTH	1.495	3	5136	-2.482104593
AKT1S1_Ser212	CELL_GROWTH	down-regulates	AKT1S1_Ser212--|AKT1S1--[]MTORC1-->CELL_GROWTH	1.315	3	5136	-2.6398165
GLI1_Ser116	CELL_GROWTH	up-regulates	GLI1_Ser116-->GLI1-->CELL_GROWTH	1.417	2	5136	-2.550446419
RPTOR_Ser855	CELL_GROWTH	up-regulates	RPTOR_Ser855-->RPTOR--[]MTORC1-->CELL_GROWTH	1.369	3	5136	-2.592502928
TBK1_Tyr591	CELL_GROWTH	up-regulates	TBK1_Tyr591-->TBK1-->OPTN-->CELL_GROWTH	2.075	3	5136	-1.973921779
LEPR_Tyr1141	CELL_GROWTH	up-regulates	LEPR_Tyr1141-->LEPR-->STAT3-->CELL_GROWTH	1.829	3	5136	-2.189461386
RPS6KB1_Thr390	CELL_GROWTH	up-regulates	RPS6KB1_Thr390-->RPS6KB1-->GLI1-->CELL_GROWTH	1.757	3	5136	-2.252546149
OPTN_Ser513	CELL_GROWTH	up-regulates	OPTN_Ser513-->OPTN-->CELL_GROWTH	0.712	2	5136	-3.168151391
RPTOR_Ser792	CELL_GROWTH	down-regulates	RPTOR_Ser792--|RPTOR--[]MTORC1-->CELL_GROWTH	1.655	3	5136	-2.34191623
RPTOR_Ser696	CELL_GROWTH	-	RPTOR_Ser696--?RPTOR--[]MTORC1-->CELL_GROWTH	1.889	3	5136	-2.13689075
GLI1_Ser102	CELL_GROWTH	-	GLI1_Ser102--?GLI1-->CELL_GROWTH	1.443	2	5136	-2.52766581
RPS6KB1_Thr412	CELL_GROWTH	up-regulates	RPS6KB1_Thr412-->RPS6KB1-->GLI1-->CELL_GROWTH	1.963	3	5136	-2.072053633
AKT1S1_Ser183	CELL_GROWTH	down-regulates	AKT1S1_Ser183--|AKT1S1--[]MTORC1-->CELL_GROWTH	1.315	3	5136	-2.6398165
TSC2_Ser1254	CELL_GROWTH	-	TSC2_Ser1254--?TSC2--|RHEB-->MTORC1-->CELL_GROWTH	2.023	4	5136	-2.019482997
MAPK9_Tyr185	CELL_GROWTH	up-regulates	MAPK9_Tyr185-->MAPK9-->ELK1-->CELL_GROWTH	1.882	3	5136	-2.143023991
AKT1S1_Thr246	CELL_GROWTH	down-regulates	AKT1S1_Thr246--|AKT1S1--[]MTORC1-->CELL_GROWTH	1.546	3	5136	-2.437419552
TBK1_Ser527	CELL_GROWTH	down-regulates	TBK1_Ser527--|TBK1-->OPTN-->CELL_GROWTH	1.928	3	5136	-2.102719837
ITCH_Ser273	CELL_GROWTH	down-regulates	ITCH_Ser273-->ITCH--|GLI1-->CELL_GROWTH	1.949	3	5136	-2.084320115
SUFU_Ser342	CELL_GROWTH	down-regulates	SUFU_Ser342-->SUFU--|GLI1-->CELL_GROWTH	1.495	3	5136	-2.482104593
BTRC_Ser158	CELL_GROWTH	down-regulates	BTRC_Ser158-->BTRC--|GLI1-->CELL_GROWTH	2.028	3	5136	-2.015102111
ELK1_Ser389	CELL_GROWTH	up-regulates	ELK1_Ser389-->ELK1-->CELL_GROWTH	1.098	2	5136	-2.829946967
RHEB_Ser130	CELL_GROWTH	down-regulates	RHEB_Ser130--|RHEB-->MTORC1-->CELL_GROWTH	1.823	3	5136	-2.19471845
ULK3_Ser350	CELL_GROWTH	up-regulates	ULK3_Ser350-->ULK3-->GLI1-->CELL_GROWTH	1.979	3	5136	-2.058034797
GLI1_Thr1074	CELL_GROWTH	down-regulates	GLI1_Thr1074--|GLI1-->CELL_GROWTH	1.405	2	5136	-2.560960547
MTSS1_Ser322	CELL_GROWTH	down-regulates	MTSS1_Ser322--|MTSS1-->GLI1-->CELL_GROWTH	1.931	3	5136	-2.100091305
RPS6KB1_Thr252	CELL_GROWTH	up-regulates	RPS6KB1_Thr252-->RPS6KB1-->GLI1-->CELL_GROWTH	1.989	3	5136	-2.049273024
DEPTOR_Ser299	CELL_GROWTH	-	DEPTOR_Ser299--|DEPTOR--?MTORC1-->CELL_GROWTH	1.631	3	5136	-2.362944485
ITCH_Ser240	CELL_GROWTH	down-regulates	ITCH_Ser240-->ITCH--|GLI1-->CELL_GROWTH	1.949	3	5136	-2.084320115
RPTOR_Ser771	CELL_GROWTH	-	RPTOR_Ser771--?RPTOR--[]MTORC1-->CELL_GROWTH	2.006	3	5136	-2.03437801
GRK5_Thr485	CELL_INVASION	up-regulates	GRK5_Thr485-->GRK5--|CXCR4-->GNAI2--|CELL_INVASION	2.629	4	610	-1.988568464
CXCR4_Ser338	CELL_INVASION	up-regulates	CXCR4_Ser338--|CXCR4-->GNAI2--|CELL_INVASION	1.937	3	610	-2.58409304
USP14_Ser432	CELL_INVASION	down-regulates	USP14_Ser432-->USP14-->CXCR4-->GNAI2--|CELL_INVASION	2.529	4	610	-2.074626929
CXCR4_Ser339	CELL_INVASION	-	CXCR4_Ser339--?CXCR4-->GNAI2--|CELL_INVASION	1.772	3	610	-2.726089507
GRK5_Ser484	CELL_INVASION	up-regulates	GRK5_Ser484-->GRK5--|CXCR4-->GNAI2--|CELL_INVASION	2.629	4	610	-1.988568464
CXCR4_Ser324	CELL_INVASION	up-regulates	CXCR4_Ser324--|CXCR4-->GNAI2--|CELL_INVASION	1.937	3	610	-2.58409304
CXCR4_Ser325	CELL_INVASION	up-regulates	CXCR4_Ser325--|CXCR4-->GNAI2--|CELL_INVASION	1.937	3	610	-2.58409304
GNAI1_Tyr154	CELL_INVASION	down-regulates	GNAI1_Tyr154-->GNAI1--|CELL_INVASION	2.613	2	610	-2.002337819
JUN_Ser73	CELL_MIGRATION	up-regulates	JUN_Ser73-->JUN-->CELL_MIGRATION	1.264	2	4048	-2.42940084
PXN_Ser272	CELL_MIGRATION	-	PXN_Ser272--?PXN-->CELL_MIGRATION	1.08	2	4048	-2.574406548
JUN_Ser249	CELL_MIGRATION	-	JUN_Ser249--?JUN-->CELL_MIGRATION	1.819	2	4048	-1.992019493
TLN1_Ser425	CELL_MIGRATION	up-regulates	TLN1_Ser425-->TLN1-->A11/B1_INTEGRIN-->CELL_MIGRATION	1.825	3	4048	-1.987291046
AMOTL2_Ser159	CELL_MIGRATION	down-regulates	AMOTL2_Ser159--|AMOTL2-->CELL_MIGRATION	0.824	2	4048	-2.77615362
KIFC1_Ser6	CELL_MIGRATION	up-regulates	KIFC1_Ser6-->KIFC1-->CELL_MIGRATION	1.117	2	4048	-2.545247792
PXN_Ser178	CELL_MIGRATION	up-regulates	PXN_Ser178-->PXN-->CELL_MIGRATION	0.943	2	4048	-2.682372755
MOB1B_Thr12	CELL_MIGRATION	down-regulates	MOB1B_Thr12-->MOB1B-->LATS2--|AMOTL2-->CELL_MIGRATION	1.511	4	4048	-2.234746439
FOS_Thr232	CELL_MIGRATION	up-regulates	FOS_Thr232-->FOS-->JUN-->CELL_MIGRATION	1.723	3	4048	-2.067674645
PTK2_Tyr925	CELL_MIGRATION	up-regulates	PTK2_Tyr925-->PTK2-->PXN-->CELL_MIGRATION	1.807	3	4048	-2.001476387
FOS_Thr325	CELL_MIGRATION	up-regulates	FOS_Thr325-->FOS-->JUN-->CELL_MIGRATION	1.723	3	4048	-2.067674645
SUFU_Ser346	CELL_MIGRATION	-	SUFU_Ser346-->SUFU--?GLI2-->CELL_MIGRATION	1.405	3	4048	-2.318282336
PTK2B_Tyr580	CELL_MIGRATION	down-regulates	PTK2B_Tyr580-->PTK2B--|PXN-->CELL_MIGRATION	1.364	3	4048	-2.350593391
JUN_Ser243	CELL_MIGRATION	down-regulates	JUN_Ser243--|JUN-->CELL_MIGRATION	1.819	2	4048	-1.992019493
LATS2_Ser83	CELL_MIGRATION	down-regulates	LATS2_Ser83-->LATS2--|AMOTL2-->CELL_MIGRATION	1.723	3	4048	-2.067674645
FOS_Thr331	CELL_MIGRATION	up-regulates	FOS_Thr331-->FOS-->JUN-->CELL_MIGRATION	1.723	3	4048	-2.067674645
GIT1_Tyr246	CELL_MIGRATION	up-regulates	GIT1_Tyr246-->GIT1-->ARHGEF6-->CELL_MIGRATION	1.268	3	4048	-2.426248542
PXN_Ser85	CELL_MIGRATION	-	PXN_Ser85--?PXN-->CELL_MIGRATION	1.244	2	4048	-2.44516233
JUN_Thr239	CELL_MIGRATION	down-regulates	JUN_Thr239--|JUN-->CELL_MIGRATION	1.439	2	4048	-2.291487803
GLI2_Ser863	CELL_MIGRATION	down-regulates	GLI2_Ser863--|GLI2-->CELL_MIGRATION	1.049	2	4048	-2.598836858
MOB1A_Thr12	CELL_MIGRATION	down-regulates	MOB1A_Thr12-->MOB1A-->LATS2--|AMOTL2-->CELL_MIGRATION	1.476	4	4048	-2.262329047
ARHGEF6_Ser488	CELL_MIGRATION	up-regulates	ARHGEF6_Ser488-->ARHGEF6-->CELL_MIGRATION	1.36	2	4048	-2.353745689
PTK2B_Tyr906	CELL_MIGRATION	down-regulates	PTK2B_Tyr906-->PTK2B--|PXN-->CELL_MIGRATION	1.185	3	4048	-2.491658726
ARHGEF6_Ser684	CELL_MIGRATION	down-regulates	ARHGEF6_Ser684--|ARHGEF6-->CELL_MIGRATION	1.36	2	4048	-2.353745689
ARHGEF6_Ser225	CELL_MIGRATION	up-regulates	ARHGEF6_Ser225-->ARHGEF6-->CELL_MIGRATION	1.36	2	4048	-2.353745689
PTK2_Tyr576	CELL_MIGRATION	-	PTK2_Tyr576--?PTK2-->PXN-->CELL_MIGRATION	1.797	3	4048	-2.009357132
GLI2_Ser832	CELL_MIGRATION	down-regulates	GLI2_Ser832--|GLI2-->CELL_MIGRATION	1.049	2	4048	-2.598836858
MOB1A_Thr35	CELL_MIGRATION	down-regulates	MOB1A_Thr35-->MOB1A-->LATS2--|AMOTL2-->CELL_MIGRATION	1.426	4	4048	-2.301732772
MOB1A_Thr74	CELL_MIGRATION	down-regulates	MOB1A_Thr74-->MOB1A-->LATS2--|AMOTL2-->CELL_MIGRATION	1.476	4	4048	-2.262329047
JUN_Thr231	CELL_MIGRATION	down-regulates	JUN_Thr231--|JUN-->CELL_MIGRATION	1.559	2	4048	-2.196918863
LATS2_Ser380	CELL_MIGRATION	down-regulates	LATS2_Ser380-->LATS2--|AMOTL2-->CELL_MIGRATION	1.723	3	4048	-2.067674645
PXN_Tyr31	CELL_MIGRATION	up-regulates	PXN_Tyr31-->PXN-->CELL_MIGRATION	0.706	2	4048	-2.869146411
AMOTL2_Tyr107	CELL_MIGRATION	up-regulates	AMOTL2_Tyr107-->AMOTL2-->CELL_MIGRATION	1.35	2	4048	-2.361626434
MAPK10_Tyr223	CELL_MIGRATION	up-regulates	MAPK10_Tyr223-->MAPK10-->JUN-->CELL_MIGRATION	1.77	3	4048	-2.030635144
LATS2_Thr1041	CELL_MIGRATION	down-regulates	LATS2_Thr1041-->LATS2--|AMOTL2-->CELL_MIGRATION	1.495	3	4048	-2.247355631
GIT1_Ser46	CELL_MIGRATION	-	GIT1_Ser46--?GIT1-->ARHGEF6-->CELL_MIGRATION	1.451	3	4048	-2.282030909
GIT1_Tyr284	CELL_MIGRATION	up-regulates	GIT1_Tyr284-->GIT1-->ARHGEF6-->CELL_MIGRATION	1.268	3	4048	-2.426248542
DAB2IP_Ser971	CELL_MIGRATION	up-regulates	DAB2IP_Ser971--|DAB2IP--|CELL_MIGRATION	1.193	2	4048	-2.48535413
PTPRT_Tyr915	CELL_MIGRATION	up-regulates	PTPRT_Tyr915--|PTPRT--|PXN-->CELL_MIGRATION	1.784	3	4048	-2.019602101
PTK2_Tyr397	CELL_MIGRATION	-	PTK2_Tyr397--?PTK2-->PXN-->CELL_MIGRATION	1.789	3	4048	-2.015661728
ARHGEF6_Ser640	CELL_MIGRATION	down-regulates	ARHGEF6_Ser640--|ARHGEF6-->CELL_MIGRATION	1.36	2	4048	-2.353745689
PTK2_Tyr742	CELL_MIGRATION	up-regulates	PTK2_Tyr742-->PTK2-->PXN-->CELL_MIGRATION	1.797	3	4048	-2.009357132
DAB2IP_Ser728	CELL_MIGRATION	down-regulates	DAB2IP_Ser728-->DAB2IP--|CELL_MIGRATION	1.264	2	4048	-2.42940084
CXCR4_Ser339	CELL_MIGRATION	-	CXCR4_Ser339--?CXCR4-->GNAI2--|CELL_MIGRATION	1.842	3	4048	-1.97389378
ITGB1BP1_Thr38	CELL_MIGRATION	down-regulates	ITGB1BP1_Thr38-->ITGB1BP1--|A11/B1_INTEGRIN-->CELL_MIGRATION	1.818	3	4048	-1.992807568
JUN_Tyr170	CELL_MIGRATION	-	JUN_Tyr170--?JUN-->CELL_MIGRATION	1.624	2	4048	-2.145694021
SUFU_Ser342	CELL_MIGRATION	-	SUFU_Ser342-->SUFU--?GLI2-->CELL_MIGRATION	1.405	3	4048	-2.318282336
PXN_Tyr118	CELL_MIGRATION	-	PXN_Tyr118--?PXN-->CELL_MIGRATION	1.36	2	4048	-2.353745689
GLI2_Ser820	CELL_MIGRATION	down-regulates	GLI2_Ser820--|GLI2-->CELL_MIGRATION	1.049	2	4048	-2.598836858
KIFC1_Ser26	CELL_MIGRATION	up-regulates	KIFC1_Ser26-->KIFC1-->CELL_MIGRATION	1.283	2	4048	-2.414427425
JUN_Ser63	CELL_MIGRATION	up-regulates	JUN_Ser63-->JUN-->CELL_MIGRATION	1.244	2	4048	-2.44516233
LATS2_Ser872	CELL_MIGRATION	down-regulates	LATS2_Ser872-->LATS2--|AMOTL2-->CELL_MIGRATION	1.495	3	4048	-2.247355631
PTK2B_Tyr402	CELL_MIGRATION	down-regulates	PTK2B_Tyr402-->PTK2B--|PXN-->CELL_MIGRATION	1.364	3	4048	-2.350593391
[truncated: 4,218 more rows]
