# Supplementary material for: SIGNOR 4.0: the 2025 update with focus on phosphorylation data
Source: Nucleic Acids Res. 2025 Nov 17;54(D1):D682–90. doi: 10.1093/nar/gkaf1237 (PMC12807704; doi:10.1093/nar/gkaf1237)
Supplement: gkaf1237_Supplemental_Files [file gkaf1237_supplemental_files.zip › TableS3.xlsx]

## Sheet: Summary StatsCancer
Cancer	Cancer acronym	Phosphorylation site count
Breast cancer	Brca	1342
Clear cell renal cell carcinoma	Ccrcc	1674
Colon adenocarcinoma	Coad	1037
Glioblastoma	Gbm	1663
Head and neck squamous cell carcinoma	Hnscc	1753
Lung squamous cell carcinoma	Lscc	1395
Lung adenocarcinoma	Luad	1324
Ovarian cancer	Ov	1386
Pancreatic ductal adenocarcinoma	Pdac	1707
Uterine corpus endometrial carcinoma	Ucec	1037

## Sheet: Psite in cancer - extended
Cancer type	Phosphorylation site
Brca	AAK1_S637(Q2M2I8)
Brca	ABCF1_S140(Q8NE71)
Brca	ABI1_S216(Q8IZP0)
Brca	ABI1_S222(Q8IZP0)
Brca	ABI1_S225(Q8IZP0)
Brca	ABI1_Y213(Q8IZP0)
Brca	ABL1_Y393(P00519)
Brca	ACACA_S29(Q13085)
Brca	ACACA_S80(Q13085)
Brca	ACACB_S222(O00763)
Brca	ACLY_S455(P53396)
Brca	ACO1_S711(P21399)
Brca	ACP1_Y132(P24666)
Brca	ADAM17_T735(P78536)
Brca	ADD1_S408(P35611)
Brca	ADD1_S726(P35611)
Brca	ADD1_T724(P35611)
Brca	AGO2_S387(Q9UKV8)
Brca	AHNAK_S216(Q09666)
Brca	AHNAK_S5099(Q09666)
Brca	AHNAK_S5110(Q09666)
Brca	AHNAK_T694(Q09666)
Brca	AIMP1_S140(Q12904)
Brca	AKAP12_S627(Q02952)
Brca	AKAP12_S696(Q02952)
Brca	AKAP12_S732(Q02952)
Brca	AKAP13_S1565(Q12802)
Brca	AKT1_S129(P31749)
Brca	AKT1S1_S183(Q96B36)
Brca	AKT1S1_T246(Q96B36)
Brca	AKT1_S477(P31749)
Brca	AKT1_T308(P31749)
Brca	AKT2_S474(P31751)
Brca	ALDH1A1_T267(P00352)
Brca	AMOTL1_S793(Q8IY63)
Brca	AMOTL2_S759(Q9Y2J4)
Brca	AMPH_S272(P49418)
Brca	AMPH_T310(P49418)
Brca	ANKRD28_S1011(O15084)
Brca	ANP32B_T244(Q92688)
Brca	ANXA2_Y24(P07355)
Brca	AP2M1_T156(Q96CW1)
Brca	APBB1_T709(O00213)
Brca	ARAF_S299(P10398)
Brca	ARFIP1_S132(P53367)
Brca	ARHGAP22_S16(Q7Z5H3)
Brca	ARHGAP24_S415(Q8N264)
Brca	ARHGAP24_S437(Q8N264)
Brca	ARHGAP24_T452(Q8N264)
Brca	ARHGAP35_S1150(Q9NRY4)
Brca	ARHGAP35_S1236(Q9NRY4)
Brca	ARHGAP35_Y1105(Q9NRY4)
Brca	ARHGDIA_S101(P52565)
Brca	ARHGDIA_S34(P52565)
Brca	ARHGEF2_S151(Q92974)
Brca	ARHGEF2_S886(Q92974)
Brca	ARHGEF2_T679(Q92974)
Brca	ARHGEF6_S225(Q15052)
Brca	ARHGEF6_S640(Q15052)
Brca	ARHGEF6_S684(Q15052)
Brca	ARHGEF7_S518(Q14155)
Brca	ARID4A_S864(P29374)
Brca	ARMC10_S45(Q8N2F6)
Brca	ARNT_S77(P27540)
Brca	ARPC5_S77(O15511)
Brca	ARRB1_S412(P49407)
Brca	AR_S310(P10275)
Brca	AR_S516(P10275)
Brca	ASF1A_S192(Q9Y294)
Brca	ATF2_S90(P15336)
Brca	ATF2_T69(P15336)
Brca	ATF2_T71(P15336)
Brca	ATG14_S29(Q6ZNE5)
Brca	ATG16L1_S269(Q676U5-1)
Brca	ATG4B_S34(Q9Y4P1)
Brca	ATG4B_S383(Q9Y4P1)
Brca	ATG9A_S761(Q7Z3C6)
Brca	ATM_S1981(Q13315)
Brca	ATP1A1_S16(P05023)
Brca	ATP2A2_S663(P16615)
Brca	ATP2B1_S1178(P20020)
Brca	ATP7A_S1463(Q04656)
Brca	ATP7A_S1466(Q04656)
Brca	ATRIP_S224(Q8WXE1)
Brca	ATRIP_S239(Q8WXE1)
Brca	ATXN1_S775(P54253)
Brca	AXIN1_S217(O15169)
Brca	AXIN1_S486(O15169)
Brca	AXIN1_S77(O15169)
Brca	BAD_S118(Q92934)
Brca	BAD_S25(Q92934)
Brca	BAD_S75(Q92934)
Brca	BAD_S99(Q92934)
Brca	BAG3_S187(O95817)
Brca	BAG3_S289(O95817)
Brca	BAG3_S377(O95817)
Brca	BAG3_T285(O95817)
Brca	BAIAP2_S366(Q9UQB8)
Brca	BAZ1B_S158(Q9UIG0)
Brca	BCAR1_S428(P56945)
Brca	BCAR1_Y234(P56945)
Brca	BCAR1_Y387(P56945)
Brca	BCKDHA_S337(P12694)
Brca	BCL10_S138(O95999)
Brca	BCL2L11_S118(O43521)
Brca	BCL2L11_S87(O43521)
Brca	BCL2L11_S94(O43521)
Brca	BCL3_S41(P20749)
Brca	BCL6_S333(P41182)
Brca	BCL6_S343(P41182)
Brca	BCR_Y177(P11274)
Brca	BDKRB2_S375(P30411)
Brca	BLVRA_S230(P53004)
Brca	BLVRA_S237(P53004)
Brca	BRAF_S151(P15056)
Brca	BRAF_S365(P15056)
Brca	BRAF_S429(P15056)
Brca	BRAF_S465(P15056)
Brca	BRAF_T401(P15056)
Brca	BRCA1_S1191(P38398)
Brca	BRCA1_S1330(P38398)
Brca	BRCA1_S1457(P38398)
Brca	BRCA1_S1497(P38398)
Brca	BRCA1_S1524(P38398)
Brca	BRCA1_S1542(P38398)
Brca	BRD7_S263(Q9NPI1)
Brca	CABLES1_S313(Q8TDN4)
Brca	CABLES1_T309(Q8TDN4)
Brca	CABLES1_T415(Q8TDN4)
Brca	CAD_S1406(P27708)
Brca	CAD_S1859(P27708)
Brca	CALD1_S677(Q05682)
Brca	CALD1_S744(Q05682)
Brca	CALD1_S759(Q05682)
Brca	CALD1_S789(Q05682)
Brca	CALM2_Y100(P0DP24)
Brca	CAMK1D_T180(Q8IU85)
Brca	CAMK2B_T287(Q13554)
Brca	CAMKK2_S129(Q96RR4)
Brca	CAMKK2_S133(Q96RR4)
Brca	CAMKK2_S137(Q96RR4)
Brca	CAMKK2_S495(Q96RR4)
Brca	CAMKK2_S511(Q96RR4)
Brca	CAP1_S308(Q01518)
Brca	CAP1_S310(Q01518)
Brca	CAPZA1_S9(P52907)
Brca	CARD11_S644(Q9BXL7)
Brca	CARHSP1_S30(Q9Y2V2)
Brca	CARHSP1_S32(Q9Y2V2)
Brca	CARHSP1_S41(Q9Y2V2)
Brca	CARHSP1_S52(Q9Y2V2)
Brca	CAST_S133(P20810)
Brca	CAST_S45(P20810)
Brca	CAST_S655(P20810)
Brca	CAV2_S23(P51636)
Brca	CAV2_Y19(P51636)
Brca	CBL_S619(P22681)
Brca	CBL_Y371(P22681)
Brca	CBX3_S93(Q13185)
Brca	CBX5_S14(P45973)
Brca	CBY1_S20(Q9Y3M2)
Brca	CC2D1A_S208(Q6P1N0)
Brca	CCDC6_S244(Q16204)
Brca	CCDC88A_S1417(Q3V6T2)
Brca	CCM2_S384(Q9BSQ5)
Brca	CCND1_T286(P24385)
Brca	CCNE1_S387(P24864)
Brca	CCNL2_S330(Q96S94)
Brca	CCNL2_S338(Q96S94)
Brca	CCNL2_S369(Q96S94)
Brca	CCNO_S81(P22674)
Brca	CCNY_S326(Q8ND76)
Brca	CCP110_S170(O43303)
Brca	CCP110_S372(O43303)
Brca	CCP110_S400(O43303)
Brca	CCR5_S337(P51681)
Brca	CCR5_S349(P51681)
Brca	CCT2_S260(P78371)
Brca	CD163_S1084(Q86VB7)
Brca	CD274_S279(Q9NZQ7)
Brca	CD5_S483(P06127)
Brca	CDC16_S560(Q13042)
Brca	CDC20_S41(Q12834)
Brca	CDC25B_S323(P30305)
Brca	CDC25B_S353(P30305)
Brca	CDC25B_S375(P30305)
Brca	CDC25C_S168(P30307)
Brca	CDC25C_S216(P30307)
Brca	CDC42EP1_S113(Q00587)
Brca	CDC42EP4_S18(Q9H3Q1)
Brca	CDC6_S54(Q99741)
Brca	CDCA2_S977(Q69YH5)
Brca	CDCA5_S209(Q96FF9)
Brca	CDCA5_S33(Q96FF9)
Brca	CDK11B_T595(P21127)
Brca	CDK12_T893(Q9NYV4)
Brca	CDK16_S153(Q00536)
Brca	CDK18_S14(Q07002)
Brca	CDK1_T14(P06493)
Brca	CDK1_T161(P06493)
Brca	CDK1_Y15(P06493)
Brca	CDK5_Y15(Q00535)
Brca	CDK7_S164(P50613)
Brca	CDK7_T170(P50613)
Brca	CDK9_T186(P50750)
Brca	CDKN1A_S130(P38936)
Brca	CDKN1B_S10(P46527)
Brca	CDKN1B_S140(P46527)
Brca	CDKN1B_S178(P46527)
Brca	CEBPB_S231(P17676)
Brca	CEP131_S47(Q9UPN4)
Brca	CEP131_S78(Q9UPN4)
Brca	CEP55_S428(Q53EZ4)
Brca	CEP55_S436(Q53EZ4)
Brca	CEP76_S83(Q8TAP6)
Brca	CERS4_S350(Q9HA82)
Brca	CFL1_S24(P23528)
Brca	CFL1_Y68(P23528)
Brca	CHEK1_S280(O14757)
Brca	CHEK1_S286(O14757)
Brca	CHEK2_T387(O96017)
Brca	CHKB_S39(Q9Y259)
Brca	CHMP4C_S214(Q96CF2)
Brca	CKAP2_T623(Q8WWK9)
Brca	CLIP1_S195(P30622)
Brca	CLIP1_S312(P30622)
Brca	CLIP1_T287(P30622)
Brca	CLK2_S142(P49760)
Brca	CLOCK_S427(O15516)
Brca	CREB1_S257(P16220)
Brca	CREM_S271(Q03060)
Brca	CRIP2_S104(P52943)
Brca	CRKL_Y207(P46109)
Brca	CRK_Y221(P46108)
Brca	CROCC_S1460(Q5TZA2)
Brca	CRTC2_S70(Q53ET0)
Brca	CSNK1E_S389(P49674)
Brca	CSNK2B_S209(P67870)
Brca	CTDP1_S740(Q9Y5B0)
Brca	CTNNA1_S641(P35221)
Brca	CTNNB1_S191(P35222)
Brca	CTNNB1_S675(P35222)
Brca	CTNND1_S252(O60716)
Brca	CTNND1_S268(O60716)
Brca	CTNND1_S879(O60716)
Brca	CTNND1_T310(O60716)
Brca	CTPS1_S575(P17812)
Brca	CTPS2_S568(Q9NRF8)
Brca	CTTN_S298(Q14247)
Brca	CTTN_S348(Q14247)
Brca	CTTN_S405(Q14247)
Brca	CTTN_S418(Q14247)
Brca	CUX1_S1270(P39880)
Brca	CYBA_T147(P13498)
Brca	CYLD_S362(Q9NQC7)
Brca	CYLD_S418(Q9NQC7)
Brca	CYLD_S422(Q9NQC7)
Brca	DAP_S51(P51397)
Brca	DAXX_S668(Q9UER7)
Brca	DCX_S287(O43602)
Brca	DCX_S339(O43602)
Brca	DEK_S32(P35659)
Brca	DENND3_S472(A2RUS2)
Brca	DENND3_S490(A2RUS2)
Brca	DLC1_S642(Q96QB1)
Brca	DLC1_S946(Q96QB1)
Brca	DLG1_S158(Q12959)
Brca	DNAJB1_S151(P25685)
Brca	DNAJB1_S171(P25685)
Brca	DNM1L_S616(O00429)
Brca	DNM1_S774(Q05193)
Brca	DNM1_S778(Q05193)
Brca	DNMT1_S143(P26358)
Brca	DNMT1_S154(P26358)
Brca	DNMT1_S714(P26358)
Brca	DOCK1_T1772(Q14185)
Brca	DOK1_S446(Q99704)
Brca	DPYSL2_S522(Q16555)
Brca	DPYSL2_T509(Q16555)
Brca	DPYSL2_T514(Q16555)
Brca	DPYSL3_S518(Q14195)
Brca	DPYSL3_S522(Q14195)
Brca	DPYSL3_T509(Q14195)
Brca	DPYSL3_T514(Q14195)
Brca	DSN1_S109(Q9H410)
Brca	DTD1_S197(Q8TEA8)
Brca	DTNBP1_S297(Q96EV8)
Brca	DYNC1LI1_S516(Q9Y6G9)
Brca	DYRK1A_Y321(Q13627)
Brca	E2F1_S375(Q01094)
Brca	ECT2_T359(Q9H8V3)
Brca	ECT2_T373(Q9H8V3)
Brca	ECT2_T444(Q9H8V3)
Brca	EDC3_S161(Q96F86)
Brca	EEF1B2_S106(P24534)
Brca	EEF1D_S133(P29692)
Brca	EEF1D_S162(P29692)
Brca	EEF2K_S445(O00418)
Brca	EEF2K_S500(O00418)
Brca	EEF2K_S74(O00418)
Brca	EEF2_T57(P13639)
Brca	EEF2_T59(P13639)
Brca	EGFR_S1064(P00533)
Brca	EGFR_S1166(P00533)
Brca	EGFR_T693(P00533)
Brca	EIF2AK2_S83(P19525)
Brca	EIF2S2_S67(P20042)
Brca	EIF3J_S127(O75822)
Brca	EIF4B_S422(P23588)
Brca	EIF4EBP1_S112(Q13541)
Brca	EIF4EBP1_S65(Q13541)
Brca	EIF4EBP1_S83(Q13541)
Brca	EIF4EBP1_T37(Q13541)
Brca	EIF4EBP1_T46(Q13541)
Brca	EIF4EBP1_T70(Q13541)
Brca	EIF4ENIF1_S374(Q9NRA8)
Brca	EIF4ENIF1_S513(Q9NRA8)
Brca	EIF4ENIF1_S587(Q9NRA8)
Brca	EIF4ENIF1_S752(Q9NRA8)
Brca	EIF4G1_S1185(Q04637)
Brca	EIF4G2_T508(P78344)
Brca	EIF4G3_S1156(O43432)
Brca	EIF5_S390(P55010)
Brca	ELAVL1_S100(Q15717)
Brca	ELAVL1_S202(Q15717)
Brca	ELK1_S324(P19419)
Brca	EML4_S144(Q9HC35)
Brca	EML4_S146(Q9HC35)
Brca	ENO1_Y44(P06733)
Brca	ENSA_S67(O43768)
Brca	EP300_S1038(Q09472)
Brca	EP300_S2315(Q09472)
Brca	EPS15_S796(P42566)
Brca	EPS8_S625(Q12929)
Brca	ERBB2_Y1248(P04626)
Brca	ERBB4_T699(Q15303)
Brca	ERF_T526(P50548)
Brca	ERRFI1_S251(Q9UJM3)
Brca	ESPL1_S1126(Q14674)
Brca	ESR1_S167(P03372)
Brca	ETS1_S251(P14921)
Brca	ETS1_S282(P14921)
Brca	ETS1_S285(P14921)
Brca	ETS1_T38(P14921)
Brca	ETV3_S139(P41162)
Brca	ETV6_S213(P41212)
Brca	EXOC7_S250(Q9UPT5)
Brca	EZH2_T345(Q15910)
Brca	EZH2_T367(Q15910)
Brca	EZH2_T487(Q15910)
Brca	F11R_S284(Q9Y624)
Brca	F5_S692(P12259)
Brca	FADD_S194(Q13158)
Brca	FAM83G_S356(A6ND36)
Brca	FAM83G_S610(A6ND36)
Brca	FBXO4_S12(Q9UKT5)
Brca	FBXW8_S85(Q8N3Y1)
Brca	FERMT2_S177(Q96AC1)
Brca	FERMT3_S484(Q86UX7)
Brca	FH_T90(P07954)
Brca	FLII_S436(Q13045)
Brca	FLNA_S2152(P21333)
Brca	FLNC_S2233(Q14315)
Brca	FLNC_S2236(Q14315)
Brca	FMNL2_S1016(Q96PY5)
Brca	FOS_S362(P01100)
Brca	FOXC1_S241(Q12948)
Brca	FOXK2_S373(Q01167)
Brca	FOXK2_S428(Q01167)
Brca	FOXM1_T611(Q08050)
Brca	FOXO1_S256(Q12778)
Brca	FOXO1_S329(Q12778)
Brca	FOXO3_S215(O43524)
Brca	FOXO3_S253(O43524)
Brca	FOXO3_S294(O43524)
Brca	FOXO3_S413(O43524)
Brca	FOXO3_S555(O43524)
Brca	FOXO3_T32(O43524)
Brca	FOXO4_S197(P98177)
Brca	FOXO4_S230(P98177)
Brca	FOXO4_T32(P98177)
Brca	FUNDC1_S13(Q8IVP5)
Brca	FXYD1_S83(O00168)
Brca	FYN_S21(P06241)
Brca	G3BP1_S149(Q13283)
Brca	GAB1_S381(Q13480)
Brca	GAB1_S551(Q13480)
Brca	GAB1_Y627(Q13480)
Brca	GAB1_Y659(Q13480)
Brca	GAB2_S623(Q9UQC2)
Brca	GAS2L1_S352(Q99501)
Brca	GATA2_S192(P23769)
Brca	GFPT1_S205(Q06210)
Brca	GIGYF2_S30(Q6Y7W6)
Brca	GJA1_S279(P17302)
Brca	GJA1_S330(P17302)
Brca	GJA1_S365(P17302)
Brca	GJA1_S373(P17302)
Brca	GLI3_S1006(P10071)
Brca	GLI3_S849(P10071)
Brca	GLI3_S865(P10071)
Brca	GLI3_S877(P10071)
Brca	GLI3_S907(P10071)
Brca	GLI3_S980(P10071)
Brca	GOLGA2_S37(Q08379)
Brca	GP1BB_S191(P13224)
Brca	GPHN_S270(Q9NQX3)
Brca	GPRC5A_Y347(Q8NFJ5)
Brca	GRB7_S194(Q14451)
Brca	GRK2_S670(P25098)
Brca	GRK6_S484(P43250)
Brca	GSK3A_S21(P49840)
Brca	GSK3B_S9(P49841)
Brca	GSK3B_Y216(P49841)
Brca	GSTP1_S43(P09211)
Brca	GTF2F1_S385(P35269)
Brca	GTF2F1_T389(P35269)
Brca	GTF2I_S412(P78347)
Brca	GTF2I_S674(P78347)
Brca	GTF2I_S784(P78347)
Brca	GTF2I_Y503(P78347)
Brca	GYS1_S645(P13807)
Brca	GYS1_S649(P13807)
Brca	GYS1_S698(P13807)
Brca	HBP1_S380(O60381)
Brca	HBP1_S402(O60381)
Brca	HDAC1_S421(Q13547)
Brca	HDAC2_S422(Q92769)
Brca	HDAC3_S424(O15379)
Brca	HDAC4_S467(P56524)
Brca	HDAC4_S584(P56524)
Brca	HDAC6_S22(Q9UBN7)
Brca	HDAC7_S155(Q8WUI4)
Brca	HDAC7_S181(Q8WUI4)
Brca	HDAC7_S358(Q8WUI4)
Brca	HJURP_S486(Q8NCD3)
Brca	HMGA1_S103(P17096)
Brca	HMGA1_S36(P17096)
Brca	HMGA1_S44(P17096)
Brca	HMGA1_T53(P17096)
Brca	HMGA2_S44(P52926)
Brca	HMGN1_S25(P05114)
Brca	HMGN1_S8(P05114)
Brca	HMGN2_S25(P05204)
Brca	HMGN2_S29(P05204)
Brca	HNRNPA0_S84(Q13151)
Brca	HNRNPA1_S199(P09651)
Brca	HNRNPA1_S95(P09651)
Brca	HNRNPC_S253(P07910)
Brca	HNRNPC_S260(P07910)
Brca	HNRNPC_S299(P07910)
Brca	HNRNPD_S83(Q14103)
Brca	HNRNPD_S87(Q14103)
Brca	HNRNPH1_S104(P31943)
Brca	HNRNPK_S216(P61978)
Brca	HNRNPK_S284(P61978)
Brca	HOMER3_S120(Q9NSC5)
Brca	HOMER3_S159(Q9NSC5)
Brca	HOXB6_S214(P17509)
Brca	HSF1_S121(Q00613)
Brca	HSF1_S303(Q00613)
Brca	HSF1_S320(Q00613)
Brca	HSF1_S363(Q00613)
Brca	HSP90AA1_S231(P07900)
Brca	HSP90AA1_S263(P07900)
Brca	HSP90AB1_S226(P08238)
Brca	HSP90AB1_S255(P08238)
Brca	HSPB1_S15(P04792)
Brca	HSPB1_T143(P04792)
Brca	HSPB6_S16(O14558)
Brca	HSPB8_S24(Q9UJY1)
Brca	HSPB8_S57(Q9UJY1)
Brca	HSPB8_T87(Q9UJY1)
Brca	HTT_S1199(P42858)
Brca	HTT_S419(P42858)
Brca	ID2_T27(Q02363)
Brca	IFITM3_Y20(Q01628)
Brca	IGF2R_S2347(P11717)
Brca	IGF2R_S2409(P11717)
Brca	IGF2R_S2484(P11717)
Brca	IKBKB_S672(O14920)
Brca	IKBKB_S675(O14920)
Brca	IKBKB_S697(O14920)
Brca	IKZF1_S361(Q13422)
Brca	IKZF1_S63(Q13422)
Brca	IL16_S845(Q14005)
Brca	INCENP_S894(Q9NQS7)
Brca	INPPL1_Y986(O15357)
Brca	IQGAP1_S1443(P46940)
Brca	IQGAP1_Y1510(P46940)
Brca	IRS1_S1100(P35568)
Brca	IRS1_S1101(P35568)
Brca	IRS1_S1222(P35568)
Brca	IRS1_S270(P35568)
Brca	IRS1_S307(P35568)
Brca	IRS1_S323(P35568)
Brca	IRS1_S330(P35568)
Brca	IRS1_S341(P35568)
Brca	IRS1_S345(P35568)
Brca	IRS1_S527(P35568)
Brca	IRS1_S531(P35568)
Brca	IRS1_S636(P35568)
Brca	IRX2_S317(Q9BZI1)
Brca	ISCU_S14(Q9H1K1)
Brca	ITCH_S240(Q96J02)
Brca	ITGA4_S1021(P13612)
Brca	ITGB4_S1494(P16144)
Brca	ITPR1_S1598(Q14643)
Brca	IWS1_S720(Q96ST2)
Brca	JAK2_S523(O60674)
Brca	JDP2_T148(Q8WYK2)
Brca	JMJD1C_T505(Q15652)
Brca	JUNB_T102(P17275)
Brca	JUNB_T255(P17275)
Brca	JUND_S100(P17535)
Brca	JUN_S243(P05412)
Brca	JUN_S63(P05412)
Brca	KAT5_T158(Q92993)
Brca	KAT7_S57(O95251)
Brca	KAT7_T85(O95251)
Brca	KAT7_T88(O95251)
Brca	KATNA1_S109(O75449)
Brca	KDM1A_S131(O60341)
Brca	KDM1A_S137(O60341)
Brca	KDM4B_S566(O94953)
Brca	KDM5B_S1456(Q9UGL1)
Brca	KHDRBS1_S58(Q07666)
Brca	KHDRBS1_T84(Q07666)
Brca	KHSRP_S193(Q92945)
Brca	KHSRP_S274(Q92945)
Brca	KIDINS220_S918(Q9ULH0)
Brca	KIF11_T926(P52732)
Brca	KIF13B_S1381(Q9NQT8)
Brca	KIF13B_S1410(Q9NQT8)
Brca	KIF20B_T1644(Q96Q89)
Brca	KIF22_T463(Q14807)
Brca	KIF4A_S801(O95239)
Brca	KIF4A_T1161(O95239)
Brca	KIF4A_T799(O95239)
Brca	KIT_S959(P10721)
Brca	KLC1_S460(Q07866)
Brca	KLC2_S582(Q9H0B6)
Brca	KLF10_S206(Q13118)
Brca	KLF5_S153(Q13887)
Brca	KNL1_S60(Q8NG31)
Brca	KRT18_S34(P05783)
Brca	KRT19_Y391(P08727)
Brca	KRT20_S13(P35900)
Brca	KRT8_S432(P05787)
Brca	KRT8_S74(P05787)
Brca	KSR1_S406(Q8IVT5)
Brca	LARP1_S1056(Q6PKG0)
Brca	LARP6_S409(Q9BRS8)
Brca	LASP1_S146(Q14847)
Brca	LASP1_S99(Q14847)
Brca	LATS1_S464(O95835)
Brca	LATS1_S909(O95835)
Brca	LATS2_S380(Q9NRM7)
Brca	LDHA_Y10(P00338)
Brca	LIG1_S66(P18858)
Brca	LIG1_S76(P18858)
Brca	LIMA1_S362(Q9UHB6)
Brca	LIMA1_S604(Q9UHB6)
Brca	LIMK1_S323(P53667)
Brca	LIN52_S28(Q52LA3)
Brca	LIN9_T96(Q5TKA1)
Brca	LIPE_S853(Q05469)
Brca	LIPE_S855(Q05469)
Brca	LIPE_S950(Q05469)
Brca	LLGL2_S653(Q6P1M3)
Brca	LMNA_S22(P02545)
Brca	LMNA_S390(P02545)
Brca	LMNA_S392(P02545)
Brca	LMNA_S403(P02545)
Brca	LMNA_S404(P02545)
Brca	LMNA_S525(P02545)
Brca	LMNB1_S395(P20700)
Brca	LMTK2_S1450(Q8IWU2)
Brca	LPCAT2_S34(Q7L5N7)
Brca	LPIN1_S106(Q14693)
Brca	LRP1_S4520(Q07954)
Brca	LRP1_S4523(Q07954)
Brca	LRP1_T4460(Q07954)
Brca	LRP6_S1490(O75581)
Brca	LSP1_S204(P33241)
Brca	LSP1_S252(P33241)
Brca	LYN_S13(P07948)
Brca	LYN_Y397(P07948)
Brca	MAD2L1BP_S102(Q15013)
Brca	MAF1_S60(Q9H063)
Brca	MAF1_S75(Q9H063)
Brca	MAGI1_S741(Q96QZ7)
Brca	MAP2K1_T286(Q02750)
Brca	MAP2K1_T386(Q02750)
Brca	MAP2K2_S222(P36507)
Brca	MAP2K4_S257(P45985)
Brca	MAP2K4_S80(P45985)
Brca	MAP2K5_S149(Q13163)
Brca	MAP2K6_S207(P52564)
Brca	MAP2_S1540(P11137)
Brca	MAP2_S1782(P11137)
Brca	MAP2_S1799(P11137)
Brca	MAP3K11_S548(Q16584)
Brca	MAP3K11_S793(Q16584)
Brca	MAP3K3_S166(Q99759)
Brca	MAP3K3_S337(Q99759)
Brca	MAP4_S1073(P27816)
Brca	MAP4_S696(P27816)
Brca	MAP4_S787(P27816)
Brca	MAP4_S928(P27816)
Brca	MAP4_S941(P27816)
Brca	MAP4_T521(P27816)
Brca	MAPK13_Y182(O15264)
Brca	MAPK14_Y182(Q16539)
Brca	MAPK1_T185(P28482)
Brca	MAPK1_Y187(P28482)
Brca	MAPK3_T202(P27361)
Brca	MAPK3_Y204(P27361)
Brca	MAPK4_S186(P31152)
Brca	MAPK6_S189(Q16659)
Brca	MAPK7_S567(Q13164)
Brca	MAPK7_S731(Q13164)
Brca	MAPK7_Y221(Q13164)
Brca	MAPK8IP3_S365(Q9UPT6)
Brca	MAPK8_Y185(P45983)
Brca	MAPK9_Y185(P45984)
Brca	MAPKAPK2_T222(P49137)
Brca	MAPKAPK2_T334(P49137)
Brca	MAPKAPK5_S354(Q8IW41)
Brca	MAPKAPK5_T182(Q8IW41)
Brca	MAPRE3_S176(Q9UPY8)
Brca	MAPT_S515(P10636)
Brca	MAPT_S519(P10636)
Brca	MAPT_S531(P10636)
Brca	MAPT_S552(P10636)
Brca	MAPT_S554(P10636)
Brca	MAPT_S579(P10636)
Brca	MAPT_S641(P10636)
Brca	MAPT_S673(P10636)
Brca	MAPT_S713(P10636)
Brca	MAPT_S717(P10636)
Brca	MAPT_S721(P10636)
Brca	MAPT_T498(P10636)
Brca	MAPT_T522(P10636)
Brca	MAPT_T529(P10636)
Brca	MAPT_T534(P10636)
Brca	MAPT_T548(P10636)
Brca	MARCKS_S101(P29966)
Brca	MARCKS_S118(P29966)
Brca	MARCKS_S170(P29966)
Brca	MARCKS_S46(P29966)
Brca	MARK2_S212(Q7KZI7)
Brca	MARK2_S409(Q7KZI7)
Brca	MARK3_T564(P27448)
Brca	MASTL_S453(Q96GX5)
Brca	MBD3_S85(O95983)
Brca	MBP_S141(P02686)
Brca	MBP_T232(P02686)
Brca	MCL1_T163(Q07820)
Brca	MCM2_S108(P49736)
Brca	MCM2_S139(P49736)
Brca	MCM2_S27(P49736)
Brca	MCM2_S41(P49736)
Brca	MCM3_S160(P25205)
Brca	MCM3_T722(P25205)
Brca	MCM4_S32(P33991)
Brca	MCM4_T110(P33991)
Brca	MCM4_T19(P33991)
Brca	MCOLN1_S557(Q9GZU1)
Brca	MCRIP1_S21(C9JLW8)
Brca	MCRIP1_T30(C9JLW8)
Brca	MDC1_S299(Q14676)
Brca	MDC1_S376(Q14676)
Brca	MDC1_T455(Q14676)
Brca	MDM2_S166(Q00987)
Brca	ME1_S336(P48163)
Brca	MECOM_S1039(Q03112)
Brca	MECOM_S624(Q03112)
Brca	MECOM_S726(Q03112)
Brca	MECP2_S423(P51608)
Brca	MECP2_S80(P51608)
Brca	MEF2A_S408(Q02078)
Brca	MEF2C_S396(Q06413)
Brca	MEF2D_S180(Q14814)
Brca	MEF2D_S251(Q14814)
Brca	MEF2D_S444(Q14814)
Brca	MEF2D_S98(Q14814)
Brca	MEFV_S242(O15553)
Brca	MELK_S356(Q14680)
Brca	MELK_S529(Q14680)
Brca	METTL3_S43(Q86U44)
Brca	METTL3_S50(Q86U44)
Brca	MFF_S155(Q9GZY8)
Brca	MIIP_S303(Q5JXC2)
Brca	MKNK1_S39(Q9BUB5)
Brca	MNX1_S77(P50219)
Brca	MORC2_S739(Q9Y6X9)
Brca	MORC2_T717(Q9Y6X9)
Brca	MORC2_T733(Q9Y6X9)
Brca	MPLKIP_T120(Q8TAP9)
Brca	MPZL1_Y263(O95297)
Brca	MTOR_S1261(P42345)
Brca	MTOR_S2481(P42345)
Brca	MUC1_S1227(P15941)
Brca	MUC1_Y1229(P15941)
Brca	MVD_S96(P53602)
Brca	MYBL2_T405(P10244)
Brca	MYBL2_T487(P10244)
Brca	MYBL2_T494(P10244)
Brca	MYBL2_T518(P10244)
Brca	MYB_S532(P10242)
Brca	MYH10_S1937(P35580)
Brca	MYH9_S1943(P35579)
Brca	MYL12A_T18(P19105)
Brca	MYLK_S1208(Q15746)
Brca	MYLK_S1760(Q15746)
Brca	MYO6_T405(Q9UM54)
Brca	MYO9B_T1346(Q13459)
Brca	NBN_S343(O60934)
Brca	NBN_S397(O60934)
Brca	NBN_S432(O60934)
Brca	NBN_S615(O60934)
Brca	NCF1_S320(P14598)
Brca	NCF1_S345(P14598)
Brca	NCF1_S348(P14598)
Brca	NCK1_Y105(P16333)
Brca	NCL_T84(P19338)
Brca	NCOA2_S487(Q15596)
Brca	NCOA2_S493(Q15596)
Brca	NCOA2_S499(Q15596)
Brca	NCOA3_S1330(Q9Y6Q9)
Brca	NCOA3_S728(Q9Y6Q9)
Brca	NCOA3_S857(Q9Y6Q9)
Brca	NCOA3_S867(Q9Y6Q9)
Brca	NDE1_S282(Q9NXR1)
Brca	NDEL1_S198(Q9GZM8)
Brca	NDEL1_S231(Q9GZM8)
Brca	NDEL1_T219(Q9GZM8)
Brca	NDRG1_S330(Q92597)
Brca	NDRG2_S332(Q9UN36)
Brca	NDRG2_T330(Q9UN36)
Brca	NDUFV3_S105(P56181)
Brca	NEDD1_S397(Q8NHV4)
Brca	NEDD1_S405(Q8NHV4)
Brca	NEDD1_T550(Q8NHV4)
Brca	NEDD4L_S448(Q96PU5)
Brca	NEFH_S518(P12036)
Brca	NEFH_S526(P12036)
Brca	NEK6_S206(Q9HC98)
Brca	NEK7_S195(Q8TDX7)
Brca	NEK9_S944(Q8TD19)
Brca	NES_T315(P48681)
Brca	NF2_S13(P35240)
Brca	NF2_S518(P35240)
Brca	NFAT5_T135(O94916)
Brca	NFATC1_S245(O95644)
Brca	NFATC1_S257(O95644)
Brca	NFATC1_S261(O95644)
Brca	NFATC1_S269(O95644)
Brca	NFATC2_S217(Q13469)
Brca	NFATC2_S221(Q13469)
Brca	NFATC2_S326(Q13469)
Brca	NFATC4_S289(Q14934)
Brca	NFKB1_S903(P19838)
Brca	NFKB1_S907(P19838)
Brca	NFKB1_S937(P19838)
Brca	NFYA_S326(P23511)
Brca	NIFK_T234(Q9BYG3)
Brca	NLRC4_S533(Q9NPP4)
Brca	NME1_S120(P15531)
Brca	NME1_S122(P15531)
Brca	NOLC1_S623(Q14978)
Brca	NOS3_S114(P29474)
Brca	NOS3_S1177(P29474)
Brca	NOS3_S633(P29474)
Brca	NOTCH2_S2070(Q04721)
Brca	NPM1_S125(P06748)
Brca	NPM1_S70(P06748)
Brca	NPM1_T199(P06748)
Brca	NR1H3_S198(Q13133)
Brca	NR3C1_S134(P04150)
Brca	NR3C1_S203(P04150)
Brca	NR3C1_S508(P04150)
Brca	NRBF2_S113(Q96F24)
Brca	NRBF2_S120(Q96F24)
Brca	NSFL1C_S140(Q9UNZ2)
Brca	NUCKS1_S181(Q9H1E3)
Brca	NUMA1_T2055(Q14980)
Brca	NUMB_S276(P49757)
Brca	NUP153_S529(P49790)
Brca	NUP153_T388(P49790)
Brca	NUP50_S221(Q9UKX7)
Brca	NUP50_S315(Q9UKX7)
Brca	NUP98_S608(P52948)
Brca	NUP98_S612(P52948)
Brca	NUP98_S623(P52948)
Brca	NUP98_S839(P52948)
Brca	NUP98_T670(P52948)
Brca	OCLN_S408(Q16625)
Brca	ODF2_S820(Q5BJF6)
Brca	OPTN_S177(Q96CV9)
Brca	OPTN_S513(Q96CV9)
Brca	ORC1_S273(Q13415)
Brca	ORC1_T375(Q13415)
Brca	ORC2_T226(Q13416)
Brca	OSBP_S240(P22059)
Brca	OSTF1_S202(Q92882)
Brca	OTUD5_S177(Q96G74)
Brca	OXSR1_S325(O95747)
Brca	OXSR1_T185(O95747)
Brca	PACSIN1_S346(Q9BY11)
Brca	PAK1_S174(Q13153)
Brca	PAK1_S204(Q13153)
Brca	PAK1_T212(Q13153)
Brca	PAK2_S141(Q13177)
Brca	PAK2_S197(Q13177)
Brca	PAK2_S20(Q13177)
Brca	PAK2_S55(Q13177)
Brca	PAK2_T169(Q13177)
Brca	PAK2_T402(Q13177)
Brca	PAK4_S474(O96013)
Brca	PALLD_S1118(Q8WX93)
Brca	PAM_S946(P19021)
Brca	PAPOLA_S537(P51003)
Brca	PAPOLA_S545(P51003)
Brca	PARD3_S827(Q8TEW0)
Brca	PARD3_S873(Q8TEW0)
Brca	PARD3_S962(Q8TEW0)
Brca	PARN_S557(O95453)
Brca	PARP1_S179(P09874)
Brca	PARP1_S782(P09874)
Brca	PCBP2_S173(Q15366)
Brca	PCBP2_S189(Q15366)
Brca	PCBP2_S272(Q15366)
Brca	PCM1_S372(Q15154)
Brca	PDCD4_S457(Q53EL6)
Brca	PDCD4_S67(Q53EL6)
Brca	PDCD5_S119(O14737)
Brca	PDCL_S25(Q13371)
Brca	PDE3A_S312(Q14432)
Brca	PDE3A_S438(Q14432)
Brca	PDE3A_S492(Q14432)
Brca	PDE3B_S318(Q13370)
Brca	PDE3B_S442(Q13370)
Brca	PDE4A_S152(P27815)
Brca	PDE8A_S359(O60658)
Brca	PDHA1_S232(P08559)
Brca	PDHA1_S293(P08559)
Brca	PDPK1_S241(O15530)
Brca	PDPK1_S25(O15530)
Brca	PDXDC1_T691(Q6P996)
Brca	PEA15_S104(Q15121)
Brca	PEA15_S116(Q15121)
Brca	PEBP1_T42(P30086)
Brca	PECAM1_Y713(P16284)
Brca	PFKFB2_S466(O60825)
Brca	PFKFB2_S483(O60825)
Brca	PFKFB3_S461(Q16875)
Brca	PFKP_S386(Q01813)
Brca	PGAM1_S118(P18669)
Brca	PGR_S20(P06401)
Brca	PGR_S81(P06401)
Brca	PHB2_S91(Q99623)
Brca	PHF2_S1056(O75151)
Brca	PHF2_S899(O75151)
Brca	PHKA1_S985(P46020)
Brca	PI4KB_S277(Q9UBF8)
Brca	PIAS1_S510(O75925)
Brca	PIK3C2A_S259(O00443)
Brca	PIK3R1_S154(P27986)
Brca	PIK3R1_S608(P27986)
Brca	PIK3R1_Y580(P27986)
Brca	PIKFYVE_S307(Q9Y2I7)
Brca	PIP5K1B_S413(O14986)
Brca	PITPNC1_S274(Q9UKF7)
Brca	PITPNC1_S299(Q9UKF7)
Brca	PKD2_S812(Q13563)
Brca	PKM_S37(P14618)
Brca	PKN1_S374(Q16512)
Brca	PKN1_S537(Q16512)
Brca	PKN1_S562(Q16512)
Brca	PKN2_T816(Q16513)
Brca	PKP1_S118(Q13835)
Brca	PKP1_S185(Q13835)
Brca	PKP1_S191(Q13835)
Brca	PLA2G4A_S727(P47712)
Brca	PLCB3_S537(Q01970)
Brca	PLCG1_S1248(P19174)
Brca	PLEK_S117(P08567)
Brca	PLIN1_S81(O60240)
Brca	PLK1_T210(P53350)
Brca	PLN_S16(P26678)
Brca	PML_S36(P29590)
Brca	PML_S38(P29590)
Brca	PML_S403(P29590)
Brca	PML_S40(P29590)
Brca	PML_S518(P29590)
Brca	PML_S527(P29590)
Brca	PML_S530(P29590)
Brca	PML_S565(P29590)
Brca	PML_S8(P29590)
Brca	PML_T28(P29590)
Brca	PML_T409(P29590)
Brca	POLM_S12(Q9NP87)
Brca	POLM_S372(Q9NP87)
Brca	POLR2A_S1861(P24928)
Brca	POLR2A_S1864(P24928)
Brca	POLR2A_S1868(P24928)
Brca	POLR2A_S1882(P24928)
Brca	POU2F1_S385(P14859)
Brca	PPARG_S112(P37231)
Brca	PPM1B_S195(O75688)
Brca	PPM1D_S40(O15297)
Brca	PPM1G_S183(O15355)
Brca	PPME1_S15(Q9Y570)
Brca	PPP1CA_T320(P62136)
Brca	PPP1R12A_S445(O14974)
Brca	PPP1R12A_S910(O14974)
Brca	PPP1R12A_T853(O14974)
Brca	PPP1R13L_S113(Q8WUF5)
Brca	PPP1R13L_S84(Q8WUF5)
Brca	PPP1R1A_S67(Q13522)
Brca	PPP1R1B_S102(Q9UD71)
Brca	PPP1R1B_T34(Q9UD71)
Brca	PPP1R1B_T75(Q9UD71)
Brca	PPP1R2_S121(P41236)
Brca	PPP1R2_S87(P41236)
Brca	PPP1R8_S204(Q12972)
Brca	PPP1R9B_S94(Q96SB3)
Brca	PPP2R5A_S41(Q15172)
Brca	PPP2R5D_S573(Q14738)
Brca	PPP6R2_S771(O75170)
Brca	PRC1_T470(O43663)
Brca	PRC1_T481(O43663)
Brca	PRDX1_S32(Q06830)
Brca	PRDX6_T177(P30041)
Brca	PRKAA1_S486(Q13131)
Brca	PRKAA1_S496(Q13131)
Brca	PRKAB1_S108(Q9Y478)
Brca	PRKAR1A_S83(P10644)
Brca	PRKAR2A_S99(P13861)
Brca	PRKAR2B_S114(P31323)
Brca	PRKCA_S226(P17252)
Brca	PRKCA_T638(P17252)
Brca	PRKCB_T500(P05771)
Brca	PRKCB_T642(P05771)
Brca	PRKCD_S299(Q05655)
Brca	PRKCD_S302(Q05655)
Brca	PRKCD_S645(Q05655)
Brca	PRKCD_S664(Q05655)
Brca	PRKCD_T141(Q05655)
Brca	PRKCD_T507(Q05655)
Brca	PRKCD_Y313(Q05655)
Brca	PRKCD_Y334(Q05655)
Brca	PRKCE_T710(Q02156)
Brca	PRKCQ_T538(Q04759)
Brca	PRKCZ_T560(Q05513)
Brca	PRKD1_S205(Q15139)
Brca	PRKD1_S910(Q15139)
Brca	PRKD2_S710(Q9BZL6)
Brca	PRKD2_S876(Q9BZL6)
Brca	PRKDC_S2612(P78527)
Brca	PRKDC_S2624(P78527)
Brca	PRPS1_S103(P60891)
Brca	PSEN1_T354(P49768)
Brca	PSIP1_S206(O75475)
Brca	PSMD2_S361(Q13200)
Brca	PSME3_S247(P61289)
Brca	PTBP1_S16(P26599)
Brca	PTEN_S385(P60484)
Brca	PTGES3_S113(Q15185)
Brca	PTK2_S843(Q05397)
Brca	PTK2_S910(Q05397)
Brca	PTK2_Y576(Q05397)
Brca	PTK6_Y447(Q13882)
Brca	PTOV1_S36(Q86YD1)
Brca	PTPN11_Y542(Q06124)
Brca	PTPN11_Y580(Q06124)
Brca	PTPN12_S435(Q05209)
Brca	PTPN1_S50(P18031)
Brca	PTPN2_S304(P17706)
Brca	PTPN3_S359(P26045)
Brca	PTPN6_Y536(P29350)
Brca	PTPN6_Y564(P29350)
Brca	PTPN7_S44(P35236)
Brca	PTPN7_T66(P35236)
Brca	PTPRA_S189(P18433)
Brca	PTPRA_Y798(P18433)
Brca	PTS_S19(Q03393)
Brca	PTTG1_S165(O95997)
Brca	PXN_S272(P49023)
Brca	PXN_S85(P49023)
Brca	PXN_Y118(P49023)
Brca	PYGL_S430(P06737)
Brca	RAB11FIP1_S234(Q6WKZ4)
Brca	RAB11FIP5_S307(Q9BXF6)
Brca	RAB7A_S72(P51149)
Brca	RABEP1_S407(Q15276)
Brca	RAD21_S175(O60216)
Brca	RAD50_S635(Q92878)
Brca	RAD9A_S328(Q99638)
Brca	RAF1_S296(P04049)
Brca	RAF1_S29(P04049)
Brca	RAF1_S43(P04049)
Brca	RAF1_S497(P04049)
Brca	RAF1_S621(P04049)
Brca	RAF1_S642(P04049)
Brca	RAI14_T249(Q9P0K7)
Brca	RALGAPA2_S486(Q2PPJ7)
Brca	RALGAPA2_S696(Q2PPJ7)
Brca	RALGAPA2_T715(Q2PPJ7)
Brca	RANBP2_S2276(P49792)
Brca	RANBP2_T2153(P49792)
Brca	RANGAP1_S428(P46060)
Brca	RANGAP1_S442(P46060)
Brca	RAN_S135(P62826)
Brca	RAP1GAP_S484(P47736)
Brca	RAP1GAP_S490(P47736)
Brca	RAP1GAP_S499(P47736)
Brca	RAPGEF2_S960(Q9Y4G8)
Brca	RASSF1_S207(Q9NS23)
Brca	RB1_S780(P06400)
Brca	RB1_S795(P06400)
Brca	RB1_S807(P06400)
Brca	RB1_T356(P06400)
Brca	RB1_T373(P06400)
Brca	RB1_T821(P06400)
Brca	RB1_T826(P06400)
Brca	RBBP8_S327(Q99708)
Brca	RBL1_S650(P28749)
Brca	RBL1_T369(P28749)
Brca	RBL2_S1080(Q08999)
Brca	RBL2_S1112(Q08999)
Brca	RBL2_S413(Q08999)
Brca	RBL2_S639(Q08999)
Brca	RBL2_S662(Q08999)
Brca	RBL2_S672(Q08999)
Brca	RBL2_S688(Q08999)
Brca	RBL2_S952(Q08999)
Brca	RBL2_T401(Q08999)
Brca	RBL2_T642(Q08999)
Brca	RBM17_S222(Q96I25)
Brca	RBM17_S266(Q96I25)
Brca	RCAN1_S163(P53805)
Brca	RCAN1_S167(P53805)
Brca	RCC1_S11(P18754)
Brca	RCSD1_S179(Q6JBY9)
Brca	RCSD1_S216(Q6JBY9)
Brca	RCSD1_S83(Q6JBY9)
Brca	RECQL4_S251(O94761)
Brca	REM1_S18(O75628)
Brca	REPS2_S463(Q8NFH8)
Brca	RET_S696(P07949)
Brca	RFC1_T506(P35251)
Brca	RGCC_T111(Q9H4X1)
Brca	RIN1_S351(Q13671)
Brca	RIOK2_S380(Q9BVS4)
Brca	RNMT_T77(O43148)
Brca	RPL12_S38(P30050)
Brca	RPLP2_S102(P05387)
Brca	RPLP2_S105(P05387)
Brca	RPS15_T136(P62841)
Brca	RPS3_T221(P23396)
Brca	RPS6KA1_S221(Q15418)
Brca	RPS6KA1_S363(Q15418)
Brca	RPS6KA1_S380(Q15418)
Brca	RPS6KA1_T573(Q15418)
Brca	RPS6KA3_S19(P51812)
Brca	RPS6KA3_S227(P51812)
Brca	RPS6KA3_S369(P51812)
Brca	RPS6KA3_S386(P51812)
Brca	RPS6KA4_S347(O75676)
Brca	RPS6KA5_S212(O75582)
Brca	RPS6KA5_S360(O75582)
Brca	RPS6KA5_S376(O75582)
Brca	RPS6KB1_S394(P23443)
Brca	RPS6KB1_S441(P23443)
Brca	RPS6KB1_S447(P23443)
Brca	RPS6_S236(P62753)
Brca	RPS6_S240(P62753)
Brca	RPTOR_S696(Q8N122)
Brca	RPTOR_S721(Q8N122)
Brca	RPTOR_S859(Q8N122)
Brca	RPTOR_S863(Q8N122)
Brca	RPTOR_T706(Q8N122)
Brca	RRM2_S20(P31350)
Brca	RRM2_T33(P31350)
Brca	RRN3_S44(Q9NYV6)
Brca	RSF1_S1359(Q96T23)
Brca	RTKN_S448(Q9BST9)
Brca	RTN4_S107(Q9NQC3)
Brca	RUNX1_S21(Q01196)
Brca	RXRA_S260(P19793)
Brca	SAMHD1_T592(Q9Y3Z3)
Brca	SETMAR_S508(Q53H47)
Brca	SF1_S20(Q15637)
Brca	SF1_S82(Q15637)
Brca	SF3B1_T244(O75533)
Brca	SF3B1_T248(O75533)
Brca	SF3B1_T313(O75533)
Brca	SFPQ_T687(P23246)
Brca	SH3RF1_S304(Q7Z6J0)
Brca	SHC1_S139(P29353)
Brca	SHC1_Y427(P29353)
Brca	SIK2_S343(Q9H0K1)
Brca	SIK3_T221(Q9Y2K2)
Brca	SIRT1_S27(Q96EB6)
Brca	SIRT1_S47(Q96EB6)
Brca	SIRT1_S615(Q96EB6)
Brca	SIRT2_S368(Q8IXJ6)
Brca	SIRT6_S338(Q8N6T7)
Brca	SKI_S383(P12755)
Brca	SLAMF1_Y281(Q13291)
Brca	SLBP_T62(Q14493)
Brca	SLC12A2_S77(P55011)
Brca	SLC9A1_S703(P19634)
Brca	SLC9A1_S726(P19634)
Brca	SLK_S347(Q9H2G2)
Brca	SMAD2_T8(Q15796)
Brca	SMAD3_T8(P84022)
Brca	SMC3_S1067(Q9UQE7)
Brca	SMC3_S1083(Q9UQE7)
Brca	SNAP23_S161(O00161)
Brca	SNCG_S124(O76070)
Brca	SORT1_S793(Q99523)
Brca	SORT1_S825(Q99523)
Brca	SOS1_S1167(Q07889)
Brca	SOX9_S199(P48436)
Brca	SP1_S59(P08047)
Brca	SP3_S73(Q02447)
Brca	SPHK2_S387(Q9NRA0)
Brca	SPIN1_S124(Q9Y657)
Brca	SPR_S213(P35270)
Brca	SQSTM1_S272(Q13501)
Brca	SQSTM1_T269(Q13501)
Brca	SRC_S17(P12931)
Brca	SRC_S70(P12931)
Brca	SRC_S75(P12931)
Brca	SRC_Y419(P12931)
Brca	SRF_S103(P11831)
Brca	SRPK2_S494(P78362)
Brca	SRSF5_S86(Q13243)
Brca	SSH1_S978(Q8WYL5)
Brca	STAMBP_S247(O95630)
Brca	STAMBP_S48(O95630)
Brca	STARD10_S284(Q9Y365)
Brca	STAT1_S727(P42224)
Brca	STAT3_S727(P40763)
Brca	STAT3_Y705(P40763)
Brca	STAT5A_S780(P42229)
Brca	STAT5A_Y694(P42229)
Brca	STIM1_S257(Q13586)
Brca	STIM1_S575(Q13586)
Brca	STIM1_S668(Q13586)
Brca	STK24_T190(Q9Y6E0)
Brca	STK39_S371(Q9UEW8)
Brca	STK3_S15(Q13188)
Brca	STK3_S316(Q13188)
Brca	STK3_T384(Q13188)
Brca	STMN1_S16(P16949)
Brca	STMN1_S25(P16949)
Brca	STMN1_S38(P16949)
Brca	STMN1_S63(P16949)
Brca	STMN3_S68(Q9NZ72)
Brca	STX1A_S14(Q16623)
Brca	SUFU_S346(Q9UMX1)
Brca	SUGT1_S331(Q9Y2Z0)
Brca	SUN1_S138(O94901)
Brca	SUPT5H_T775(O00267)
Brca	SUPT5H_T806(O00267)
Brca	SUZ12_S546(Q15022)
Brca	SUZ12_S583(Q15022)
Brca	SVIL_S238(O95425)
Brca	SYK_Y323(P43405)
Brca	SYN1_S553(P17600)
Brca	SYN1_S568(P17600)
Brca	TACC3_S558(Q9Y6A5)
Brca	TACSTD2_S322(P09758)
Brca	TAGLN2_S163(P37802)
Brca	TAGLN_S181(Q01995)
Brca	TANK_S126(Q92844)
Brca	TANK_S178(Q92844)
Brca	TANK_S208(Q92844)
Brca	TANK_S228(Q92844)
Brca	TARBP2_S283(Q15633)
Brca	TARDBP_S92(Q13148)
Brca	TAX1BP1_S666(Q86VP1)
Brca	TBC1D1_S237(Q86TI0)
Brca	TBC1D4_S588(O60343)
Brca	TBK1_S172(Q9UHD2)
Brca	TBXA2R_S331(P21731)
Brca	TCF3_S139(P15923)
Brca	TCF3_S379(P15923)
Brca	TCF7L2_S60(Q9NQB0)
Brca	TERF1_S435(P54274)
Brca	TET2_S1107(Q6N021)
Brca	TET2_S99(Q6N021)
Brca	TFAP2A_S239(P05549)
Brca	TFEB_S109(P19484)
Brca	TFEB_S122(P19484)
Brca	TFEB_S467(P19484)
Brca	TGFB1I1_Y60(O43294)
Brca	TICRR_S1001(Q7Z2Z1)
Brca	TINF2_S295(Q9BSI4)
Brca	TINF2_S330(Q9BSI4)
Brca	TK1_S13(P04183)
Brca	TKT_T287(P29401)
Brca	TLN1_S425(Q9Y490)
Brca	TNK1_S502(Q13470)
Brca	TNK2_Y284(Q07912)
Brca	TNKS1BP1_T131(Q9C0C2)
Brca	TOP1_S112(P11387)
Brca	TOP1_S394(P11387)
Brca	TOP2A_S1247(P11388)
Brca	TOP2A_S1377(P11388)
Brca	TOP2A_S1525(P11388)
Brca	TP53BP1_S1342(Q12888)
Brca	TP53BP1_S1618(Q12888)
Brca	TP53BP1_S1678(Q12888)
Brca	TP53BP1_S784(Q12888)
Brca	TP53BP1_S831(Q12888)
Brca	TP53BP1_T1609(Q12888)
Brca	TP53BP1_T302(Q12888)
Brca	TP53_S15(P04637)
Brca	TP53_S315(P04637)
Brca	TPD52_S176(P55327)
Brca	TPPP_S18(O94811)
Brca	TPPP_S32(O94811)
Brca	TPPP_T14(O94811)
Brca	TPR_S2155(P12270)
Brca	TPR_T2116(P12270)
Brca	TPR_T2137(P12270)
Brca	TPT1_S46(P13693)
Brca	TPX2_S125(Q9ULW0)
Brca	TPX2_S486(Q9ULW0)
Brca	TPX2_T72(Q9ULW0)
Brca	TRAF2_S11(Q12933)
Brca	TRAF4_S426(Q9BUZ4)
Brca	TRIM28_S473(Q13263)
Brca	TSC1_S487(Q92574)
Brca	TSC1_S511(Q92574)
Brca	TSC2_S1130(P49815)
Brca	TSC2_S1132(P49815)
Brca	TSC2_S1254(P49815)
Brca	TSC2_S1452(P49815)
Brca	TSC2_S664(P49815)
Brca	TSC2_S939(P49815)
Brca	TSC2_T1462(P49815)
Brca	TTC3_S378(P53804)
Brca	TTK_S321(P33981)
Brca	TTK_T33(P33981)
Brca	TWIST1_S68(Q15672)
Brca	UBA1_S835(P22314)
Brca	UBAP2L_T844(Q14157)
Brca	UBE2J1_S184(Q9Y385)
Brca	UBTF_S389(P17480)
Brca	UBTF_S484(P17480)
Brca	UBXN2B_T59(Q14CS0)
Brca	UFL1_S462(O94874)
Brca	UHRF1_S639(Q96T88)
Brca	ULK1_S469(O75385)
Brca	ULK1_S495(O75385)
Brca	ULK1_S556(O75385)
Brca	ULK1_S638(O75385)
Brca	ULK3_S464(Q6PHR2)
Brca	UNG_S14(P13051)
Brca	UNG_S23(P13051)
Brca	UNG_T60(P13051)
Brca	UPF1_S1107(Q92900)
Brca	URI1_S372(O94763)
Brca	USF2_T230(Q15853)
Brca	USO1_S942(O60763)
Brca	USP16_S415(Q9Y5T5)
Brca	USP16_S552(Q9Y5T5)
Brca	USP1_S313(O94782)
Brca	USP20_S333(Q9Y2K6)
Brca	USP24_S2047(Q9UPU5)
Brca	USP24_S2604(Q9UPU5)
Brca	USP7_S18(Q93009)
Brca	USP9X_S2547(Q93008)
Brca	UVRAG_S550(Q9P2Y5)
Brca	VAMP4_S30(O75379)
Brca	VASP_S239(P50552)
Brca	VASP_S322(P50552)
Brca	VCL_Y822(P18206)
Brca	VCPIP1_S768(Q96JH7)
Brca	VCPIP1_T761(Q96JH7)
Brca	VCP_S352(P55072)
Brca	VCP_S748(P55072)
Brca	VDAC1_S104(P21796)
Brca	VIM_S10(P08670)
Brca	VIM_S22(P08670)
Brca	VIM_S34(P08670)
Brca	VIM_S39(P08670)
Brca	VIM_S42(P08670)
Brca	VIM_S51(P08670)
Brca	VIM_S55(P08670)
Brca	VIM_S56(P08670)
Brca	VIM_S66(P08670)
Brca	VIM_S72(P08670)
Brca	VIM_S73(P08670)
Brca	VIM_S83(P08670)
Brca	WAC_T457(Q9BTA9)
Brca	WAC_T471(Q9BTA9)
Brca	WAC_T482(Q9BTA9)
Brca	WASL_Y256(O00401)
Brca	WAS_S484(P42768)
Brca	WDR62_S33(O43379)
Brca	WEE1_S139(P30291)
Brca	WNK1_S382(Q9H4A3)
Brca	WNK4_S1217(Q96J92)
Brca	WRN_S440(Q14191)
Brca	WWC1_S947(Q8IX03)
Brca	WWC1_T929(Q8IX03)
Brca	WWTR1_S62(Q9GZV5)
Brca	WWTR1_S90(Q9GZV5)
Brca	XBP1_S68(P17861)
Brca	XPC_S94(Q01831)
Brca	XRCC1_S475(P18887)
Brca	XRCC4_S328(Q13426)
Brca	XRCC6_S27(P12956)
Brca	XRN2_T439(Q9H0D6)
Brca	YAP1_S128(P46937)
Brca	YAP1_S289(P46937)
Brca	YBX1_S174(P67809)
Brca	YBX1_S176(P67809)
Brca	YWHAQ_S232(P27348)
Brca	YWHAZ_S64(P63104)
Brca	YWHAZ_T232(P63104)
Brca	YY1_S118(P25490)
Brca	ZBTB16_T282(Q05516)
Brca	ZBTB4_T795(Q9P1Z0)
Brca	ZBTB4_T983(Q9P1Z0)
Brca	ZC3HAV1_S257(Q7Z2W4)
Brca	ZC3HAV1_S267(Q7Z2W4)
Brca	ZC3HC1_S395(Q86WB0)
Brca	ZFP36L1_S54(Q07352)
Brca	ZFP36L1_S92(Q07352)
Brca	ZFP36_S113(P26651)
Brca	ZFP36_S186(P26651)
Brca	ZFP36_S60(P26651)
Brca	ZMYM2_S305(Q9UBW7)
Ccrcc	AAK1_S637(Q2M2I8)
Ccrcc	ABCB1_S661(P08183)
Ccrcc	ABCF1_S109(Q8NE71)
Ccrcc	ABCF1_S140(Q8NE71)
Ccrcc	ABI1_S183(Q8IZP0)
Ccrcc	ABI1_S216(Q8IZP0)
Ccrcc	ABI1_S222(Q8IZP0)
Ccrcc	ABI1_S225(Q8IZP0)
Ccrcc	ABI1_Y213(Q8IZP0)
Ccrcc	ABL1_Y393(P00519)
Ccrcc	ABRAXAS1_S406(Q6UWZ7)
Ccrcc	ACACA_S29(Q13085)
Ccrcc	ACACA_S80(Q13085)
Ccrcc	ACACB_S222(O00763)
Ccrcc	ACAP1_S554(Q15027)
Ccrcc	ACLY_S455(P53396)
Ccrcc	ACO1_S711(P21399)
Ccrcc	ACP1_Y132(P24666)
Ccrcc	ACTN4_Y265(O43707)
Ccrcc	ADD1_S408(P35611)
Ccrcc	ADD1_S436(P35611)
Ccrcc	ADD1_S481(P35611)
Ccrcc	ADD1_T480(P35611)
Ccrcc	ADD1_T724(P35611)
Ccrcc	AGO2_S824(Q9UKV8)
Ccrcc	AGO2_S831(Q9UKV8)
Ccrcc	AGO2_S834(Q9UKV8)
Ccrcc	AHNAK_S216(Q09666)
Ccrcc	AHNAK_S5099(Q09666)
Ccrcc	AHNAK_S5110(Q09666)
Ccrcc	AHNAK_T5794(Q09666)
Ccrcc	AIMP1_S140(Q12904)
Ccrcc	AIP_S43(O00170)
Ccrcc	AKAP12_S627(Q02952)
Ccrcc	AKAP12_S696(Q02952)
Ccrcc	AKAP12_S698(Q02952)
Ccrcc	AKAP12_S732(Q02952)
Ccrcc	AKAP13_S1565(Q12802)
Ccrcc	AKT1S1_S183(Q96B36)
Ccrcc	AKT1S1_S212(Q96B36)
Ccrcc	AKT1S1_T246(Q96B36)
Ccrcc	AKT1_T450(P31749)
Ccrcc	AKT2_S474(P31751)
Ccrcc	AKT2_T309(P31751)
Ccrcc	ALDH1A1_T267(P00352)
Ccrcc	AMFR_S516(Q9UKV5)
Ccrcc	AMOTL1_S793(Q8IY63)
Ccrcc	AMOTL2_S759(Q9Y2J4)
Ccrcc	AMPH_S272(P49418)
Ccrcc	AMPH_T310(P49418)
Ccrcc	ANAPC1_S355(Q9H1A4)
Ccrcc	ANKRD28_S1011(O15084)
Ccrcc	ANKRD2_S99(Q9GZV1)
Ccrcc	ANP32B_T244(Q92688)
Ccrcc	ANXA2_S26(P07355)
Ccrcc	ANXA2_S2(P07355)
Ccrcc	ANXA2_Y24(P07355)
Ccrcc	AP2M1_T156(Q96CW1)
Ccrcc	APBB1_T709(O00213)
Ccrcc	AQP4_S285(P55087)
Ccrcc	ARAF_Y301(P10398)
Ccrcc	ARAF_Y302(P10398)
Ccrcc	ARAP1_Y231(Q96P48)
Ccrcc	ARFIP1_S132(P53367)
Ccrcc	ARHGAP22_S16(Q7Z5H3)
Ccrcc	ARHGAP24_S391(Q8N264)
Ccrcc	ARHGAP24_S415(Q8N264)
Ccrcc	ARHGAP24_S437(Q8N264)
Ccrcc	ARHGAP24_T452(Q8N264)
Ccrcc	ARHGAP31_T789(Q2M1Z3)
Ccrcc	ARHGAP35_S1150(Q9NRY4)
Ccrcc	ARHGAP35_Y1105(Q9NRY4)
Ccrcc	ARHGDIA_S101(P52565)
Ccrcc	ARHGDIA_T7(P52565)
Ccrcc	ARHGDIB_Y153(P52566)
Ccrcc	ARHGEF2_S151(Q92974)
Ccrcc	ARHGEF2_S886(Q92974)
Ccrcc	ARHGEF2_S960(Q92974)
Ccrcc	ARHGEF2_T679(Q92974)
Ccrcc	ARHGEF6_S225(Q15052)
Ccrcc	ARHGEF6_S488(Q15052)
Ccrcc	ARHGEF6_S640(Q15052)
Ccrcc	ARHGEF6_S684(Q15052)
Ccrcc	ARID4A_S864(P29374)
Ccrcc	ARMC10_S45(Q8N2F6)
Ccrcc	ARNT_S77(P27540)
Ccrcc	ARPC5_S77(O15511)
Ccrcc	ARPP19_S62(P56211)
Ccrcc	ARRB1_S412(P49407)
Ccrcc	ASF1A_S166(Q9Y294)
Ccrcc	ASF1B_S198(Q9NVP2)
Ccrcc	ATF2_S90(P15336)
Ccrcc	ATF2_T69(P15336)
Ccrcc	ATF2_T71(P15336)
Ccrcc	ATF6_T166(P18850)
Ccrcc	ATG14_S29(Q6ZNE5)
Ccrcc	ATG16L1_S269(Q676U5-1)
Ccrcc	ATG4B_S34(Q9Y4P1)
Ccrcc	ATG4B_S383(Q9Y4P1)
Ccrcc	ATG9A_S14(Q7Z3C6)
Ccrcc	ATG9A_S761(Q7Z3C6)
Ccrcc	ATM_S2996(Q13315)
Ccrcc	ATP1A1_S16(P05023)
Ccrcc	ATP2A2_S663(P16615)
Ccrcc	ATP2B1_S1178(P20020)
Ccrcc	ATP7A_S1463(Q04656)
Ccrcc	ATRIP_S224(Q8WXE1)
Ccrcc	ATRIP_S239(Q8WXE1)
Ccrcc	ATXN1_S775(P54253)
Ccrcc	AXIN1_S77(O15169)
Ccrcc	BAD_S118(Q92934)
Ccrcc	BAD_S25(Q92934)
Ccrcc	BAD_S75(Q92934)
Ccrcc	BAD_S91(Q92934)
Ccrcc	BAD_S99(Q92934)
Ccrcc	BAG3_S289(O95817)
Ccrcc	BAG3_S291(O95817)
Ccrcc	BAG3_S377(O95817)
Ccrcc	BAG3_T285(O95817)
Ccrcc	BAIAP2_S366(Q9UQB8)
Ccrcc	BAZ1B_S158(Q9UIG0)
Ccrcc	BCAR1_S428(P56945)
Ccrcc	BCAR1_Y128(P56945)
Ccrcc	BCAR1_Y234(P56945)
Ccrcc	BCAR1_Y249(P56945)
Ccrcc	BCAR1_Y327(P56945)
Ccrcc	BCAR1_Y362(P56945)
Ccrcc	BCKDHA_S337(P12694)
Ccrcc	BCL10_S138(O95999)
Ccrcc	BCL10_S141(O95999)
Ccrcc	BCL2L11_S118(O43521)
Ccrcc	BCL2L11_S94(O43521)
Ccrcc	BCL2L11_S98(O43521)
Ccrcc	BCL2_S70(P10415)
Ccrcc	BCL3_S41(P20749)
Ccrcc	BCL6_S333(P41182)
Ccrcc	BCL6_S343(P41182)
Ccrcc	BLVRA_S230(P53004)
Ccrcc	BLVRA_S237(P53004)
Ccrcc	BRAF_S365(P15056)
Ccrcc	BRAF_T401(P15056)
Ccrcc	BRAF_T753(P15056)
Ccrcc	BRCA1_S1524(P38398)
Ccrcc	BRCA1_S1542(P38398)
Ccrcc	BRCA1_S632(P38398)
Ccrcc	BRD7_S263(Q9NPI1)
Ccrcc	BTK_S180(Q06187)
Ccrcc	CABLES1_S313(Q8TDN4)
Ccrcc	CABLES1_T309(Q8TDN4)
Ccrcc	CABLES1_T415(Q8TDN4)
Ccrcc	CACNA1C_S1981(Q13936)
Ccrcc	CACNB2_S514(Q08289)
Ccrcc	CAD_S1406(P27708)
Ccrcc	CAD_S1859(P27708)
Ccrcc	CALD1_S677(Q05682)
Ccrcc	CALD1_S744(Q05682)
Ccrcc	CALD1_S759(Q05682)
Ccrcc	CALD1_S789(Q05682)
Ccrcc	CALM2_Y100(P0DP24)
Ccrcc	CAMK2B_T287(Q13554)
Ccrcc	CAMK4_T200(Q16566)
Ccrcc	CAMKK2_S129(Q96RR4)
Ccrcc	CAMKK2_S133(Q96RR4)
Ccrcc	CAMKK2_S137(Q96RR4)
Ccrcc	CAMKK2_S495(Q96RR4)
Ccrcc	CAMKK2_S511(Q96RR4)
Ccrcc	CAP1_S308(Q01518)
Ccrcc	CAPZA1_S9(P52907)
Ccrcc	CARD11_S559(Q9BXL7)
Ccrcc	CARD11_S644(Q9BXL7)
Ccrcc	CARD9_T531(Q9H257)
Ccrcc	CARHSP1_S30(Q9Y2V2)
Ccrcc	CARHSP1_S32(Q9Y2V2)
Ccrcc	CARHSP1_S41(Q9Y2V2)
Ccrcc	CASP9_T125(P55211)
Ccrcc	CAST_S133(P20810)
Ccrcc	CAST_S45(P20810)
Ccrcc	CAST_S655(P20810)
Ccrcc	CAV1_Y14(Q03135)
Ccrcc	CAV2_S23(P51636)
Ccrcc	CAV2_S36(P51636)
Ccrcc	CAV2_Y19(P51636)
Ccrcc	CAV2_Y27(P51636)
Ccrcc	CBL_S619(P22681)
Ccrcc	CBL_S623(P22681)
Ccrcc	CBL_S639(P22681)
Ccrcc	CBL_S642(P22681)
Ccrcc	CBL_S798(P22681)
Ccrcc	CBX3_S93(Q13185)
Ccrcc	CBX5_S13(P45973)
Ccrcc	CBX5_S14(P45973)
Ccrcc	CBY1_S20(Q9Y3M2)
Ccrcc	CC2D1A_S208(Q6P1N0)
Ccrcc	CCAR2_T454(Q8N163)
Ccrcc	CCDC6_S244(Q16204)
Ccrcc	CCM2_S384(Q9BSQ5)
Ccrcc	CCND1_T286(P24385)
Ccrcc	CCND2_T280(P30279)
Ccrcc	CCNE1_S387(P24864)
Ccrcc	CCNE1_T395(P24864)
Ccrcc	CCNL2_S330(Q96S94)
Ccrcc	CCNL2_S369(Q96S94)
Ccrcc	CCNO_S81(P22674)
Ccrcc	CCNY_S326(Q8ND76)
Ccrcc	CCP110_S170(O43303)
Ccrcc	CCP110_S372(O43303)
Ccrcc	CCP110_S400(O43303)
Ccrcc	CCR5_S349(P51681)
Ccrcc	CCT2_S260(P78371)
Ccrcc	CD163_S1084(Q86VB7)
Ccrcc	CD163_S1085(Q86VB7)
Ccrcc	CD274_S279(Q9NZQ7)
Ccrcc	CD44_S697(P16070)
Ccrcc	CD44_S706(P16070)
Ccrcc	CD5_S483(P06127)
Ccrcc	CDC16_S560(Q13042)
Ccrcc	CDC23_T565(Q9UJX2)
Ccrcc	CDC25B_S353(P30305)
Ccrcc	CDC25C_S216(P30307)
Ccrcc	CDC25C_T48(P30307)
Ccrcc	CDC27_T446(P30260)
Ccrcc	CDC37_S13(Q16543)
Ccrcc	CDC42EP1_S113(Q00587)
Ccrcc	CDC42EP1_S195(Q00587)
Ccrcc	CDC42EP2_S101(O14613)
Ccrcc	CDC42EP4_S18(Q9H3Q1)
Ccrcc	CDC6_S54(Q99741)
Ccrcc	CDC6_S74(Q99741)
Ccrcc	CDCA2_S977(Q69YH5)
Ccrcc	CDCA5_S33(Q96FF9)
Ccrcc	CDK11B_T595(P21127)
Ccrcc	CDK11B_T726(P21127)
Ccrcc	CDK12_T893(Q9NYV4)
Ccrcc	CDK16_S153(Q00536)
Ccrcc	CDK18_S14(Q07002)
Ccrcc	CDK1_S39(P06493)
Ccrcc	CDK1_T161(P06493)
Ccrcc	CDK1_Y15(P06493)
Ccrcc	CDK7_T170(P50613)
Ccrcc	CDK9_T186(P50750)
Ccrcc	CDKL5_Y171(O76039)
Ccrcc	CDKN1A_S130(P38936)
Ccrcc	CDKN1B_S10(P46527)
Ccrcc	CDKN1B_S140(P46527)
Ccrcc	CDKN1B_S178(P46527)
Ccrcc	CEP131_S47(Q9UPN4)
Ccrcc	CEP131_S78(Q9UPN4)
Ccrcc	CEP55_S428(Q53EZ4)
Ccrcc	CEP76_S83(Q8TAP6)
Ccrcc	CERS4_S342(Q9HA82)
Ccrcc	CERS4_S349(Q9HA82)
Ccrcc	CFL1_S23(P23528)
Ccrcc	CFL1_S24(P23528)
Ccrcc	CFL1_S3(P23528)
Ccrcc	CFL1_Y68(P23528)
Ccrcc	CFL2_S3(Q9Y281)
Ccrcc	CFTR_S422(P13569)
Ccrcc	CFTR_S660(P13569)
Ccrcc	CFTR_S737(P13569)
Ccrcc	CFTR_S795(P13569)
Ccrcc	CHEK1_S280(O14757)
Ccrcc	CHEK2_S379(O96017)
Ccrcc	CHEK2_T387(O96017)
Ccrcc	CHMP4C_S214(Q96CF2)
Ccrcc	CLIP1_S1364(P30622)
Ccrcc	CLIP1_S195(P30622)
Ccrcc	CLK2_S142(P49760)
Ccrcc	CLOCK_S427(O15516)
Ccrcc	CLOCK_T461(O15516)
Ccrcc	CLTC_Y1477(Q00610)
Ccrcc	CNN3_Y261(Q15417)
Ccrcc	CREB1_S257(P16220)
Ccrcc	CREM_S271(Q03060)
Ccrcc	CREM_S277(Q03060)
Ccrcc	CRIP2_S104(P52943)
Ccrcc	CRMP1_T509(Q14194)
Ccrcc	CRMP1_T514(Q14194)
Ccrcc	CROCC_S1460(Q5TZA2)
Ccrcc	CRTC2_S70(Q53ET0)
Ccrcc	CSNK2B_S209(P67870)
Ccrcc	CTDP1_S740(Q9Y5B0)
Ccrcc	CTNNA1_S641(P35221)
Ccrcc	CTNNB1_S191(P35222)
Ccrcc	CTNNB1_S29(P35222)
Ccrcc	CTNNB1_S33(P35222)
Ccrcc	CTNNB1_S45(P35222)
Ccrcc	CTNNB1_S552(P35222)
Ccrcc	CTNNB1_S675(P35222)
Ccrcc	CTNNB1_T41(P35222)
Ccrcc	CTNNB1_Y30(P35222)
Ccrcc	CTNND1_S252(O60716)
Ccrcc	CTNND1_S268(O60716)
Ccrcc	CTNND1_S269(O60716)
Ccrcc	CTNND1_S879(O60716)
Ccrcc	CTNND1_T310(O60716)
Ccrcc	CTNND1_T906(O60716)
Ccrcc	CTNND1_Y228(O60716)
Ccrcc	CTNND1_Y291(O60716)
Ccrcc	CTNND1_Y296(O60716)
Ccrcc	CTNND1_Y904(O60716)
Ccrcc	CTPS1_S575(P17812)
Ccrcc	CTPS2_S568(Q9NRF8)
Ccrcc	CTTN_S298(Q14247)
Ccrcc	CTTN_S348(Q14247)
Ccrcc	CTTN_S405(Q14247)
Ccrcc	CTTN_S418(Q14247)
Ccrcc	CTTN_Y421(Q14247)
Ccrcc	CTTN_Y446(Q14247)
Ccrcc	CUX1_S1237(P39880)
Ccrcc	CYBA_T147(P13498)
Ccrcc	CYLD_S362(Q9NQC7)
Ccrcc	CYLD_S418(Q9NQC7)
Ccrcc	CYLD_S422(Q9NQC7)
Ccrcc	DAB2IP_S728(Q5VWQ8)
Ccrcc	DAP_S3(P51397)
Ccrcc	DAP_S51(P51397)
Ccrcc	DAXX_S668(Q9UER7)
Ccrcc	DAXX_S739(Q9UER7)
Ccrcc	DCK_S74(P27707)
Ccrcc	DDHD1_S727(Q8NEL9)
Ccrcc	DEK_S32(P35659)
Ccrcc	DENND3_S472(A2RUS2)
Ccrcc	DENND3_S490(A2RUS2)
Ccrcc	DEPTOR_S235(Q8TB45)
Ccrcc	DES_S31(P17661)
Ccrcc	DES_S60(P17661)
Ccrcc	DLC1_S946(Q96QB1)
Ccrcc	DLG1_S158(Q12959)
Ccrcc	DNAJB1_S151(P25685)
Ccrcc	DNAJB1_S171(P25685)
Ccrcc	DNAJC5_S10(Q9H3Z4)
Ccrcc	DNM1L_S616(O00429)
Ccrcc	DNM1_S774(Q05193)
Ccrcc	DNM1_S795(Q05193)
Ccrcc	DNM2_S764(P50570)
Ccrcc	DNMT1_S143(P26358)
Ccrcc	DNMT1_S154(P26358)
Ccrcc	DNMT1_S714(P26358)
Ccrcc	DNMT3A_S390(Q9Y6K1)
Ccrcc	DOCK1_T1772(Q14185)
Ccrcc	DOCK6_S1194(Q96HP0)
Ccrcc	DOK1_S446(Q99704)
Ccrcc	DPYSL2_S518(Q16555)
Ccrcc	DPYSL2_T509(Q16555)
Ccrcc	DPYSL2_T514(Q16555)
Ccrcc	DPYSL3_S518(Q14195)
Ccrcc	DPYSL3_S522(Q14195)
Ccrcc	DPYSL3_T509(Q14195)
Ccrcc	DPYSL3_T514(Q14195)
Ccrcc	DSN1_S109(Q9H410)
Ccrcc	DTD1_S197(Q8TEA8)
Ccrcc	DTD1_S204(Q8TEA8)
Ccrcc	DTD1_S205(Q8TEA8)
Ccrcc	DTNBP1_S297(Q96EV8)
Ccrcc	DUSP16_S446(Q9BY84)
Ccrcc	DYNC1LI1_S516(Q9Y6G9)
Ccrcc	DYRK1A_Y321(Q13627)
Ccrcc	E2F1_S375(Q01094)
Ccrcc	ECT2_T359(Q9H8V3)
Ccrcc	EDC3_S161(Q96F86)
Ccrcc	EEF1A1_S21(P68104)
Ccrcc	EEF1A1_S300(P68104)
Ccrcc	EEF1B2_S106(P24534)
Ccrcc	EEF1D_S133(P29692)
Ccrcc	EEF1D_S162(P29692)
Ccrcc	EEF2K_S445(O00418)
Ccrcc	EEF2K_S500(O00418)
Ccrcc	EEF2_T57(P13639)
Ccrcc	EEF2_T59(P13639)
Ccrcc	EGFR_S1026(P00533)
Ccrcc	EGFR_S1064(P00533)
Ccrcc	EGFR_S1071(P00533)
Ccrcc	EGFR_S1081(P00533)
Ccrcc	EGFR_S1166(P00533)
Ccrcc	EGFR_T693(P00533)
Ccrcc	EGFR_Y1092(P00533)
Ccrcc	EGFR_Y1172(P00533)
Ccrcc	EGFR_Y1197(P00533)
Ccrcc	EGLN1_S61(Q9GZT9)
Ccrcc	EIF2AK2_S83(P19525)
Ccrcc	EIF2AK2_T89(P19525)
Ccrcc	EIF2S2_S2(P20042)
Ccrcc	EIF2S2_S67(P20042)
Ccrcc	EIF3J_S127(O75822)
Ccrcc	EIF4B_S422(P23588)
Ccrcc	EIF4EBP1_S65(Q13541)
Ccrcc	EIF4EBP1_S83(Q13541)
Ccrcc	EIF4EBP1_T37(Q13541)
Ccrcc	EIF4EBP1_T41(Q13541)
Ccrcc	EIF4EBP1_T45(Q13541)
Ccrcc	EIF4EBP1_T46(Q13541)
Ccrcc	EIF4EBP1_T70(Q13541)
Ccrcc	EIF4ENIF1_S301(Q9NRA8)
Ccrcc	EIF4ENIF1_S374(Q9NRA8)
Ccrcc	EIF4ENIF1_S513(Q9NRA8)
Ccrcc	EIF4ENIF1_S587(Q9NRA8)
Ccrcc	EIF4G2_T508(P78344)
Ccrcc	EIF5_S390(P55010)
Ccrcc	EIF6_S235(P56537)
Ccrcc	ELAVL1_S100(Q15717)
Ccrcc	ELAVL1_S202(Q15717)
Ccrcc	ELK1_S324(P19419)
Ccrcc	ELP1_S1174(O95163)
Ccrcc	EML4_S144(Q9HC35)
Ccrcc	EML4_S146(Q9HC35)
Ccrcc	ENO1_Y44(P06733)
Ccrcc	EP300_S1038(Q09472)
Ccrcc	EPHA2_S897(P29317)
Ccrcc	EPHA2_Y575(P29317)
Ccrcc	EPHA2_Y588(P29317)
Ccrcc	EPHA2_Y772(P29317)
Ccrcc	EPS15_S796(P42566)
Ccrcc	EPS15_Y849(P42566)
Ccrcc	EPS8_S625(Q12929)
Ccrcc	EPS8_Y525(Q12929)
Ccrcc	ERBB2_Y1139(P04626)
Ccrcc	ERBB4_T699(Q15303)
Ccrcc	ERF_T526(P50548)
Ccrcc	ERO1A_S145(Q96HE7)
Ccrcc	ERRFI1_S251(Q9UJM3)
Ccrcc	ERRFI1_Y394(Q9UJM3)
Ccrcc	ESPL1_S1126(Q14674)
Ccrcc	ETS1_S251(P14921)
Ccrcc	ETS1_S282(P14921)
Ccrcc	ETS1_S285(P14921)
Ccrcc	ETS1_T38(P14921)
Ccrcc	ETV3_S139(P41162)
Ccrcc	ETV6_S213(P41212)
Ccrcc	EXOC7_S250(Q9UPT5)
Ccrcc	EXOSC9_S392(Q06265)
Ccrcc	EXOSC9_S394(Q06265)
Ccrcc	EZH2_T367(Q15910)
Ccrcc	EZH2_T487(Q15910)
Ccrcc	F11R_S284(Q9Y624)
Ccrcc	FADD_S194(Q13158)
Ccrcc	FAM83G_S356(A6ND36)
Ccrcc	FBXO4_S12(Q9UKT5)
Ccrcc	FBXW8_S85(Q8N3Y1)
Ccrcc	FERMT1_S179(Q9BQL6)
Ccrcc	FERMT2_S175(Q96AC1)
Ccrcc	FERMT2_S177(Q96AC1)
Ccrcc	FERMT2_S180(Q96AC1)
Ccrcc	FERMT3_S484(Q86UX7)
Ccrcc	FH_T90(P07954)
Ccrcc	FLII_S436(Q13045)
Ccrcc	FLNA_S2152(P21333)
Ccrcc	FLNC_S2233(Q14315)
Ccrcc	FLNC_S2236(Q14315)
Ccrcc	FMNL2_S1016(Q96PY5)
Ccrcc	FOS_S374(P01100)
Ccrcc	FOXC1_S241(Q12948)
Ccrcc	FOXK2_S373(Q01167)
Ccrcc	FOXK2_S428(Q01167)
Ccrcc	FOXO1_S329(Q12778)
Ccrcc	FOXO3_S215(O43524)
Ccrcc	FOXO3_S253(O43524)
Ccrcc	FOXO3_S294(O43524)
Ccrcc	FOXO3_S315(O43524)
Ccrcc	FOXO3_S413(O43524)
Ccrcc	FOXO3_S555(O43524)
Ccrcc	FOXO4_S262(P98177)
Ccrcc	FOXO4_T32(P98177)
Ccrcc	FOXO4_T455(P98177)
Ccrcc	FSCN1_S39(Q16658)
Ccrcc	FUNDC1_S13(Q8IVP5)
Ccrcc	FUNDC1_S17(Q8IVP5)
Ccrcc	FXR1_S420(P51114)
Ccrcc	FXYD1_S83(O00168)
Ccrcc	FYN_S21(P06241)
Ccrcc	G3BP1_S149(Q13283)
Ccrcc	GAB1_S381(Q13480)
Ccrcc	GAB1_S454(Q13480)
Ccrcc	GAB1_S551(Q13480)
Ccrcc	GAB1_Y406(Q13480)
Ccrcc	GAB1_Y627(Q13480)
Ccrcc	GAB1_Y659(Q13480)
Ccrcc	GAS2L1_S352(Q99501)
Ccrcc	GATA2_S192(P23769)
Ccrcc	GATA6_S37(Q92908)
Ccrcc	GFI1_S94(Q99684)
Ccrcc	GFPT1_S205(Q06210)
Ccrcc	GFPT1_S261(Q06210)
Ccrcc	GIGYF2_S30(Q6Y7W6)
Ccrcc	GIT2_Y392(Q14161)
Ccrcc	GIT2_Y592(Q14161)
Ccrcc	GJA1_S255(P17302)
Ccrcc	GJA1_S279(P17302)
Ccrcc	GJA1_S330(P17302)
Ccrcc	GJA1_S365(P17302)
Ccrcc	GJA5_S120(P36382)
Ccrcc	GJB1_S233(P08034)
Ccrcc	GLI3_S849(P10071)
Ccrcc	GLI3_S865(P10071)
Ccrcc	GLI3_S980(P10071)
Ccrcc	GOLGA2_S37(Q08379)
Ccrcc	GORASP2_T225(Q9H8Y8)
Ccrcc	GP1BB_S191(P13224)
Ccrcc	GPHN_S270(Q9NQX3)
Ccrcc	GPRC5A_Y347(Q8NFJ5)
Ccrcc	GPSM3_S35(Q9Y4H4)
Ccrcc	GRB10_S150(Q13322)
Ccrcc	GRB10_S476(Q13322)
Ccrcc	GRK2_S670(P25098)
Ccrcc	GRK6_S484(P43250)
Ccrcc	GSK3A_S21(P49840)
Ccrcc	GSK3A_Y279(P49840)
Ccrcc	GSK3B_S9(P49841)
Ccrcc	GSN_Y409(P06396)
Ccrcc	GSTP1_S43(P09211)
Ccrcc	GTF2A1_S316(P52655)
Ccrcc	GTF2A1_S321(P52655)
Ccrcc	GTF2F1_S385(P35269)
Ccrcc	GTF2F1_T389(P35269)
Ccrcc	GTF2I_S412(P78347)
Ccrcc	GTF2I_S784(P78347)
Ccrcc	GTF2I_Y398(P78347)
Ccrcc	GTF2I_Y503(P78347)
Ccrcc	GYS1_S645(P13807)
Ccrcc	GYS1_S649(P13807)
Ccrcc	GYS1_S653(P13807)
Ccrcc	GYS1_S698(P13807)
Ccrcc	HACE1_S385(Q8IYU2)
Ccrcc	HBP1_S380(O60381)
Ccrcc	HBP1_S402(O60381)
Ccrcc	HDAC1_S421(Q13547)
Ccrcc	HDAC1_S423(Q13547)
Ccrcc	HDAC2_S394(Q92769)
Ccrcc	HDAC2_S422(Q92769)
Ccrcc	HDAC2_S424(Q92769)
Ccrcc	HDAC3_S424(O15379)
Ccrcc	HDAC4_S467(P56524)
Ccrcc	HDAC4_S632(P56524)
Ccrcc	HDAC5_S498(Q9UQL6)
Ccrcc	HDAC6_S22(Q9UBN7)
Ccrcc	HDAC7_S155(Q8WUI4)
Ccrcc	HDAC7_S181(Q8WUI4)
Ccrcc	HDAC7_S358(Q8WUI4)
Ccrcc	HDAC7_S486(Q8WUI4)
Ccrcc	HIF1A_S643(Q16665)
Ccrcc	HIRA_T555(P54198)
Ccrcc	HJURP_S486(Q8NCD3)
Ccrcc	HLA-A_S359(P04439)
Ccrcc	HMGA1_S103(P17096)
Ccrcc	HMGA1_S36(P17096)
Ccrcc	HMGA1_S44(P17096)
Ccrcc	HMGA1_T53(P17096)
Ccrcc	HMGA2_S44(P52926)
Ccrcc	HMGN1_S25(P05114)
Ccrcc	HMGN1_S7(P05114)
Ccrcc	HMGN1_S89(P05114)
Ccrcc	HMGN1_S8(P05114)
Ccrcc	HNF4A_S167(P41235)
Ccrcc	HNRNPA0_S84(Q13151)
Ccrcc	HNRNPA1_S199(P09651)
Ccrcc	HNRNPA1_S6(P09651)
Ccrcc	HNRNPA1_S95(P09651)
Ccrcc	HNRNPC_S253(P07910)
Ccrcc	HNRNPC_S260(P07910)
Ccrcc	HNRNPC_S299(P07910)
Ccrcc	HNRNPD_S83(Q14103)
Ccrcc	HNRNPD_S87(Q14103)
Ccrcc	HNRNPH1_S104(P31943)
Ccrcc	HNRNPK_S216(P61978)
Ccrcc	HNRNPK_S284(P61978)
Ccrcc	HNRNPL_S544(P14866)
Ccrcc	HNRNPU_S59(Q00839)
Ccrcc	HOMER3_S120(Q9NSC5)
Ccrcc	HOMER3_S159(Q9NSC5)
Ccrcc	HOMER3_S176(Q9NSC5)
Ccrcc	HOXB6_S214(P17509)
Ccrcc	HRC_S96(P23327)
Ccrcc	HSF1_S121(Q00613)
Ccrcc	HSF1_S216(Q00613)
Ccrcc	HSF1_S303(Q00613)
Ccrcc	HSF1_S320(Q00613)
Ccrcc	HSF1_S326(Q00613)
Ccrcc	HSF1_S363(Q00613)
Ccrcc	HSP90AA1_S231(P07900)
Ccrcc	HSP90AA1_S263(P07900)
Ccrcc	HSP90AB1_S226(P08238)
Ccrcc	HSP90AB1_S255(P08238)
Ccrcc	HSPB1_S15(P04792)
Ccrcc	HSPB1_S78(P04792)
Ccrcc	HSPB1_S82(P04792)
Ccrcc	HSPB1_T143(P04792)
Ccrcc	HSPB6_S16(O14558)
Ccrcc	HSPB8_S24(Q9UJY1)
Ccrcc	HSPB8_S57(Q9UJY1)
Ccrcc	HSPB8_T87(Q9UJY1)
Ccrcc	HTRA2_S212(O43464)
Ccrcc	HTT_S1199(P42858)
Ccrcc	HTT_S419(P42858)
Ccrcc	ID2_T27(Q02363)
Ccrcc	ID3_S5(Q02535)
Ccrcc	IDH1_Y391(O75874)
Ccrcc	IFITM3_Y20(Q01628)
Ccrcc	IGF2R_S2347(P11717)
Ccrcc	IGF2R_S2409(P11717)
Ccrcc	IGF2R_S2484(P11717)
Ccrcc	IKBKB_S670(O14920)
Ccrcc	IKBKB_S672(O14920)
Ccrcc	IKBKB_S675(O14920)
Ccrcc	IKBKB_S695(O14920)
Ccrcc	IKBKB_S697(O14920)
Ccrcc	IKBKG_Y374(Q9Y6K9)
Ccrcc	IKZF1_S364(Q13422)
Ccrcc	IKZF1_S63(Q13422)
Ccrcc	IL16_S845(Q14005)
Ccrcc	INPPL1_Y986(O15357)
Ccrcc	INPPL1_Y987(O15357)
Ccrcc	INSR_Y1189(P06213)
Ccrcc	INSR_Y1355(P06213)
Ccrcc	IQGAP2_T716(Q13576)
Ccrcc	IRF5_S158(Q13568)
Ccrcc	IRF5_S446(Q13568)
Ccrcc	IRS1_S1100(P35568)
Ccrcc	IRS1_S1101(P35568)
Ccrcc	IRS1_S1223(P35568)
Ccrcc	IRS1_S270(P35568)
Ccrcc	IRS1_S272(P35568)
Ccrcc	IRS1_S312(P35568)
Ccrcc	IRS1_S323(P35568)
Ccrcc	IRS1_S330(P35568)
Ccrcc	IRS1_S527(P35568)
Ccrcc	IRS1_S531(P35568)
Ccrcc	IRS1_S636(P35568)
Ccrcc	IRS1_Y632(P35568)
Ccrcc	IRX2_S317(Q9BZI1)
Ccrcc	ISCU_S14(Q9H1K1)
Ccrcc	ITGA4_S1021(P13612)
Ccrcc	ITGB1_Y783(P05556)
Ccrcc	ITGB2_T758(P05107)
Ccrcc	ITGB4_S1494(P16144)
Ccrcc	ITPR1_S1598(Q14643)
Ccrcc	ITPR1_S1764(Q14643)
Ccrcc	IWS1_S720(Q96ST2)
Ccrcc	JAK2_S523(O60674)
Ccrcc	JAK2_Y570(O60674)
Ccrcc	JDP2_T148(Q8WYK2)
Ccrcc	JMJD1C_T505(Q15652)
Ccrcc	JUNB_T102(P17275)
Ccrcc	JUNB_T255(P17275)
Ccrcc	JUND_S100(P17535)
Ccrcc	JUN_S243(P05412)
Ccrcc	JUN_S63(P05412)
Ccrcc	JUN_T239(P05412)
Ccrcc	JUN_T93(P05412)
Ccrcc	KAT5_S90(Q92993)
Ccrcc	KAT5_T158(Q92993)
Ccrcc	KAT7_S57(O95251)
Ccrcc	KAT7_T85(O95251)
Ccrcc	KAT7_T88(O95251)
Ccrcc	KATNA1_S109(O75449)
Ccrcc	KCNJ3_S385(P48549)
Ccrcc	KDM1A_S131(O60341)
Ccrcc	KDM4B_S566(O94953)
Ccrcc	KDM4B_T1065(O94953)
[truncated: 12,319 more rows]

## Sheet: Psite in cancer - summary
Phosphorylation site	Cancer type list
AAK1_S637(Q2M2I8)	Brca; Ccrcc; Coad; Gbm; Hnscc; Lscc; Ov; Pdac; Ucec
ABCB1_S661(P08183)	Ccrcc; Gbm; Hnscc; Pdac
ABCB1_S671(P08183)	Gbm; Pdac
ABCF1_S109(Q8NE71)	Ccrcc; Coad; Gbm; Hnscc; Lscc; Luad; Ov; Pdac; Ucec
ABCF1_S140(Q8NE71)	Brca; Ccrcc; Coad; Gbm; Hnscc; Lscc; Luad; Ov; Pdac; Ucec
ABI1_S183(Q8IZP0)	Ccrcc; Coad; Gbm; Hnscc; Lscc; Ov; Pdac; Ucec
ABI1_S216(Q8IZP0)	Brca; Ccrcc; Gbm; Hnscc; Lscc; Luad; Ov; Pdac
ABI1_S222(Q8IZP0)	Brca; Ccrcc; Coad; Gbm; Hnscc; Lscc; Luad; Ov; Pdac; Ucec
ABI1_S225(Q8IZP0)	Brca; Ccrcc; Coad; Gbm; Hnscc; Lscc; Luad; Ov; Pdac; Ucec
ABI1_Y213(Q8IZP0)	Brca; Ccrcc; Coad; Gbm; Hnscc; Lscc; Luad; Ov; Pdac; Ucec
ABL1_S618(P00519)	Gbm; Ov
ABL1_Y393(P00519)	Brca; Ccrcc; Hnscc; Luad; Ov; Pdac
ABRAXAS1_S406(Q6UWZ7)	Ccrcc; Gbm; Hnscc; Ov; Pdac
ACACA_S1201(Q13085)	Gbm; Hnscc
ACACA_S29(Q13085)	Brca; Ccrcc; Gbm; Hnscc; Lscc; Luad; Ov; Pdac
ACACA_S80(Q13085)	Brca; Ccrcc; Gbm; Hnscc; Lscc; Luad; Ov; Pdac
ACACB_S222(O00763)	Brca; Ccrcc; Gbm; Hnscc; Pdac
ACAP1_S554(Q15027)	Ccrcc; Hnscc; Lscc; Pdac
ACE_S1299(P12821)	Lscc; Luad
ACLY_S455(P53396)	Brca; Ccrcc; Gbm; Hnscc; Lscc; Luad; Ov; Pdac
ACLY_T447(P53396)	Gbm; Lscc; Ov
ACO1_S711(P21399)	Brca; Ccrcc; Hnscc; Lscc; Luad; Pdac
ACP1_Y132(P24666)	Brca; Ccrcc; Gbm; Hnscc; Lscc
ACTN4_Y265(O43707)	Ccrcc; Hnscc; Ov
ADAM17_T735(P78536)	Brca; Coad; Gbm; Lscc; Luad; Ov; Pdac; Ucec
ADD1_S408(P35611)	Brca; Ccrcc; Gbm; Hnscc; Lscc; Luad; Pdac
ADD1_S436(P35611)	Ccrcc; Coad; Gbm; Hnscc; Ov; Pdac; Ucec
ADD1_S481(P35611)	Ccrcc; Gbm; Hnscc; Pdac
ADD1_S726(P35611)	Brca; Lscc; Luad; Pdac
ADD1_T480(P35611)	Ccrcc; Pdac
ADD1_T724(P35611)	Brca; Ccrcc; Hnscc; Lscc; Ov; Pdac
ADD3_S693(Q9UEY8)	Gbm; Ov
AGER_S391(Q15109)	Lscc; Luad
AGO2_S387(Q9UKV8)	Brca; Coad; Gbm; Ov; Pdac; Ucec
AGO2_S824(Q9UKV8)	Ccrcc; Gbm; Hnscc
AGO2_S831(Q9UKV8)	Ccrcc; Pdac
AGO2_S834(Q9UKV8)	Ccrcc; Hnscc; Pdac
AHCYL1_S68(O43865)	Gbm; Pdac
AHNAK_S216(Q09666)	Brca; Ccrcc; Coad; Gbm; Hnscc; Lscc; Luad; Ov; Pdac; Ucec
AHNAK_S5099(Q09666)	Brca; Ccrcc; Coad; Gbm; Hnscc; Lscc; Luad; Ov; Pdac; Ucec
AHNAK_S5110(Q09666)	Brca; Ccrcc; Coad; Gbm; Hnscc; Lscc; Luad; Ov; Pdac; Ucec
AHNAK_T5794(Q09666)	Ccrcc; Coad; Gbm; Hnscc; Lscc; Luad; Ov; Pdac; Ucec
AHNAK_T694(Q09666)	Brca; Hnscc; Lscc; Pdac
AIMP1_S140(Q12904)	Brca; Ccrcc; Gbm; Hnscc; Lscc; Luad; Ov; Pdac
AIP_S43(O00170)	Ccrcc; Gbm; Hnscc; Ov; Pdac
AKAP12_S627(Q02952)	Brca; Ccrcc; Coad; Gbm; Hnscc; Lscc; Luad; Ov; Pdac; Ucec
AKAP12_S696(Q02952)	Brca; Ccrcc; Coad; Gbm; Hnscc; Lscc; Luad; Ov; Pdac; Ucec
AKAP12_S698(Q02952)	Ccrcc; Coad; Gbm; Hnscc; Ov; Pdac; Ucec
AKAP12_S732(Q02952)	Brca; Ccrcc; Gbm; Hnscc; Lscc; Luad; Pdac
AKAP13_S1565(Q12802)	Brca; Ccrcc; Coad; Gbm; Hnscc; Lscc; Luad; Ov; Pdac; Ucec
AKT1S1_S183(Q96B36)	Brca; Ccrcc; Gbm; Hnscc; Lscc; Luad; Ov; Pdac
AKT1S1_S212(Q96B36)	Ccrcc; Gbm; Hnscc; Lscc; Luad; Ov; Pdac
AKT1S1_T246(Q96B36)	Brca; Ccrcc; Gbm; Hnscc; Lscc; Luad; Ov; Pdac
AKT1_S129(P31749)	Brca; Coad; Gbm; Lscc; Luad; Ov; Pdac; Ucec
AKT1_S477(P31749)	Brca; Hnscc; Lscc; Luad; Pdac
AKT1_T308(P31749)	Brca; Pdac
AKT1_T450(P31749)	Ccrcc; Coad; Gbm; Hnscc; Lscc; Luad; Ov; Pdac; Ucec
AKT2_S474(P31751)	Brca; Ccrcc; Gbm; Hnscc; Lscc; Luad; Ov; Pdac
AKT2_T309(P31751)	Ccrcc; Hnscc; Lscc; Luad
AKT3_S472(Q9Y243)	Gbm; Ov; Pdac
ALDH1A1_T267(P00352)	Brca; Ccrcc; Hnscc; Lscc; Luad; Pdac
AMFR_S516(Q9UKV5)	Ccrcc; Gbm; Hnscc; Ov; Pdac
AMOTL1_S793(Q8IY63)	Brca; Ccrcc; Coad; Gbm; Hnscc; Lscc; Luad; Ov; Pdac; Ucec
AMOTL2_S759(Q9Y2J4)	Brca; Ccrcc; Gbm; Hnscc; Lscc; Luad; Ov; Pdac
AMPH_S272(P49418)	Brca; Ccrcc; Gbm; Hnscc
AMPH_S276(P49418)	Gbm; Ov
AMPH_T310(P49418)	Brca; Ccrcc; Gbm
ANAPC1_S355(Q9H1A4)	Ccrcc; Coad; Gbm; Ov; Pdac; Ucec
ANKRD28_S1011(O15084)	Brca; Ccrcc; Gbm; Hnscc; Lscc; Luad; Ov; Pdac
ANKRD2_S99(Q9GZV1)	Ccrcc; Hnscc
ANP32B_T244(Q92688)	Brca; Ccrcc; Coad; Gbm; Hnscc; Lscc; Luad; Ov; Pdac; Ucec
ANXA1_T216(P04083)	Gbm; Hnscc; Pdac
ANXA1_Y21(P04083)	Gbm; Hnscc; Luad
ANXA2_S2(P07355)	Ccrcc; Hnscc
ANXA2_S26(P07355)	Ccrcc; Gbm; Hnscc; Ov
ANXA2_Y24(P07355)	Brca; Ccrcc; Gbm; Hnscc; Lscc; Luad; Ov; Pdac
AP2M1_T156(Q96CW1)	Brca; Ccrcc; Gbm; Hnscc; Ov; Pdac
APBB1_S347(O00213)	Gbm; Pdac
APBB1_T709(O00213)	Brca; Ccrcc; Hnscc; Lscc; Luad; Pdac
APC_S1392(P25054)	Gbm; Hnscc; Lscc; Pdac
APLP2_T736(Q06481)	Gbm; Ov
AQP4_S276(P55087)	Gbm; Lscc; Luad
AQP4_S285(P55087)	Ccrcc; Gbm; Hnscc; Lscc; Luad
AQP4_S316(P55087)	Gbm; Luad
ARAF_S299(P10398)	Brca; Lscc; Luad
ARAF_Y301(P10398)	Ccrcc; Gbm; Hnscc; Pdac
ARAF_Y302(P10398)	Ccrcc; Gbm
ARAP1_Y231(Q96P48)	Ccrcc; Ov
ARFIP1_S132(P53367)	Brca; Ccrcc; Coad; Gbm; Hnscc; Lscc; Luad; Ov; Pdac; Ucec
ARHGAP22_S16(Q7Z5H3)	Brca; Ccrcc; Coad; Gbm; Hnscc; Lscc; Pdac; Ucec
ARHGAP24_S391(Q8N264)	Ccrcc; Coad; Gbm; Hnscc; Ov; Pdac; Ucec
ARHGAP24_S415(Q8N264)	Brca; Ccrcc; Coad; Gbm; Hnscc; Lscc; Luad; Ov; Pdac; Ucec
ARHGAP24_S437(Q8N264)	Brca; Ccrcc; Hnscc; Lscc; Pdac
ARHGAP24_T452(Q8N264)	Brca; Ccrcc; Coad; Gbm; Hnscc; Luad; Ov; Pdac; Ucec
ARHGAP31_T789(Q2M1Z3)	Ccrcc; Gbm
ARHGAP35_S1150(Q9NRY4)	Brca; Ccrcc; Coad; Gbm; Hnscc; Lscc; Luad; Ov; Pdac; Ucec
ARHGAP35_S1236(Q9NRY4)	Brca; Gbm; Lscc; Luad; Pdac
ARHGAP35_Y1105(Q9NRY4)	Brca; Ccrcc; Coad; Gbm; Hnscc; Lscc; Luad; Ov; Ucec
ARHGAP8_S455(P85298)	Hnscc; Ov
ARHGDIA_S101(P52565)	Brca; Ccrcc; Coad; Gbm; Hnscc; Lscc; Luad; Ov; Pdac; Ucec
ARHGDIA_S34(P52565)	Brca; Coad; Gbm; Hnscc; Lscc; Luad; Ov; Pdac; Ucec
ARHGDIA_T7(P52565)	Ccrcc; Hnscc
ARHGDIB_Y153(P52566)	Ccrcc; Gbm; Hnscc; Pdac
ARHGEF2_S151(Q92974)	Brca; Ccrcc; Coad; Gbm; Hnscc; Lscc; Luad; Ov; Pdac; Ucec
ARHGEF2_S886(Q92974)	Brca; Ccrcc; Coad; Gbm; Hnscc; Lscc; Luad; Ov; Pdac; Ucec
ARHGEF2_S960(Q92974)	Ccrcc; Coad; Gbm; Hnscc; Ov; Pdac; Ucec
ARHGEF2_T679(Q92974)	Brca; Ccrcc; Coad; Gbm; Hnscc; Lscc; Luad; Ov; Pdac; Ucec
ARHGEF6_S225(Q15052)	Brca; Ccrcc; Hnscc; Lscc; Luad; Pdac
ARHGEF6_S488(Q15052)	Ccrcc; Coad; Gbm; Hnscc; Ov; Pdac; Ucec
ARHGEF6_S640(Q15052)	Brca; Ccrcc; Coad; Gbm; Hnscc; Lscc; Luad; Ov; Pdac; Ucec
ARHGEF6_S684(Q15052)	Brca; Ccrcc; Coad; Gbm; Hnscc; Lscc; Luad; Ov; Pdac; Ucec
ARHGEF7_S518(Q14155)	Brca; Lscc; Luad
ARID4A_S864(P29374)	Brca; Ccrcc; Coad; Gbm; Hnscc; Lscc; Luad; Ov; Pdac; Ucec
ARMC10_S45(Q8N2F6)	Brca; Ccrcc; Coad; Gbm; Hnscc; Lscc; Luad; Ov; Pdac; Ucec
ARNT_S77(P27540)	Brca; Ccrcc; Coad; Gbm; Lscc; Luad; Ov; Pdac; Ucec
ARPC5_S77(O15511)	Brca; Ccrcc; Hnscc; Lscc; Luad; Pdac
ARPP19_S62(P56211)	Ccrcc; Hnscc; Ov; Pdac
ARRB1_S412(P49407)	Brca; Ccrcc; Coad; Gbm; Hnscc; Lscc; Luad; Ov; Pdac; Ucec
AR_S310(P10275)	Brca; Hnscc
AR_S516(P10275)	Brca; Ov
ASF1A_S166(Q9Y294)	Ccrcc; Coad; Gbm; Hnscc; Pdac; Ucec
ASF1A_S192(Q9Y294)	Brca; Gbm; Hnscc; Lscc; Luad
ASF1B_S198(Q9NVP2)	Ccrcc; Coad; Gbm; Hnscc; Pdac; Ucec
ATF2_S90(P15336)	Brca; Ccrcc; Coad; Gbm; Hnscc; Lscc; Luad; Ov; Pdac; Ucec
ATF2_T69(P15336)	Brca; Ccrcc; Coad; Gbm; Hnscc; Lscc; Luad; Ov; Pdac; Ucec
ATF2_T71(P15336)	Brca; Ccrcc; Coad; Gbm; Hnscc; Lscc; Luad; Ov; Pdac; Ucec
ATF6_T166(P18850)	Ccrcc; Lscc
ATG14_S29(Q6ZNE5)	Brca; Ccrcc
ATG16L1_S269(Q676U5-1)	Brca; Ccrcc; Hnscc; Lscc; Luad; Ov; Pdac
ATG4B_S34(Q9Y4P1)	Brca; Ccrcc; Gbm; Hnscc; Luad; Pdac
ATG4B_S383(Q9Y4P1)	Brca; Ccrcc; Hnscc; Lscc; Luad; Pdac
ATG9A_S14(Q7Z3C6)	Ccrcc; Gbm; Lscc; Ov; Pdac
ATG9A_S761(Q7Z3C6)	Brca; Ccrcc; Coad; Gbm; Hnscc; Lscc; Luad; Ov; Pdac; Ucec
ATM_S1981(Q13315)	Brca; Gbm; Hnscc; Ov; Pdac
ATM_S2996(Q13315)	Ccrcc; Hnscc
ATM_S367(Q13315)	Lscc; Luad
ATN1_S739(P54259)	Coad; Ucec
ATP1A1_S16(P05023)	Brca; Ccrcc; Coad; Gbm; Hnscc; Lscc; Luad; Ov; Pdac; Ucec
ATP2A2_S663(P16615)	Brca; Ccrcc; Coad; Gbm; Hnscc; Lscc; Luad; Ov; Pdac; Ucec
ATP2B1_S1178(P20020)	Brca; Ccrcc; Gbm; Hnscc; Lscc; Luad; Ov; Pdac
ATP7A_S1463(Q04656)	Brca; Ccrcc; Coad; Gbm; Hnscc; Lscc; Luad; Ov; Pdac; Ucec
ATP7A_S1466(Q04656)	Brca; Coad; Gbm; Hnscc; Lscc; Luad; Ov; Pdac; Ucec
ATRIP_S224(Q8WXE1)	Brca; Ccrcc; Coad; Gbm; Hnscc; Lscc; Ov; Pdac; Ucec
ATRIP_S239(Q8WXE1)	Brca; Ccrcc; Coad; Gbm; Hnscc; Lscc; Pdac; Ucec
ATXN1_S775(P54253)	Brca; Ccrcc; Coad; Gbm; Hnscc; Lscc; Luad; Ov; Pdac; Ucec
AVEN_S308(Q9NQS1)	Gbm; Pdac
AXIN1_S217(O15169)	Brca; Ov
AXIN1_S486(O15169)	Brca; Coad; Gbm; Hnscc; Lscc; Ov; Pdac; Ucec
AXIN1_S77(O15169)	Brca; Ccrcc; Coad; Gbm; Hnscc; Lscc; Luad; Ov; Pdac; Ucec
AXIN1_T481(O15169)	Coad; Ucec
BAD_S118(Q92934)	Brca; Ccrcc; Coad; Gbm; Hnscc; Lscc; Luad; Ov; Pdac; Ucec
BAD_S25(Q92934)	Brca; Ccrcc; Coad; Gbm; Hnscc; Lscc; Luad; Ov; Pdac; Ucec
BAD_S75(Q92934)	Brca; Ccrcc; Hnscc; Lscc; Pdac
BAD_S91(Q92934)	Ccrcc; Gbm
BAD_S99(Q92934)	Brca; Ccrcc; Coad; Gbm; Hnscc; Lscc; Luad; Ov; Pdac; Ucec
BAG2_S20(O95816)	Gbm; Lscc; Luad; Pdac
BAG3_S187(O95817)	Brca; Gbm; Lscc
BAG3_S289(O95817)	Brca; Ccrcc; Coad; Gbm; Hnscc; Lscc; Luad; Ov; Pdac; Ucec
BAG3_S291(O95817)	Ccrcc; Coad; Gbm; Hnscc; Ov; Pdac; Ucec
BAG3_S377(O95817)	Brca; Ccrcc; Coad; Gbm; Hnscc; Lscc; Luad; Ov; Pdac; Ucec
BAG3_T285(O95817)	Brca; Ccrcc; Coad; Gbm; Hnscc; Ov; Ucec
BAIAP2L1_Y274(Q9UHR4)	Hnscc; Pdac
BAIAP2_S366(Q9UQB8)	Brca; Ccrcc; Coad; Gbm; Hnscc; Lscc; Luad; Ov; Pdac; Ucec
BAZ1B_S158(Q9UIG0)	Brca; Ccrcc; Gbm; Hnscc; Lscc; Luad; Pdac
BCAR1_S428(P56945)	Brca; Ccrcc; Gbm; Hnscc; Lscc; Luad; Ov; Pdac
BCAR1_Y128(P56945)	Ccrcc; Gbm; Hnscc; Pdac
BCAR1_Y234(P56945)	Brca; Ccrcc; Gbm; Hnscc; Lscc; Luad; Ov; Pdac
BCAR1_Y249(P56945)	Ccrcc; Gbm; Hnscc; Lscc; Luad; Ov; Pdac
BCAR1_Y327(P56945)	Ccrcc; Gbm; Hnscc
BCAR1_Y362(P56945)	Ccrcc; Gbm; Hnscc; Ov; Pdac
BCAR1_Y387(P56945)	Brca; Gbm; Hnscc; Pdac
BCKDHA_S337(P12694)	Brca; Ccrcc; Coad; Gbm; Hnscc; Lscc; Luad; Ov; Pdac; Ucec
BCL10_S134(O95999)	Gbm; Hnscc; Lscc; Luad; Ov; Pdac
BCL10_S136(O95999)	Hnscc; Lscc
BCL10_S138(O95999)	Brca; Ccrcc; Coad; Gbm; Hnscc; Lscc; Luad; Ov; Pdac; Ucec
BCL10_S141(O95999)	Ccrcc; Coad; Hnscc; Ucec
BCL2L11_S118(O43521)	Brca; Ccrcc; Hnscc; Lscc; Ov
BCL2L11_S77(O43521)	Coad; Gbm; Lscc; Luad; Ov; Ucec
BCL2L11_S87(O43521)	Brca; Lscc; Luad; Pdac
BCL2L11_S94(O43521)	Brca; Ccrcc; Coad; Hnscc; Lscc; Luad; Ov; Pdac; Ucec
BCL2L11_S98(O43521)	Ccrcc; Hnscc
BCL2_S70(P10415)	Ccrcc; Hnscc
BCL3_S41(P20749)	Brca; Ccrcc; Coad; Gbm; Hnscc; Lscc; Luad; Ov; Pdac; Ucec
BCL6_S333(P41182)	Brca; Ccrcc; Gbm; Hnscc; Lscc; Luad; Ov; Pdac
BCL6_S343(P41182)	Brca; Ccrcc; Coad; Gbm; Hnscc; Lscc; Luad; Ov; Pdac; Ucec
BCR_Y177(P11274)	Brca; Gbm; Luad
BDKRB2_S375(P30411)	Brca; Lscc; Luad; Pdac
BLVRA_S230(P53004)	Brca; Ccrcc; Coad; Gbm; Lscc; Luad; Pdac; Ucec
BLVRA_S237(P53004)	Brca; Ccrcc; Gbm; Hnscc; Luad; Pdac
BRAF_S151(P15056)	Brca; Coad; Gbm; Lscc; Luad; Ov; Pdac; Ucec
BRAF_S365(P15056)	Brca; Ccrcc; Coad; Gbm; Hnscc; Lscc; Luad; Ov; Pdac; Ucec
BRAF_S429(P15056)	Brca; Gbm; Lscc
BRAF_S465(P15056)	Brca; Lscc; Luad
BRAF_T401(P15056)	Brca; Ccrcc; Coad; Gbm; Hnscc; Lscc; Luad; Ov; Pdac; Ucec
BRAF_T753(P15056)	Ccrcc; Hnscc; Lscc; Luad; Pdac
BRCA1_S1189(P38398)	Coad; Ucec
BRCA1_S1191(P38398)	Brca; Coad; Gbm; Hnscc; Lscc; Pdac; Ucec
BRCA1_S1280(P38398)	Gbm; Hnscc
BRCA1_S1330(P38398)	Brca; Ov
BRCA1_S1457(P38398)	Brca; Hnscc
BRCA1_S1497(P38398)	Brca; Ov
BRCA1_S1524(P38398)	Brca; Ccrcc; Gbm; Hnscc; Lscc; Luad; Ov; Pdac
BRCA1_S1542(P38398)	Brca; Ccrcc; Gbm; Hnscc; Lscc; Pdac
BRCA1_S632(P38398)	Ccrcc; Hnscc
BRD7_S263(Q9NPI1)	Brca; Ccrcc; Coad; Gbm; Hnscc; Ov; Ucec
BTK_S180(Q06187)	Ccrcc; Hnscc; Pdac
CABLES1_S313(Q8TDN4)	Brca; Ccrcc; Gbm; Hnscc; Lscc; Ov; Pdac
CABLES1_T309(Q8TDN4)	Brca; Ccrcc; Gbm; Lscc; Luad; Ov; Pdac
CABLES1_T415(Q8TDN4)	Brca; Ccrcc; Coad; Gbm; Hnscc; Lscc; Luad; Ov; Pdac; Ucec
CACNA1C_S1981(Q13936)	Ccrcc; Coad; Hnscc; Lscc; Luad; Pdac; Ucec
CACNA1S_S1575(Q13698)	Hnscc; Ov
CACNB2_S514(Q08289)	Ccrcc; Coad; Gbm; Lscc; Luad; Ov; Pdac; Ucec
CACNB2_T554(Q08289)	Coad; Ucec
CAD_S1406(P27708)	Brca; Ccrcc; Coad; Gbm; Hnscc; Lscc; Luad; Ov; Pdac; Ucec
CAD_S1859(P27708)	Brca; Ccrcc; Coad; Gbm; Hnscc; Lscc; Luad; Ov; Pdac; Ucec
CALD1_S643(Q05682)	Coad; Lscc; Luad; Ov; Ucec
CALD1_S677(Q05682)	Brca; Ccrcc; Coad; Gbm; Hnscc; Lscc; Luad; Ov; Pdac; Ucec
CALD1_S744(Q05682)	Brca; Ccrcc
CALD1_S759(Q05682)	Brca; Ccrcc; Coad; Gbm; Hnscc; Lscc; Luad; Ov; Pdac; Ucec
CALD1_S789(Q05682)	Brca; Ccrcc; Coad; Hnscc; Luad; Ov; Pdac; Ucec
CALM2_Y100(P0DP24)	Brca; Ccrcc; Gbm; Hnscc; Luad; Ov; Pdac
CAMK1D_T180(Q8IU85)	Brca; Gbm; Pdac
CAMK1_T177(Q14012)	Gbm; Pdac
CAMK2A_T286(Q9UQM7)	Gbm; Ov
CAMK2B_T287(Q13554)	Brca; Ccrcc; Coad; Gbm; Hnscc; Luad; Ov; Pdac; Ucec
CAMK4_T200(Q16566)	Ccrcc; Pdac
CAMKK1_T108(Q8N5S9)	Gbm; Hnscc
CAMKK2_S100(Q96RR4)	Luad; Pdac
CAMKK2_S129(Q96RR4)	Brca; Ccrcc; Coad; Gbm; Hnscc; Lscc; Luad; Pdac; Ucec
CAMKK2_S133(Q96RR4)	Brca; Ccrcc; Coad; Gbm; Hnscc; Lscc; Luad; Ov; Pdac; Ucec
CAMKK2_S137(Q96RR4)	Brca; Ccrcc; Coad; Hnscc; Lscc; Luad; Pdac; Ucec
CAMKK2_S495(Q96RR4)	Brca; Ccrcc; Coad; Gbm; Hnscc; Lscc; Luad; Ov; Pdac; Ucec
CAMKK2_S511(Q96RR4)	Brca; Ccrcc; Coad; Gbm; Hnscc; Lscc; Luad; Ov; Pdac; Ucec
CAP1_S308(Q01518)	Brca; Ccrcc; Coad; Gbm; Lscc; Luad; Ov; Pdac; Ucec
CAP1_S310(Q01518)	Brca; Coad; Gbm; Lscc; Luad; Ov; Pdac; Ucec
CAPZA1_S9(P52907)	Brca; Ccrcc; Hnscc; Lscc; Luad
CARD11_S556(Q9BXL7)	Lscc; Luad; Pdac
CARD11_S559(Q9BXL7)	Ccrcc; Gbm
CARD11_S644(Q9BXL7)	Brca; Ccrcc; Gbm; Hnscc
CARD9_T531(Q9H257)	Ccrcc; Pdac
CARD9_T533(Q9H257)	Hnscc; Pdac
CARHSP1_S30(Q9Y2V2)	Brca; Ccrcc; Coad; Gbm; Hnscc; Lscc; Ov; Pdac; Ucec
CARHSP1_S32(Q9Y2V2)	Brca; Ccrcc; Coad; Gbm; Hnscc; Lscc; Luad; Ov; Pdac; Ucec
CARHSP1_S41(Q9Y2V2)	Brca; Ccrcc; Coad; Gbm; Hnscc; Lscc; Luad; Ov; Pdac; Ucec
CARHSP1_S52(Q9Y2V2)	Brca; Coad; Gbm; Lscc; Luad; Ov; Pdac; Ucec
CASP2_S157(P42575)	Hnscc; Ov; Pdac
CASP9_T125(P55211)	Ccrcc; Coad; Gbm; Hnscc; Lscc; Luad; Ucec
CAST_S133(P20810)	Brca; Ccrcc; Gbm; Hnscc; Lscc; Luad; Ov; Pdac
CAST_S45(P20810)	Brca; Ccrcc; Gbm; Hnscc; Lscc; Luad; Ov; Pdac
CAST_S655(P20810)	Brca; Ccrcc; Hnscc; Pdac
CAV1_Y14(Q03135)	Ccrcc; Coad; Gbm; Hnscc; Lscc; Luad; Ov; Pdac; Ucec
CAV2_S23(P51636)	Brca; Ccrcc; Coad; Gbm; Hnscc; Lscc; Luad; Ov; Pdac; Ucec
CAV2_S36(P51636)	Ccrcc; Coad; Gbm; Hnscc; Lscc; Luad; Ov; Pdac; Ucec
CAV2_Y19(P51636)	Brca; Ccrcc; Coad; Hnscc; Pdac; Ucec
CAV2_Y27(P51636)	Ccrcc; Gbm; Ov
CBL_S619(P22681)	Brca; Ccrcc; Gbm; Hnscc; Lscc; Luad; Ov; Pdac
CBL_S623(P22681)	Ccrcc; Gbm
CBL_S639(P22681)	Ccrcc; Gbm; Hnscc
CBL_S642(P22681)	Ccrcc; Gbm; Hnscc; Lscc; Luad; Pdac
CBL_S798(P22681)	Ccrcc; Gbm; Hnscc
CBL_Y371(P22681)	Brca; Hnscc; Lscc; Luad
CBX3_S93(Q13185)	Brca; Ccrcc; Coad; Gbm; Hnscc; Lscc; Luad; Ov; Pdac; Ucec
CBX5_S11(P45973)	Gbm; Hnscc; Pdac
CBX5_S13(P45973)	Ccrcc; Coad; Gbm; Ucec
CBX5_S14(P45973)	Brca; Ccrcc; Coad; Gbm; Hnscc; Lscc; Luad; Ov; Pdac; Ucec
CBY1_S20(Q9Y3M2)	Brca; Ccrcc; Gbm; Hnscc; Lscc; Luad; Ov; Pdac
CC2D1A_S208(Q6P1N0)	Brca; Ccrcc; Coad; Gbm; Hnscc; Lscc; Ov; Pdac; Ucec
CCAR2_T454(Q8N163)	Ccrcc; Hnscc; Lscc
CCDC6_S244(Q16204)	Brca; Ccrcc; Coad; Gbm; Hnscc; Lscc; Luad; Ov; Pdac; Ucec
CCDC88A_S1417(Q3V6T2)	Brca; Gbm; Lscc; Luad; Ov; Pdac
CCM2_S384(Q9BSQ5)	Brca; Ccrcc; Gbm; Hnscc; Lscc; Luad; Ov; Pdac
CCND1_T286(P24385)	Brca; Ccrcc; Hnscc; Lscc; Luad
CCND2_T280(P30279)	Ccrcc; Gbm; Hnscc; Lscc; Luad; Pdac
CCND3_T283(P30281)	Gbm; Luad
CCNE1_S387(P24864)	Brca; Ccrcc; Coad; Gbm; Hnscc; Lscc; Luad; Ov; Pdac; Ucec
CCNE1_T395(P24864)	Ccrcc; Ov
CCNL2_S330(Q96S94)	Brca; Ccrcc; Coad; Gbm; Hnscc; Lscc; Luad; Ov; Pdac; Ucec
CCNL2_S338(Q96S94)	Brca; Lscc; Luad; Ov; Pdac
CCNL2_S369(Q96S94)	Brca; Ccrcc; Coad; Gbm; Hnscc; Ov; Pdac; Ucec
CCNO_S81(P22674)	Brca; Ccrcc; Hnscc; Lscc; Luad; Ov; Pdac
CCNT1_S564(O60563)	Hnscc; Luad
CCNY_S326(Q8ND76)	Brca; Ccrcc; Coad; Gbm; Hnscc; Lscc; Luad; Ov; Pdac; Ucec
CCP110_S170(O43303)	Brca; Ccrcc; Coad; Gbm; Hnscc; Lscc; Luad; Ov; Pdac; Ucec
CCP110_S372(O43303)	Brca; Ccrcc; Coad; Gbm; Lscc; Ov; Pdac; Ucec
CCP110_S400(O43303)	Brca; Ccrcc; Gbm; Hnscc; Ov
CCR5_S337(P51681)	Brca; Gbm; Lscc; Luad; Pdac
CCR5_S349(P51681)	Brca; Ccrcc; Hnscc; Lscc; Luad; Pdac
CCT2_S260(P78371)	Brca; Ccrcc; Coad; Gbm; Hnscc; Lscc; Luad; Ov; Pdac; Ucec
CD163_S1084(Q86VB7)	Brca; Ccrcc; Gbm; Hnscc; Lscc; Luad; Pdac
CD163_S1085(Q86VB7)	Ccrcc; Gbm; Hnscc; Ov; Pdac
CD19_Y531(P15391)	Hnscc; Pdac
CD274_S279(Q9NZQ7)	Brca; Ccrcc; Gbm; Hnscc; Lscc; Luad; Pdac
CD44_S697(P16070)	Ccrcc; Coad; Gbm; Hnscc; Lscc; Luad; Ov; Pdac; Ucec
CD44_S706(P16070)	Ccrcc; Coad; Gbm; Hnscc; Luad; Ov; Pdac; Ucec
CD5_S483(P06127)	Brca; Ccrcc; Coad; Hnscc; Lscc; Luad; Ov; Pdac; Ucec
CD5_S485(P06127)	Coad; Ucec
CDC16_S560(Q13042)	Brca; Ccrcc; Coad; Gbm; Hnscc; Lscc; Luad; Ov; Pdac; Ucec
CDC20_S41(Q12834)	Brca; Coad; Gbm; Hnscc; Lscc; Luad; Ov; Pdac; Ucec
CDC23_T565(Q9UJX2)	Ccrcc; Gbm; Hnscc
CDC25B_S230(P30305)	Hnscc; Lscc; Ov; Pdac
CDC25B_S323(P30305)	Brca; Coad; Gbm; Hnscc; Lscc; Ov; Pdac; Ucec
CDC25B_S353(P30305)	Brca; Ccrcc; Gbm; Hnscc; Lscc; Luad; Pdac
CDC25B_S375(P30305)	Brca; Gbm; Hnscc; Luad
CDC25C_S168(P30307)	Brca; Gbm; Hnscc; Luad
CDC25C_S216(P30307)	Brca; Ccrcc; Gbm; Hnscc; Lscc; Ov; Pdac
CDC25C_T48(P30307)	Ccrcc; Gbm; Hnscc; Ov
CDC27_T446(P30260)	Ccrcc; Hnscc
CDC37_S13(Q16543)	Ccrcc; Ov
CDC42EP1_S113(Q00587)	Brca; Ccrcc; Coad; Gbm; Hnscc; Lscc; Luad; Pdac; Ucec
CDC42EP1_S195(Q00587)	Ccrcc; Luad; Ov; Pdac
CDC42EP2_S101(O14613)	Ccrcc; Hnscc; Luad; Pdac
CDC42EP4_S18(Q9H3Q1)	Brca; Ccrcc; Coad; Gbm; Hnscc; Lscc; Luad; Ov; Pdac; Ucec
CDC6_S54(Q99741)	Brca; Ccrcc; Hnscc; Lscc; Luad
CDC6_S74(Q99741)	Ccrcc; Hnscc
CDCA2_S977(Q69YH5)	Brca; Ccrcc; Gbm; Hnscc; Lscc; Luad; Pdac
CDCA5_S209(Q96FF9)	Brca; Lscc; Ov; Pdac
CDCA5_S33(Q96FF9)	Brca; Ccrcc; Coad; Gbm; Hnscc; Lscc; Luad; Pdac; Ucec
CDCA7_T163(Q9BWT1)	Hnscc; Pdac
CDH1_Y797(P12830)	Coad; Ucec
CDK11B_T595(P21127)	Brca; Ccrcc; Coad; Gbm; Hnscc; Lscc; Luad; Ov; Pdac; Ucec
CDK11B_T726(P21127)	Ccrcc; Hnscc; Pdac
CDK12_T893(Q9NYV4)	Brca; Ccrcc; Gbm; Hnscc; Lscc; Luad; Ov; Pdac
CDK16_S153(Q00536)	Brca; Ccrcc; Gbm; Hnscc; Lscc; Luad; Ov; Pdac
CDK18_S14(Q07002)	Brca; Ccrcc; Gbm; Hnscc; Lscc; Luad; Ov; Pdac
CDK1_S39(P06493)	Ccrcc; Hnscc; Lscc
CDK1_T14(P06493)	Brca; Lscc; Luad
CDK1_T161(P06493)	Brca; Ccrcc; Coad; Gbm; Hnscc; Lscc; Luad; Ov; Ucec
CDK1_Y15(P06493)	Brca; Ccrcc; Lscc; Luad
CDK2_T160(P24941)	Hnscc; Ov; Pdac
CDK2_Y15(P24941)	Hnscc; Ov; Pdac
CDK5_Y15(Q00535)	Brca; Gbm; Ov; Pdac
CDK7_S164(P50613)	Brca; Coad; Gbm; Lscc; Luad; Ov; Pdac; Ucec
CDK7_T170(P50613)	Brca; Ccrcc; Coad; Gbm; Hnscc; Lscc; Luad; Ov; Pdac; Ucec
CDK9_T186(P50750)	Brca; Ccrcc; Coad; Gbm; Hnscc; Lscc; Luad; Pdac; Ucec
CDKL5_Y171(O76039)	Ccrcc; Gbm; Hnscc; Lscc
CDKN1A_S130(P38936)	Brca; Ccrcc; Gbm; Hnscc; Lscc; Luad; Ov; Pdac
CDKN1B_S10(P46527)	Brca; Ccrcc; Coad; Gbm; Hnscc; Lscc; Ov; Pdac; Ucec
CDKN1B_S140(P46527)	Brca; Ccrcc; Coad; Gbm; Hnscc; Lscc; Luad; Pdac; Ucec
CDKN1B_S178(P46527)	Brca; Ccrcc; Coad; Gbm; Hnscc; Lscc; Luad; Ov; Pdac; Ucec
CEBPB_S231(P17676)	Brca; Gbm; Hnscc; Lscc; Luad; Ov; Pdac
CEBPB_T226(P17676)	Coad; Gbm; Hnscc; Ucec
CEBPB_T235(P17676)	Coad; Hnscc; Pdac; Ucec
CELF1_S28(Q92879)	Gbm; Ov
CEP131_S47(Q9UPN4)	Brca; Ccrcc; Coad; Gbm; Hnscc; Lscc; Luad; Ov; Pdac; Ucec
CEP131_S78(Q9UPN4)	Brca; Ccrcc; Coad; Gbm; Hnscc; Lscc; Luad; Ov; Pdac; Ucec
CEP250_S2394(Q9BV73)	Gbm; Hnscc
CEP55_S425(Q53EZ4)	Coad; Ucec
CEP55_S428(Q53EZ4)	Brca; Ccrcc; Coad; Gbm; Hnscc; Lscc; Luad; Ov; Pdac; Ucec
CEP55_S436(Q53EZ4)	Brca; Gbm; Hnscc; Lscc; Luad; Ov
CEP76_S83(Q8TAP6)	Brca; Ccrcc; Gbm; Hnscc; Lscc; Luad; Ov; Pdac
CERS4_S342(Q9HA82)	Ccrcc; Coad; Pdac; Ucec
CERS4_S347(Q9HA82)	Coad; Ucec
CERS4_S349(Q9HA82)	Ccrcc; Coad; Gbm; Hnscc; Ucec
CERS4_S350(Q9HA82)	Brca; Coad; Luad; Ucec
CFL1_S23(P23528)	Ccrcc; Coad; Gbm; Lscc; Ov; Pdac; Ucec
CFL1_S24(P23528)	Brca; Ccrcc; Coad; Gbm; Hnscc; Luad; Ov; Pdac; Ucec
CFL1_S3(P23528)	Ccrcc; Coad; Gbm; Hnscc; Ov; Pdac; Ucec
CFL1_Y68(P23528)	Brca; Ccrcc; Gbm; Hnscc; Lscc; Pdac
CFL2_S3(Q9Y281)	Ccrcc; Hnscc
CFTR_S422(P13569)	Ccrcc; Pdac
CFTR_S660(P13569)	Ccrcc; Coad; Lscc; Luad; Pdac; Ucec
CFTR_S700(P13569)	Coad; Luad; Ov; Pdac; Ucec
CFTR_S737(P13569)	Ccrcc; Coad; Lscc; Luad; Ov; Pdac; Ucec
CFTR_S768(P13569)	Coad; Ucec
CFTR_S795(P13569)	Ccrcc; Coad; Luad; Pdac; Ucec
CHEK1_S280(O14757)	Brca; Ccrcc; Gbm; Hnscc; Lscc; Luad; Ov; Pdac
CHEK1_S286(O14757)	Brca; Gbm; Hnscc
CHEK1_S296(O14757)	Coad; Ucec
CHEK1_S301(O14757)	Gbm; Hnscc
CHEK1_S317(O14757)	Coad; Ucec
CHEK2_S379(O96017)	Ccrcc; Gbm; Hnscc; Ov; Pdac
CHEK2_S516(O96017)	Ov; Pdac
CHEK2_T387(O96017)	Brca; Ccrcc; Gbm; Hnscc; Lscc; Luad; Ov; Pdac
CHKB_S39(Q9Y259)	Brca; Pdac
CHMP4C_S214(Q96CF2)	Brca; Ccrcc; Lscc; Luad; Pdac
CKAP2_T623(Q8WWK9)	Brca; Gbm
CLDN4_Y208(O14493)	Hnscc; Pdac
CLIP1_S1364(P30622)	Ccrcc; Coad; Gbm; Hnscc; Lscc; Ov; Pdac; Ucec
CLIP1_S195(P30622)	Brca; Ccrcc; Coad; Gbm; Hnscc; Lscc; Luad; Ov; Pdac; Ucec
CLIP1_S312(P30622)	Brca; Coad; Gbm; Hnscc; Lscc; Luad; Ov; Pdac; Ucec
CLIP1_T287(P30622)	Brca; Gbm; Hnscc; Lscc; Luad; Ov
CLK2_S142(P49760)	Brca; Ccrcc; Coad; Gbm; Hnscc; Lscc; Luad; Pdac; Ucec
CLOCK_S427(O15516)	Brca; Ccrcc; Coad; Gbm; Hnscc; Lscc; Luad; Ov; Pdac; Ucec
CLOCK_T461(O15516)	Ccrcc; Gbm; Hnscc; Luad; Pdac
CLTC_Y1477(Q00610)	Ccrcc; Gbm; Hnscc; Lscc; Luad; Pdac
CNN1_Y261(P51911)	Coad; Ucec
CNN3_Y261(Q15417)	Ccrcc; Gbm
CORO1A_T424(P31146)	Coad; Hnscc; Lscc; Luad; Ucec
CREB1_S129(P16220)	Gbm; Ov
CREB1_S142(P16220)	Coad; Ucec
CREB1_S257(P16220)	Brca; Ccrcc; Gbm; Hnscc; Luad; Ov; Pdac
CREM_S271(Q03060)	Brca; Ccrcc; Gbm; Hnscc; Lscc; Ov; Pdac
CREM_S277(Q03060)	Ccrcc; Gbm; Ov
CRIP2_S104(P52943)	Brca; Ccrcc; Gbm; Lscc; Luad; Ov; Pdac
CRKL_Y207(P46109)	Brca; Coad; Gbm; Hnscc; Lscc; Luad; Ov; Pdac; Ucec
CRK_Y221(P46108)	Brca; Lscc
CRMP1_S518(Q14194)	Gbm; Hnscc; Pdac
CRMP1_T509(Q14194)	Ccrcc; Gbm; Hnscc; Lscc; Luad; Ov; Pdac
CRMP1_T514(Q14194)	Ccrcc; Gbm; Hnscc; Lscc; Luad; Pdac
CROCC_S1460(Q5TZA2)	Brca; Ccrcc; Coad; Gbm; Hnscc; Lscc; Luad; Ov; Pdac; Ucec
CRTC2_S171(Q53ET0)	Gbm; Hnscc; Ov
CRTC2_S70(Q53ET0)	Brca; Ccrcc; Coad; Gbm; Hnscc; Lscc; Luad; Ov; Pdac; Ucec
CRTC3_S162(Q6UUV7)	Gbm; Ov; Pdac
CSNK1E_S389(P49674)	Brca; Ov
CSNK2B_S209(P67870)	Brca; Ccrcc; Coad; Gbm; Hnscc; Lscc; Luad; Ov; Pdac; Ucec
CTDP1_S740(Q9Y5B0)	Brca; Ccrcc; Coad; Gbm; Hnscc; Luad; Ov; Pdac; Ucec
CTNNA1_S641(P35221)	Brca; Ccrcc; Coad; Gbm; Hnscc; Lscc; Luad; Ov; Pdac; Ucec
CTNNB1_S191(P35222)	Brca; Ccrcc; Coad; Gbm; Hnscc; Lscc; Luad; Ov; Pdac; Ucec
CTNNB1_S29(P35222)	Ccrcc; Gbm; Hnscc; Pdac
CTNNB1_S33(P35222)	Ccrcc; Gbm; Ov
CTNNB1_S37(P35222)	Gbm; Ov
CTNNB1_S45(P35222)	Ccrcc; Coad; Gbm; Hnscc; Luad; Ov; Pdac; Ucec
CTNNB1_S552(P35222)	Ccrcc; Coad; Gbm; Hnscc; Lscc; Luad; Ov; Pdac; Ucec
CTNNB1_S675(P35222)	Brca; Ccrcc; Coad; Gbm; Hnscc; Lscc; Luad; Ov; Pdac; Ucec
CTNNB1_S715(P35222)	Lscc; Luad; Pdac
CTNNB1_T41(P35222)	Ccrcc; Hnscc; Pdac
CTNNB1_Y30(P35222)	Ccrcc; Gbm; Hnscc; Pdac
CTNND1_S252(O60716)	Brca; Ccrcc; Coad; Gbm; Hnscc; Lscc; Luad; Ov; Pdac; Ucec
CTNND1_S268(O60716)	Brca; Ccrcc; Coad; Gbm; Hnscc; Lscc; Luad; Ov; Pdac; Ucec
CTNND1_S269(O60716)	Ccrcc; Coad; Gbm; Hnscc; Ov; Pdac; Ucec
CTNND1_S879(O60716)	Brca; Ccrcc; Coad; Gbm; Lscc; Luad; Pdac; Ucec
CTNND1_T310(O60716)	Brca; Ccrcc; Coad; Gbm; Hnscc; Lscc; Ov; Pdac; Ucec
CTNND1_T906(O60716)	Ccrcc; Coad; Gbm; Hnscc; Luad; Ov; Pdac; Ucec
CTNND1_Y228(O60716)	Ccrcc; Coad; Gbm; Lscc; Ov; Ucec
CTNND1_Y257(O60716)	Gbm; Hnscc
CTNND1_Y291(O60716)	Ccrcc; Coad; Gbm; Hnscc; Pdac; Ucec
CTNND1_Y296(O60716)	Ccrcc; Hnscc
CTNND1_Y904(O60716)	Ccrcc; Coad; Gbm; Luad; Ov; Ucec
CTPS1_S571(P17812)	Coad; Ucec
CTPS1_S574(P17812)	Coad; Hnscc; Luad; Pdac; Ucec
CTPS1_S575(P17812)	Brca; Ccrcc; Coad; Gbm; Hnscc; Lscc; Luad; Ov; Pdac; Ucec
CTPS2_S568(Q9NRF8)	Brca; Ccrcc; Coad; Gbm; Hnscc; Lscc; Luad; Ov; Pdac; Ucec
CTTN_S298(Q14247)	Brca; Ccrcc; Hnscc; Lscc; Luad; Pdac
CTTN_S348(Q14247)	Brca; Ccrcc; Pdac
CTTN_S405(Q14247)	Brca; Ccrcc; Gbm; Hnscc; Lscc; Luad; Ov; Pdac
CTTN_S418(Q14247)	Brca; Ccrcc; Gbm; Hnscc; Luad; Ov; Pdac
CTTN_Y421(Q14247)	Ccrcc; Gbm; Ov
CTTN_Y446(Q14247)	Ccrcc; Gbm; Ov
CUX1_S1237(P39880)	Ccrcc; Gbm; Hnscc; Ov
CUX1_S1270(P39880)	Brca; Ov
CXCR4_S339(P61073)	Gbm; Ov
CYBA_T147(P13498)	Brca; Ccrcc; Gbm; Hnscc; Lscc; Luad; Ov; Pdac
CYLD_S362(Q9NQC7)	Brca; Ccrcc; Coad; Gbm; Hnscc; Lscc; Luad; Pdac; Ucec
CYLD_S418(Q9NQC7)	Brca; Ccrcc; Coad; Gbm; Hnscc; Lscc; Luad; Ov; Pdac; Ucec
CYLD_S422(Q9NQC7)	Brca; Ccrcc; Coad; Gbm; Hnscc; Luad; Ov; Pdac; Ucec
DAB2IP_S728(Q5VWQ8)	Ccrcc; Gbm; Hnscc; Pdac
DAPP1_Y139(Q9UN19)	Hnscc; Lscc; Ov
DAP_S3(P51397)	Ccrcc; Hnscc
DAP_S51(P51397)	Brca; Ccrcc; Hnscc; Lscc; Luad; Ov; Pdac
DAXX_S668(Q9UER7)	Brca; Ccrcc; Gbm; Hnscc; Lscc; Luad; Ov; Pdac
DAXX_S737(Q9UER7)	Hnscc; Lscc; Luad; Pdac
DAXX_S739(Q9UER7)	Ccrcc; Hnscc; Pdac
DCK_S74(P27707)	Ccrcc; Coad; Gbm; Hnscc; Lscc; Luad; Ov; Pdac; Ucec
DCX_S287(O43602)	Brca; Gbm
DCX_S339(O43602)	Brca; Gbm; Hnscc; Pdac
DDHD1_S727(Q8NEL9)	Ccrcc; Coad; Gbm; Hnscc; Pdac; Ucec
DDIT4_T25(Q9NX09)	Ov; Pdac
DDR1_Y513(Q08345)	Gbm; Hnscc; Ov; Pdac
DEK_S32(P35659)	Brca; Ccrcc; Coad; Gbm; Hnscc; Lscc; Luad; Ov; Pdac; Ucec
DENND3_S472(A2RUS2)	Brca; Ccrcc; Gbm; Hnscc; Lscc; Luad; Pdac
DENND3_S490(A2RUS2)	Brca; Ccrcc; Gbm; Hnscc; Lscc; Pdac
DEPTOR_S235(Q8TB45)	Ccrcc; Gbm; Hnscc; Ov
DEPTOR_S286(Q8TB45)	Hnscc; Pdac
DEPTOR_S287(Q8TB45)	Gbm; Hnscc; Lscc; Ov; Pdac
DEPTOR_S293(Q8TB45)	Gbm; Ov; Pdac
DEPTOR_S299(Q8TB45)	Coad; Gbm; Luad; Ov; Pdac; Ucec
DEPTOR_Y289(Q8TB45)	Gbm; Ov
DES_S31(P17661)	Ccrcc; Coad; Gbm; Hnscc; Lscc; Luad; Ov; Pdac; Ucec
DES_S60(P17661)	Ccrcc; Coad; Gbm; Hnscc; Lscc; Luad; Ov; Pdac; Ucec
DES_T17(P17661)	Coad; Hnscc; Luad; Ov; Pdac; Ucec
DLC1_S642(Q96QB1)	Brca; Gbm; Hnscc; Lscc; Luad; Pdac
DLC1_S766(Q96QB1)	Gbm; Lscc; Luad; Pdac
DLC1_S946(Q96QB1)	Brca; Ccrcc; Gbm; Hnscc; Lscc; Luad; Pdac
DLG1_S158(Q12959)	Brca; Ccrcc; Gbm; Hnscc; Lscc; Luad; Pdac
DLGAP1_S77(O14490)	Gbm; Hnscc
DLGAP5_S725(Q15398)	Coad; Ucec
DNAJB1_S151(P25685)	Brca; Ccrcc; Coad; Gbm; Hnscc; Lscc; Luad; Ov; Pdac; Ucec
DNAJB1_S171(P25685)	Brca; Ccrcc; Gbm; Hnscc; Lscc; Ov; Pdac
DNAJC5_S10(Q9H3Z4)	Ccrcc; Gbm; Hnscc; Lscc; Ov; Pdac
DNM1L_S616(O00429)	Brca; Ccrcc; Gbm; Hnscc; Lscc; Luad; Ov; Pdac
DNM1_S774(Q05193)	Brca; Ccrcc; Coad; Gbm; Hnscc; Lscc; Luad; Ov; Pdac; Ucec
DNM1_S778(Q05193)	Brca; Coad; Gbm; Hnscc; Lscc; Luad; Ov; Pdac; Ucec
DNM1_S795(Q05193)	Ccrcc; Pdac
DNM2_S764(P50570)	Ccrcc; Coad; Gbm; Hnscc; Lscc; Luad; Ov; Pdac; Ucec
DNMT1_S143(P26358)	Brca; Ccrcc; Hnscc; Lscc; Luad; Pdac
DNMT1_S154(P26358)	Brca; Ccrcc; Hnscc; Lscc; Luad; Pdac
DNMT1_S714(P26358)	Brca; Ccrcc; Gbm; Hnscc; Lscc; Luad; Ov; Pdac
DNMT3A_S390(Q9Y6K1)	Ccrcc; Gbm; Hnscc; Ov; Pdac
DOCK1_T1772(Q14185)	Brca; Ccrcc; Gbm; Hnscc; Lscc; Luad; Ov; Pdac
DOCK6_S1194(Q96HP0)	Ccrcc; Gbm; Pdac
DOK1_S446(Q99704)	Brca; Ccrcc; Gbm; Luad; Ov; Pdac
DOK1_Y362(Q99704)	Gbm; Ov; Pdac
DPYSL2_S518(Q16555)	Ccrcc; Gbm; Hnscc; Ov; Pdac
DPYSL2_S522(Q16555)	Brca; Gbm; Ov
DPYSL2_T509(Q16555)	Brca; Ccrcc; Gbm; Hnscc; Lscc; Luad; Ov; Pdac
DPYSL2_T514(Q16555)	Brca; Ccrcc; Gbm; Hnscc; Lscc; Luad; Ov; Pdac
DPYSL3_S518(Q14195)	Brca; Ccrcc; Gbm; Hnscc; Lscc; Luad; Ov; Pdac
DPYSL3_S522(Q14195)	Brca; Ccrcc; Gbm; Hnscc; Lscc; Luad; Ov; Pdac
DPYSL3_T509(Q14195)	Brca; Ccrcc; Gbm; Hnscc; Ov; Pdac
DPYSL3_T514(Q14195)	Brca; Ccrcc; Gbm; Hnscc; Lscc; Luad; Ov; Pdac
DROSHA_S300(Q9NRR4)	Gbm; Pdac
DSN1_S109(Q9H410)	Brca; Ccrcc; Coad; Gbm; Hnscc; Lscc; Luad; Ov; Pdac; Ucec
DSP_S2849(P15924)	Coad; Hnscc; Lscc; Ov; Ucec
DSTN_S3(P60981)	Hnscc; Ov
DTD1_S196(Q8TEA8)	Lscc; Luad; Ov
DTD1_S197(Q8TEA8)	Brca; Ccrcc; Hnscc; Lscc; Luad; Ov; Pdac
DTD1_S204(Q8TEA8)	Ccrcc; Hnscc; Lscc; Luad; Pdac
DTD1_S205(Q8TEA8)	Ccrcc; Hnscc; Pdac
DTNBP1_S297(Q96EV8)	Brca; Ccrcc; Coad; Gbm; Hnscc; Lscc; Luad; Ov; Pdac; Ucec
DUOX1_S955(Q9NRD9)	Hnscc; Lscc; Luad; Ov
DUSP16_S446(Q9BY84)	Ccrcc; Gbm; Hnscc; Lscc; Pdac
DYNC1LI1_S516(Q9Y6G9)	Brca; Ccrcc; Gbm; Hnscc; Pdac
DYRK1A_S529(Q13627)	Coad; Gbm; Hnscc; Lscc; Luad; Ov; Ucec
DYRK1A_Y321(Q13627)	Brca; Ccrcc; Hnscc; Lscc; Luad; Ov; Pdac
DYRK4_Y264(Q9NR20)	Coad; Gbm; Ov; Ucec
E2F1_S337(Q01094)	Lscc; Luad
E2F1_S375(Q01094)	Brca; Ccrcc; Gbm; Hnscc; Lscc; Luad; Ov; Pdac
ECT2_T359(Q9H8V3)	Brca; Ccrcc; Coad; Gbm; Hnscc; Lscc; Luad; Ov; Pdac; Ucec
ECT2_T373(Q9H8V3)	Brca; Hnscc; Lscc; Ov
ECT2_T444(Q9H8V3)	Brca; Gbm; Hnscc; Lscc; Ov
EDC3_S161(Q96F86)	Brca; Ccrcc; Coad; Gbm; Hnscc; Lscc; Luad; Ov; Pdac; Ucec
EEF1A1_S21(P68104)	Ccrcc; Hnscc; Pdac
EEF1A1_S300(P68104)	Ccrcc; Hnscc
EEF1B2_S106(P24534)	Brca; Ccrcc; Coad; Gbm; Hnscc; Lscc; Luad; Ov; Pdac; Ucec
EEF1B2_S112(P24534)	Hnscc; Ov
EEF1D_S133(P29692)	Brca; Ccrcc; Gbm; Hnscc; Lscc; Luad; Ov; Pdac
EEF1D_S162(P29692)	Brca; Ccrcc; Gbm; Hnscc; Lscc; Luad; Ov; Pdac
EEF2K_S445(O00418)	Brca; Ccrcc; Coad; Gbm; Hnscc; Lscc; Luad; Ov; Pdac; Ucec
EEF2K_S500(O00418)	Brca; Ccrcc; Coad; Gbm; Hnscc; Lscc; Luad; Ov; Pdac; Ucec
EEF2K_S74(O00418)	Brca; Gbm; Hnscc; Ov
EEF2_T57(P13639)	Brca; Ccrcc; Coad; Gbm; Hnscc; Lscc; Luad; Ov; Pdac; Ucec
EEF2_T59(P13639)	Brca; Ccrcc; Coad; Gbm; Hnscc; Ov; Pdac; Ucec
EGFR_S1026(P00533)	Ccrcc; Coad; Gbm; Hnscc; Lscc; Luad; Pdac; Ucec
EGFR_S1064(P00533)	Brca; Ccrcc; Coad; Gbm; Hnscc; Lscc; Luad; Ov; Pdac; Ucec
EGFR_S1071(P00533)	Ccrcc; Coad; Gbm; Hnscc; Lscc; Luad; Pdac; Ucec
EGFR_S1081(P00533)	Ccrcc; Coad; Gbm; Hnscc; Ucec
EGFR_S1166(P00533)	Brca; Ccrcc; Coad; Gbm; Hnscc; Lscc; Luad; Ov; Pdac; Ucec
EGFR_T693(P00533)	Brca; Ccrcc; Coad; Gbm; Hnscc; Lscc; Luad; Ov; Pdac; Ucec
EGFR_Y1092(P00533)	Ccrcc; Coad; Gbm; Hnscc; Luad; Ucec
EGFR_Y1110(P00533)	Gbm; Hnscc
EGFR_Y1172(P00533)	Ccrcc; Coad; Gbm; Hnscc; Lscc; Luad; Ov; Ucec
EGFR_Y1197(P00533)	Ccrcc; Coad; Gbm; Hnscc; Lscc; Luad; Ov; Pdac; Ucec
EGLN1_S61(Q9GZT9)	Ccrcc; Gbm
EIF2AK2_S83(P19525)	Brca; Ccrcc; Coad; Gbm; Hnscc; Lscc; Luad; Pdac; Ucec
EIF2AK2_T89(P19525)	Ccrcc; Hnscc
EIF2B5_S466(Q13144)	Coad; Gbm; Ov; Ucec
EIF2B5_S469(Q13144)	Coad; Ucec
EIF2S2_S2(P20042)	Ccrcc; Gbm; Hnscc; Ov; Pdac
EIF2S2_S67(P20042)	Brca; Ccrcc; Coad; Gbm; Hnscc; Lscc; Luad; Ov; Pdac; Ucec
EIF3J_S127(O75822)	Brca; Ccrcc; Coad; Gbm; Hnscc; Lscc; Luad; Ov; Pdac; Ucec
EIF4B_S422(P23588)	Brca; Ccrcc; Coad; Gbm; Hnscc; Lscc; Luad; Ov; Pdac; Ucec
EIF4EBP1_S112(Q13541)	Brca; Lscc
EIF4EBP1_S65(Q13541)	Brca; Ccrcc; Coad; Gbm; Hnscc; Lscc; Luad; Ov; Pdac; Ucec
EIF4EBP1_S83(Q13541)	Brca; Ccrcc; Gbm; Hnscc; Luad; Ov; Pdac
EIF4EBP1_T37(Q13541)	Brca; Ccrcc; Coad; Hnscc; Lscc; Pdac; Ucec
EIF4EBP1_T41(Q13541)	Ccrcc; Hnscc; Pdac
EIF4EBP1_T45(Q13541)	Ccrcc; Hnscc; Pdac
EIF4EBP1_T46(Q13541)	Brca; Ccrcc; Coad; Gbm; Hnscc; Lscc; Luad; Ov; Pdac; Ucec
EIF4EBP1_T70(Q13541)	Brca; Ccrcc; Coad; Gbm; Hnscc; Lscc; Luad; Ov; Pdac; Ucec
EIF4ENIF1_S301(Q9NRA8)	Ccrcc; Coad; Gbm; Hnscc; Lscc; Ov; Pdac; Ucec
EIF4ENIF1_S374(Q9NRA8)	Brca; Ccrcc; Coad; Gbm; Hnscc; Pdac; Ucec
EIF4ENIF1_S513(Q9NRA8)	Brca; Ccrcc; Coad; Gbm; Hnscc; Lscc; Luad; Ov; Pdac; Ucec
EIF4ENIF1_S587(Q9NRA8)	Brca; Ccrcc; Coad; Gbm; Hnscc; Lscc; Luad; Ov; Pdac; Ucec
EIF4ENIF1_S693(Q9NRA8)	Hnscc; Lscc; Pdac
EIF4ENIF1_S752(Q9NRA8)	Brca; Coad; Gbm; Hnscc; Lscc; Luad; Ov; Pdac; Ucec
EIF4G1_S1185(Q04637)	Brca; Ov; Pdac
EIF4G2_T508(P78344)	Brca; Ccrcc; Coad; Gbm; Hnscc; Lscc; Luad; Ov; Pdac; Ucec
EIF4G3_S1156(O43432)	Brca; Ov; Pdac
EIF5_S389(P55010)	Coad; Ucec
EIF5_S390(P55010)	Brca; Ccrcc; Coad; Gbm; Hnscc; Lscc; Luad; Ov; Pdac; Ucec
EIF6_S235(P56537)	Ccrcc; Hnscc
ELAVL1_S100(Q15717)	Brca; Ccrcc; Gbm; Lscc; Pdac
ELAVL1_S202(Q15717)	Brca; Ccrcc; Coad; Gbm; Hnscc; Lscc; Luad; Ov; Pdac; Ucec
ELAVL1_S318(Q15717)	Gbm; Hnscc
ELK1_S324(P19419)	Brca; Ccrcc; Coad; Gbm; Hnscc; Lscc; Luad; Ov; Pdac; Ucec
ELP1_S1174(O95163)	Ccrcc; Gbm; Hnscc
EMD_Y59(P50402)	Gbm; Hnscc
EMD_Y74(P50402)	Hnscc; Pdac
EML4_S144(Q9HC35)	Brca; Ccrcc; Coad; Gbm; Hnscc; Lscc; Luad; Ov; Pdac; Ucec
EML4_S146(Q9HC35)	Brca; Ccrcc; Coad; Gbm; Hnscc; Lscc; Luad; Ov; Pdac; Ucec
ENO1_Y44(P06733)	Brca; Ccrcc; Coad; Gbm; Hnscc; Lscc; Luad; Ov; Pdac; Ucec
ENSA_S67(O43768)	Brca; Lscc; Luad; Ov
EP300_S1038(Q09472)	Brca; Ccrcc; Coad; Gbm; Hnscc; Lscc; Luad; Ov; Pdac; Ucec
EP300_S2279(Q09472)	Gbm; Hnscc
EP300_S2315(Q09472)	Brca; Coad; Gbm; Ucec
EP300_S89(Q09472)	Hnscc; Pdac
EPHA2_S897(P29317)	Ccrcc; Coad; Gbm; Hnscc; Lscc; Luad; Ov; Pdac; Ucec
EPHA2_Y575(P29317)	Ccrcc; Coad; Gbm; Hnscc; Lscc; Luad; Pdac; Ucec
EPHA2_Y588(P29317)	Ccrcc; Hnscc
EPHA2_Y594(P29317)	Hnscc; Ov; Pdac
EPHA2_Y772(P29317)	Ccrcc; Coad; Gbm; Hnscc; Lscc; Pdac; Ucec
EPS15_S796(P42566)	Brca; Ccrcc; Coad; Gbm; Hnscc; Lscc; Luad; Ov; Pdac; Ucec
EPS15_Y849(P42566)	Ccrcc; Hnscc; Pdac
EPS8_S625(Q12929)	Brca; Ccrcc; Coad; Gbm; Lscc; Luad; Pdac; Ucec
EPS8_Y525(Q12929)	Ccrcc; Lscc; Luad; Pdac
ERBB2_Y1139(P04626)	Ccrcc; Hnscc
ERBB2_Y1248(P04626)	Brca; Hnscc
ERBB4_T699(Q15303)	Brca; Ccrcc; Gbm; Luad
ERCC6L_T1063(Q2NKX8)	Hnscc; Lscc; Pdac
ERF_S161(P50548)	Gbm; Hnscc; Ov; Pdac
ERF_T526(P50548)	Brca; Ccrcc; Coad; Gbm; Hnscc; Lscc; Luad; Ov; Pdac; Ucec
ERO1A_S145(Q96HE7)	Ccrcc; Gbm; Pdac
ERRFI1_S251(Q9UJM3)	Brca; Ccrcc; Coad; Gbm; Hnscc; Lscc; Luad; Ov; Pdac; Ucec
ERRFI1_Y394(Q9UJM3)	Ccrcc; Gbm; Hnscc
ESPL1_S1126(Q14674)	Brca; Ccrcc; Gbm; Hnscc; Luad; Ov; Pdac
ESR1_S167(P03372)	Brca; Lscc; Luad
ETS1_S251(P14921)	Brca; Ccrcc; Gbm; Hnscc; Lscc; Luad; Ov; Pdac
ETS1_S282(P14921)	Brca; Ccrcc; Hnscc; Luad; Pdac
ETS1_S285(P14921)	Brca; Ccrcc; Gbm; Hnscc; Lscc; Ov; Pdac
ETS1_T38(P14921)	Brca; Ccrcc; Hnscc; Lscc; Luad; Pdac
ETS2_S310(P15036)	Gbm; Hnscc; Luad; Pdac
ETV1_S191(P50549)	Gbm; Luad; Pdac
ETV1_S216(P50549)	Gbm; Lscc; Luad
ETV3_S139(P41162)	Brca; Ccrcc; Coad; Gbm; Hnscc; Lscc; Luad; Ov; Pdac; Ucec
ETV6_S213(P41212)	Brca; Ccrcc; Hnscc; Lscc; Luad; Pdac
ETV6_S257(P41212)	Gbm; Pdac
EXOC7_S250(Q9UPT5)	Brca; Ccrcc; Coad; Gbm; Hnscc; Lscc; Luad; Ov; Pdac; Ucec
EXOSC9_S392(Q06265)	Ccrcc; Pdac
EXOSC9_S394(Q06265)	Ccrcc; Pdac
EZH2_S363(Q15910)	Gbm; Hnscc; Ov; Pdac
EZH2_T345(Q15910)	Brca; Lscc; Luad
EZH2_T367(Q15910)	Brca; Ccrcc; Gbm; Hnscc; Lscc; Luad; Ov; Pdac
EZH2_T487(Q15910)	Brca; Ccrcc; Gbm; Hnscc; Lscc; Luad; Ov; Pdac
F11R_S284(Q9Y624)	Brca; Ccrcc; Coad; Gbm; Hnscc; Lscc; Luad; Ov; Pdac; Ucec
F3_S285(P13726)	Gbm; Hnscc; Pdac
F5_S692(P12259)	Brca; Hnscc; Lscc; Pdac
FADD_S194(Q13158)	Brca; Ccrcc; Gbm; Luad; Pdac
FAM83G_S356(A6ND36)	Brca; Ccrcc; Coad; Gbm; Hnscc; Lscc; Luad; Ov; Pdac; Ucec
FAM83G_S610(A6ND36)	Brca; Hnscc; Lscc
FBXO31_S33(Q5XUX0)	Coad; Ucec
FBXO4_S12(Q9UKT5)	Brca; Ccrcc; Coad; Gbm; Hnscc; Lscc; Luad; Ov; Pdac; Ucec
FBXW8_S85(Q8N3Y1)	Brca; Ccrcc; Hnscc; Lscc; Luad
FERMT1_S179(Q9BQL6)	Ccrcc; Coad; Hnscc; Pdac; Ucec
FERMT2_S175(Q96AC1)	Ccrcc; Coad; Gbm; Hnscc; Pdac; Ucec
FERMT2_S177(Q96AC1)	Brca; Ccrcc; Coad; Gbm; Hnscc; Ov; Pdac; Ucec
FERMT2_S180(Q96AC1)	Ccrcc; Gbm; Hnscc
FERMT3_S484(Q86UX7)	Brca; Ccrcc; Coad; Gbm; Hnscc; Lscc; Luad; Ov; Pdac; Ucec
FGFR1_Y653(P11362)	Gbm; Pdac
FGR_Y412(P09769)	Hnscc; Pdac
FH_T90(P07954)	Brca; Ccrcc; Coad; Gbm; Hnscc; Lscc; Luad; Ov; Pdac; Ucec
FLII_S436(Q13045)	Brca; Ccrcc; Coad; Gbm; Hnscc; Lscc; Luad; Ov; Pdac; Ucec
FLNA_S2152(P21333)	Brca; Ccrcc; Coad; Gbm; Hnscc; Lscc; Luad; Ov; Pdac; Ucec
FLNC_S2233(Q14315)	Brca; Ccrcc; Coad; Gbm; Hnscc; Lscc; Luad; Ov; Pdac; Ucec
FLNC_S2236(Q14315)	Brca; Ccrcc; Coad; Gbm; Hnscc; Lscc; Luad; Ov; Pdac; Ucec
FMNL2_S1016(Q96PY5)	Brca; Ccrcc; Gbm; Hnscc; Lscc; Ov; Pdac
FOS_S362(P01100)	Brca; Hnscc; Pdac
FOS_S374(P01100)	Ccrcc; Hnscc; Pdac
FOXC1_S241(Q12948)	Brca; Ccrcc; Hnscc; Pdac
FOXK2_S373(Q01167)	Brca; Ccrcc; Coad; Gbm; Hnscc; Ov; Ucec
FOXK2_S428(Q01167)	Brca; Ccrcc; Coad; Gbm; Hnscc; Lscc; Luad; Ov; Pdac; Ucec
FOXM1_T611(Q08050)	Brca; Gbm; Lscc; Luad; Ov; Pdac
FOXO1_S256(Q12778)	Brca; Gbm; Hnscc; Lscc; Luad; Ov; Pdac
FOXO1_S319(Q12778)	Coad; Gbm; Hnscc; Ov; Pdac; Ucec
FOXO1_S329(Q12778)	Brca; Ccrcc; Coad; Gbm; Hnscc; Lscc; Luad; Ov; Pdac; Ucec
FOXO3_S215(O43524)	Brca; Ccrcc; Gbm; Lscc; Luad
FOXO3_S253(O43524)	Brca; Ccrcc; Coad; Gbm; Hnscc; Lscc; Luad; Ov; Pdac; Ucec
FOXO3_S294(O43524)	Brca; Ccrcc; Coad; Gbm; Hnscc; Ov; Pdac; Ucec
FOXO3_S315(O43524)	Ccrcc; Coad; Gbm; Ov; Ucec
FOXO3_S325(O43524)	Coad; Gbm; Lscc; Pdac; Ucec
FOXO3_S413(O43524)	Brca; Ccrcc; Coad; Gbm; Hnscc; Lscc; Luad; Ov; Pdac; Ucec
FOXO3_S425(O43524)	Coad; Gbm; Hnscc; Ov; Pdac; Ucec
FOXO3_S555(O43524)	Brca; Ccrcc; Gbm; Lscc; Pdac
FOXO3_T32(O43524)	Brca; Gbm; Lscc; Luad; Ov; Pdac
FOXO4_S197(P98177)	Brca; Gbm; Lscc; Luad; Ov; Pdac
FOXO4_S230(P98177)	Brca; Gbm; Hnscc; Lscc; Luad; Ov; Pdac
FOXO4_S262(P98177)	Ccrcc; Coad; Gbm; Lscc; Luad; Ov; Pdac; Ucec
FOXO4_T32(P98177)	Brca; Ccrcc; Coad; Gbm; Hnscc; Lscc; Luad; Ov; Pdac; Ucec
FOXO4_T455(P98177)	Ccrcc; Gbm; Hnscc; Luad; Pdac
FPR1_T329(P21462)	Gbm; Lscc; Luad
FSCN1_S39(Q16658)	Ccrcc; Coad; Gbm; Hnscc; Ov; Pdac; Ucec
FUNDC1_S13(Q8IVP5)	Brca; Ccrcc; Coad; Gbm; Hnscc; Lscc; Luad; Pdac; Ucec
FUNDC1_S17(Q8IVP5)	Ccrcc; Gbm
FXR1_S420(P51114)	Ccrcc; Coad; Gbm; Hnscc; Lscc; Ov; Ucec
FXYD1_S83(O00168)	Brca; Ccrcc; Coad; Gbm; Hnscc; Lscc; Luad; Ov; Pdac; Ucec
FYN_S21(P06241)	Brca; Ccrcc; Coad; Gbm; Hnscc; Lscc; Luad; Ov; Pdac; Ucec
G3BP1_S149(Q13283)	Brca; Ccrcc; Coad; Gbm; Hnscc; Lscc; Luad; Ov; Pdac; Ucec
GAB1_S381(Q13480)	Brca; Ccrcc; Coad; Gbm; Hnscc; Lscc; Luad; Pdac; Ucec
GAB1_S454(Q13480)	Ccrcc; Coad; Gbm; Hnscc; Lscc; Luad; Pdac; Ucec
GAB1_S551(Q13480)	Brca; Ccrcc; Gbm; Hnscc; Lscc; Luad; Ov; Pdac
GAB1_Y307(Q13480)	Gbm; Ov
GAB1_Y406(Q13480)	Ccrcc; Coad; Gbm; Hnscc; Lscc; Luad; Ucec
GAB1_Y627(Q13480)	Brca; Ccrcc; Gbm; Hnscc; Lscc; Luad; Pdac
GAB1_Y659(Q13480)	Brca; Ccrcc; Gbm; Hnscc; Lscc; Luad; Ov; Pdac
GAB2_S623(Q9UQC2)	Brca; Gbm; Hnscc; Lscc; Luad; Ov; Pdac
GAB2_Y643(Q9UQC2)	Gbm; Hnscc; Lscc; Luad; Ov; Pdac
GAPDH_S151(P04406)	Gbm; Ov
GAS2L1_S352(Q99501)	Brca; Ccrcc; Gbm; Hnscc; Lscc; Luad; Ov; Pdac
GATA2_S192(P23769)	Brca; Ccrcc
GATA6_S37(Q92908)	Ccrcc; Coad; Hnscc; Luad; Ov; Pdac; Ucec
GBF1_T1337(Q92538)	Coad; Ucec
GFAP_S13(P14136)	Gbm; Hnscc
GFAP_S38(P14136)	Gbm; Hnscc
GFI1_S94(Q99684)	Ccrcc; Hnscc; Pdac
GFPT1_S205(Q06210)	Brca; Ccrcc; Hnscc; Luad; Ov; Pdac
GFPT1_S261(Q06210)	Ccrcc; Coad; Gbm; Hnscc; Ov; Pdac; Ucec
GIGYF2_S30(Q6Y7W6)	Brca; Ccrcc; Coad; Gbm; Hnscc; Lscc; Luad; Ov; Pdac; Ucec
GIT2_Y392(Q14161)	Ccrcc; Coad; Hnscc; Pdac; Ucec
GIT2_Y592(Q14161)	Ccrcc; Gbm; Hnscc
GJA1_S255(P17302)	Ccrcc; Gbm; Hnscc; Lscc; Ov; Pdac
GJA1_S279(P17302)	Brca; Ccrcc; Gbm; Hnscc; Lscc; Ov; Pdac
GJA1_S282(P17302)	Gbm; Hnscc; Lscc; Ov
GJA1_S328(P17302)	Coad; Gbm; Hnscc; Ov; Pdac; Ucec
GJA1_S330(P17302)	Brca; Ccrcc; Coad; Gbm; Hnscc; Lscc; Ov; Pdac; Ucec
GJA1_S365(P17302)	Brca; Ccrcc; Gbm; Hnscc; Lscc; Luad; Ov; Pdac
GJA1_S369(P17302)	Hnscc; Pdac
GJA1_S373(P17302)	Brca; Gbm; Hnscc; Lscc; Ov; Pdac
GJA5_S120(P36382)	Ccrcc; Lscc; Luad; Ov
GJB1_S233(P08034)	Ccrcc; Coad; Gbm; Luad; Pdac; Ucec
GLI1_S102(P08151)	Gbm; Pdac
GLI1_S408(P08151)	Gbm; Pdac
GLI1_T1074(P08151)	Hnscc; Ov
GLI3_S1006(P10071)	Brca; Hnscc; Luad
GLI3_S849(P10071)	Brca; Ccrcc; Gbm; Hnscc; Lscc; Luad; Ov; Pdac
GLI3_S865(P10071)	Brca; Ccrcc; Gbm; Hnscc; Lscc; Luad; Ov; Pdac
GLI3_S877(P10071)	Brca; Gbm; Hnscc; Luad; Ov
GLI3_S907(P10071)	Brca; Gbm; Hnscc; Lscc; Luad; Ov
GLI3_S980(P10071)	Brca; Ccrcc; Coad; Gbm; Hnscc; Lscc; Ov; Pdac; Ucec
GOLGA2_S37(Q08379)	Brca; Ccrcc; Coad; Gbm; Hnscc; Lscc; Luad; Ov; Pdac; Ucec
GORASP2_T225(Q9H8Y8)	Ccrcc; Coad; Gbm; Hnscc; Luad; Ov; Pdac; Ucec
GP1BB_S191(P13224)	Brca; Ccrcc; Coad; Gbm; Hnscc; Lscc; Luad; Ov; Pdac; Ucec
GPHN_S270(Q9NQX3)	Brca; Ccrcc; Gbm; Hnscc; Luad; Pdac
GPRC5A_Y347(Q8NFJ5)	Brca; Ccrcc; Coad; Hnscc; Lscc; Luad; Pdac; Ucec
GPSM3_S35(Q9Y4H4)	Ccrcc; Coad; Hnscc; Lscc; Luad; Ucec
GRB10_S150(Q13322)	Ccrcc; Gbm; Hnscc; Lscc; Luad; Pdac
GRB10_S476(Q13322)	Ccrcc; Gbm
GRB7_S194(Q14451)	Brca; Hnscc; Ov
GRK2_S670(P25098)	Brca; Ccrcc; Coad; Gbm; Hnscc; Lscc; Luad; Ov; Pdac; Ucec
GRK6_S484(P43250)	Brca; Ccrcc; Hnscc; Lscc; Luad; Ov; Pdac
GSK3A_S21(P49840)	Brca; Ccrcc; Coad; Gbm; Hnscc; Lscc; Luad; Ov; Pdac; Ucec
GSK3A_Y279(P49840)	Ccrcc; Hnscc; Ov
GSK3B_S9(P49841)	Brca; Ccrcc; Coad; Gbm; Hnscc; Lscc; Luad; Ov; Pdac; Ucec
GSK3B_Y216(P49841)	Brca; Lscc; Luad; Ov; Pdac
GSN_Y409(P06396)	Ccrcc; Gbm
GSTP1_S43(P09211)	Brca; Ccrcc; Gbm; Hnscc; Lscc; Luad; Ov; Pdac
GTF2A1_S316(P52655)	Ccrcc; Coad; Gbm; Lscc; Pdac; Ucec
GTF2A1_S321(P52655)	Ccrcc; Coad; Gbm; Hnscc; Pdac; Ucec
GTF2F1_S385(P35269)	Brca; Ccrcc; Coad; Gbm; Hnscc; Lscc; Luad; Ov; Pdac; Ucec
GTF2F1_T389(P35269)	Brca; Ccrcc; Coad; Gbm; Hnscc; Lscc; Luad; Ov; Pdac; Ucec
GTF2I_S412(P78347)	Brca; Ccrcc; Coad; Gbm; Hnscc; Lscc; Luad; Ov; Pdac; Ucec
GTF2I_S674(P78347)	Brca; Coad; Gbm; Hnscc; Lscc; Ov; Pdac; Ucec
GTF2I_S784(P78347)	Brca; Ccrcc; Coad; Gbm; Hnscc; Lscc; Luad; Ov; Pdac; Ucec
GTF2I_Y398(P78347)	Ccrcc; Gbm
GTF2I_Y503(P78347)	Brca; Ccrcc; Lscc; Luad
GYS1_S641(P13807)	Coad; Gbm; Hnscc; Ov; Ucec
GYS1_S645(P13807)	Brca; Ccrcc; Coad; Gbm; Hnscc; Luad; Ov; Pdac; Ucec
GYS1_S649(P13807)	Brca; Ccrcc; Gbm; Hnscc; Lscc; Luad; Ov; Pdac
GYS1_S653(P13807)	Ccrcc; Coad; Gbm; Hnscc; Lscc; Ov; Pdac; Ucec
GYS1_S698(P13807)	Brca; Ccrcc; Coad; Gbm; Hnscc; Lscc; Luad; Ov; Pdac; Ucec
GYS1_T713(P13807)	Gbm; Hnscc; Ov
HACE1_S385(Q8IYU2)	Ccrcc; Coad; Gbm; Hnscc; Luad; Ov; Pdac; Ucec
HASPIN_S143(Q8TF76)	Coad; Gbm; Ov; Ucec
HBP1_S380(O60381)	Brca; Ccrcc; Gbm; Hnscc; Lscc; Luad; Ov; Pdac
HBP1_S402(O60381)	Brca; Ccrcc; Hnscc; Lscc; Luad; Ov; Pdac
HDAC1_S421(Q13547)	Brca; Ccrcc; Coad; Gbm; Hnscc; Lscc; Luad; Ov; Pdac; Ucec
HDAC1_S423(Q13547)	Ccrcc; Coad; Gbm; Hnscc; Lscc; Ov; Pdac; Ucec
HDAC2_S394(Q92769)	Ccrcc; Coad; Gbm; Hnscc; Ov; Pdac; Ucec
HDAC2_S422(Q92769)	Brca; Ccrcc; Coad; Gbm; Hnscc; Lscc; Luad; Ov; Pdac; Ucec
HDAC2_S424(Q92769)	Ccrcc; Coad; Gbm; Hnscc; Luad; Ov; Pdac; Ucec
HDAC3_S424(O15379)	Brca; Ccrcc; Hnscc; Lscc; Luad; Pdac
HDAC4_S210(P56524)	Gbm; Hnscc; Ov
HDAC4_S467(P56524)	Brca; Ccrcc; Coad; Gbm; Hnscc; Lscc; Luad; Ov; Pdac; Ucec
HDAC4_S584(P56524)	Brca; Gbm; Hnscc; Lscc; Luad; Ov; Pdac
HDAC4_S632(P56524)	Ccrcc; Gbm; Hnscc; Pdac
HDAC5_S498(Q9UQL6)	Ccrcc; Hnscc; Pdac
HDAC6_S22(Q9UBN7)	Brca; Ccrcc; Gbm; Hnscc; Lscc; Luad; Ov; Pdac
HDAC7_S155(Q8WUI4)	Brca; Ccrcc; Gbm; Hnscc; Lscc; Luad; Ov; Pdac
HDAC7_S181(Q8WUI4)	Brca; Ccrcc; Gbm; Hnscc; Lscc; Luad; Ov; Pdac
HDAC7_S358(Q8WUI4)	Brca; Ccrcc; Gbm; Hnscc; Lscc; Luad; Ov; Pdac
HDAC7_S486(Q8WUI4)	Ccrcc; Gbm; Hnscc; Luad; Ov; Pdac
HIF1A_S643(Q16665)	Ccrcc; Hnscc
HIRA_T555(P54198)	Ccrcc; Hnscc; Pdac
HJURP_S486(Q8NCD3)	Brca; Ccrcc; Gbm; Hnscc; Lscc; Luad; Pdac
HLA-A_S359(P04439)	Ccrcc; Coad; Gbm; Hnscc; Lscc; Luad; Ov; Pdac; Ucec
HLA-A_Y344(P04439)	Gbm; Ov
HMGA1_S103(P17096)	Brca; Ccrcc; Gbm; Hnscc; Lscc; Luad; Pdac
HMGA1_S36(P17096)	Brca; Ccrcc; Coad; Gbm; Hnscc; Lscc; Luad; Ov; Pdac; Ucec
HMGA1_S44(P17096)	Brca; Ccrcc; Coad; Gbm; Hnscc; Lscc; Luad; Ov; Pdac; Ucec
HMGA1_T53(P17096)	Brca; Ccrcc; Coad; Gbm; Hnscc; Lscc; Luad; Ov; Pdac; Ucec
HMGA1_T78(P17096)	Gbm; Lscc; Luad; Ov; Pdac
HMGA2_S44(P52926)	Brca; Ccrcc; Coad; Gbm; Hnscc; Lscc; Luad; Ov; Pdac; Ucec
HMGN1_S25(P05114)	Brca; Ccrcc; Coad; Gbm; Hnscc; Lscc; Luad; Ov; Pdac; Ucec
HMGN1_S7(P05114)	Ccrcc; Coad; Gbm; Hnscc; Ov; Pdac; Ucec
HMGN1_S8(P05114)	Brca; Ccrcc; Coad; Gbm; Hnscc; Lscc; Luad; Ov; Pdac; Ucec
HMGN1_S89(P05114)	Ccrcc; Coad; Gbm; Hnscc; Luad; Ov; Pdac; Ucec
HMGN1_S99(P05114)	Ov; Pdac
HMGN2_S25(P05204)	Brca; Luad
HMGN2_S29(P05204)	Brca; Lscc; Luad
HNF4A_S167(P41235)	Ccrcc; Coad; Hnscc; Luad; Pdac; Ucec
HNRNPA0_S84(Q13151)	Brca; Ccrcc; Coad; Gbm; Hnscc; Lscc; Luad; Ov; Pdac; Ucec
HNRNPA1_S199(P09651)	Brca; Ccrcc; Coad; Gbm; Hnscc; Lscc; Luad; Ov; Pdac; Ucec
HNRNPA1_S6(P09651)	Ccrcc; Coad; Gbm; Hnscc; Ov; Pdac; Ucec
HNRNPA1_S95(P09651)	Brca; Ccrcc; Hnscc; Lscc; Luad; Ov; Pdac
HNRNPC_S253(P07910)	Brca; Ccrcc; Coad; Gbm; Hnscc; Pdac; Ucec
HNRNPC_S260(P07910)	Brca; Ccrcc; Coad; Gbm; Hnscc; Luad; Ov; Pdac; Ucec
HNRNPC_S299(P07910)	Brca; Ccrcc; Coad; Gbm; Hnscc; Luad; Ov; Pdac; Ucec
HNRNPD_S83(Q14103)	Brca; Ccrcc; Coad; Gbm; Hnscc; Lscc; Luad; Ov; Pdac; Ucec
HNRNPD_S87(Q14103)	Brca; Ccrcc; Coad; Gbm; Lscc; Luad; Ov; Pdac; Ucec
HNRNPH1_S104(P31943)	Brca; Ccrcc; Hnscc; Lscc; Luad; Ov; Pdac
HNRNPK_S216(P61978)	Brca; Ccrcc; Coad; Gbm; Hnscc; Lscc; Luad; Ov; Pdac; Ucec
HNRNPK_S284(P61978)	Brca; Ccrcc; Coad; Gbm; Hnscc; Lscc; Luad; Ov; Pdac; Ucec
HNRNPK_Y380(P61978)	Gbm; Ov
HNRNPL_S544(P14866)	Ccrcc; Gbm; Luad; Pdac
HNRNPU_S59(Q00839)	Ccrcc; Coad; Gbm; Hnscc; Ov; Pdac; Ucec
HOMER3_S120(Q9NSC5)	Brca; Ccrcc; Gbm; Hnscc; Lscc; Luad; Ov; Pdac
HOMER3_S159(Q9NSC5)	Brca; Ccrcc; Coad; Gbm; Hnscc; Lscc; Luad; Ov; Pdac; Ucec
HOMER3_S176(Q9NSC5)	Ccrcc; Gbm; Hnscc
HOXB6_S214(P17509)	Brca; Ccrcc; Coad; Hnscc; Lscc; Pdac; Ucec
HRC_S96(P23327)	Ccrcc; Hnscc; Lscc; Luad; Pdac
HSF1_S121(Q00613)	Brca; Ccrcc; Gbm; Hnscc; Lscc; Luad; Ov; Pdac
HSF1_S216(Q00613)	Ccrcc; Hnscc
HSF1_S303(Q00613)	Brca; Ccrcc; Coad; Gbm; Hnscc; Lscc; Luad; Ov; Pdac; Ucec
HSF1_S307(Q00613)	Coad; Hnscc; Luad; Ov; Pdac; Ucec
HSF1_S320(Q00613)	Brca; Ccrcc; Coad; Gbm; Hnscc; Lscc; Luad; Ov; Ucec
HSF1_S326(Q00613)	Ccrcc; Coad; Gbm; Hnscc; Luad; Ov; Pdac; Ucec
HSF1_S363(Q00613)	Brca; Ccrcc; Coad; Gbm; Hnscc; Lscc; Luad; Ov; Pdac; Ucec
HSP90AA1_S231(P07900)	Brca; Ccrcc; Gbm; Hnscc; Lscc; Luad; Ov; Pdac
HSP90AA1_S263(P07900)	Brca; Ccrcc; Gbm; Hnscc; Lscc; Luad; Ov; Pdac
HSP90AB1_S226(P08238)	Brca; Ccrcc; Coad; Gbm; Hnscc; Lscc; Luad; Ov; Pdac; Ucec
HSP90AB1_S255(P08238)	Brca; Ccrcc; Coad; Gbm; Hnscc; Lscc; Luad; Ov; Pdac; Ucec
HSPB1_S15(P04792)	Brca; Ccrcc; Coad; Gbm; Hnscc; Lscc; Luad; Ov; Pdac; Ucec
HSPB1_S78(P04792)	Ccrcc; Hnscc; Pdac
HSPB1_S82(P04792)	Ccrcc; Coad; Gbm; Hnscc; Lscc; Ov; Pdac; Ucec
HSPB1_T143(P04792)	Brca; Ccrcc; Coad; Gbm; Hnscc; Lscc; Luad; Ov; Pdac; Ucec
HSPB6_S16(O14558)	Brca; Ccrcc; Coad; Gbm; Hnscc; Lscc; Luad; Ov; Pdac; Ucec
HSPB8_S24(Q9UJY1)	Brca; Ccrcc; Coad; Gbm; Hnscc; Lscc; Luad; Pdac; Ucec
HSPB8_S57(Q9UJY1)	Brca; Ccrcc; Coad; Gbm; Hnscc; Lscc; Luad; Ov; Pdac; Ucec
HSPB8_T87(Q9UJY1)	Brca; Ccrcc; Coad; Gbm; Hnscc; Lscc; Luad; Ov; Pdac; Ucec
HTRA2_S212(O43464)	Ccrcc; Hnscc; Luad
HTT_S1179(P42858)	Gbm; Hnscc; Lscc; Ov
HTT_S1199(P42858)	Brca; Ccrcc; Gbm; Hnscc; Lscc; Luad; Ov; Pdac
HTT_S419(P42858)	Brca; Ccrcc; Gbm; Hnscc; Lscc; Luad; Ov; Pdac
ICAM3_S518(P32942)	Lscc; Ov; Pdac
ID2_T27(Q02363)	Brca; Ccrcc; Gbm; Lscc; Luad
ID3_S5(Q02535)	Ccrcc; Gbm; Hnscc; Pdac
IDH1_Y391(O75874)	Ccrcc; Gbm
IFITM3_Y20(Q01628)	Brca; Ccrcc; Hnscc; Lscc; Luad
IGF1R_Y1165(P08069)	Ov; Pdac
IGF2R_S2347(P11717)	Brca; Ccrcc; Coad; Gbm; Hnscc; Lscc; Luad; Ov; Pdac; Ucec
IGF2R_S2409(P11717)	Brca; Ccrcc; Coad; Gbm; Hnscc; Lscc; Luad; Ov; Pdac; Ucec
IGF2R_S2484(P11717)	Brca; Ccrcc; Coad; Gbm; Hnscc; Lscc; Luad; Ov; Pdac; Ucec
IKBKB_S670(O14920)	Ccrcc; Ov
IKBKB_S672(O14920)	Brca; Ccrcc; Coad; Gbm; Hnscc; Lscc; Luad; Ov; Pdac; Ucec
IKBKB_S675(O14920)	Brca; Ccrcc; Coad; Gbm; Hnscc; Lscc; Luad; Pdac; Ucec
IKBKB_S695(O14920)	Ccrcc; Gbm; Hnscc; Pdac
IKBKB_S697(O14920)	Brca; Ccrcc; Gbm; Hnscc; Luad; Pdac
IKBKG_S376(Q9Y6K9)	Hnscc; Ov
IKBKG_S43(Q9Y6K9)	Gbm; Luad; Ov; Pdac
IKBKG_Y374(Q9Y6K9)	Ccrcc; Gbm; Hnscc; Ov
IKZF1_S361(Q13422)	Brca; Coad; Hnscc; Lscc; Luad; Pdac; Ucec
IKZF1_S364(Q13422)	Ccrcc; Coad; Hnscc; Ucec
IKZF1_S63(Q13422)	Brca; Ccrcc; Coad; Gbm; Hnscc; Ov; Pdac; Ucec
IL16_S743(Q14005)	Hnscc; Pdac
IL16_S845(Q14005)	Brca; Ccrcc; Gbm; Hnscc; Lscc; Luad; Ov; Pdac
INCENP_S894(Q9NQS7)	Brca; Gbm; Hnscc; Lscc; Ov
INPPL1_Y986(O15357)	Brca; Ccrcc; Gbm; Hnscc; Lscc; Luad
INPPL1_Y987(O15357)	Ccrcc; Gbm
INSR_Y1189(P06213)	Ccrcc; Ov
INSR_Y1355(P06213)	Ccrcc; Gbm
IQGAP1_S1443(P46940)	Brca; Coad; Gbm; Lscc; Luad; Ov; Pdac; Ucec
IQGAP1_Y1510(P46940)	Brca; Gbm; Hnscc; Lscc; Pdac
IQGAP2_T716(Q13576)	Ccrcc; Ov; Pdac
IRF3_S173(Q14653)	Lscc; Ov; Pdac
IRF5_S158(Q13568)	Ccrcc; Hnscc; Lscc; Luad; Pdac
IRF5_S446(Q13568)	Ccrcc; Hnscc; Ov; Pdac
IRS1_S1100(P35568)	Brca; Ccrcc; Coad; Gbm; Hnscc; Lscc; Luad; Ov; Pdac; Ucec
IRS1_S1101(P35568)	Brca; Ccrcc; Coad; Gbm; Hnscc; Luad; Ov; Pdac; Ucec
IRS1_S1222(P35568)	Brca; Gbm; Hnscc; Lscc
IRS1_S1223(P35568)	Ccrcc; Gbm; Hnscc; Luad; Ov; Pdac
IRS1_S270(P35568)	Brca; Ccrcc; Coad; Gbm; Hnscc; Lscc; Luad; Ov; Pdac; Ucec
IRS1_S272(P35568)	Ccrcc; Gbm
IRS1_S307(P35568)	Brca; Hnscc; Lscc; Luad; Ov; Pdac
IRS1_S312(P35568)	Ccrcc; Coad; Ov; Pdac; Ucec
IRS1_S323(P35568)	Brca; Ccrcc; Coad; Gbm; Hnscc; Lscc; Luad; Ov; Pdac; Ucec
IRS1_S330(P35568)	Brca; Ccrcc; Coad; Gbm; Hnscc; Lscc; Ov; Pdac; Ucec
IRS1_S341(P35568)	Brca; Gbm; Hnscc; Pdac
IRS1_S345(P35568)	Brca; Gbm; Ov
IRS1_S527(P35568)	Brca; Ccrcc; Coad; Gbm; Hnscc; Lscc; Luad; Ov; Pdac; Ucec
IRS1_S531(P35568)	Brca; Ccrcc; Coad; Gbm; Hnscc; Luad; Ov; Pdac; Ucec
IRS1_S636(P35568)	Brca; Ccrcc; Coad; Hnscc; Pdac; Ucec
IRS1_Y632(P35568)	Ccrcc; Coad; Gbm; Hnscc; Ov; Ucec
IRX2_S317(Q9BZI1)	Brca; Ccrcc; Hnscc; Lscc; Luad
ISCU_S14(Q9H1K1)	Brca; Ccrcc; Coad; Gbm; Hnscc; Lscc; Luad; Ov; Pdac; Ucec
ITCH_S240(Q96J02)	Brca; Gbm; Pdac
ITGA4_S1021(P13612)	Brca; Ccrcc; Coad; Gbm; Hnscc; Lscc; Luad; Ov; Pdac; Ucec
ITGB1_Y783(P05556)	Ccrcc; Hnscc; Pdac
ITGB2_T758(P05107)	Ccrcc; Hnscc; Lscc; Luad; Pdac
ITGB4_S1360(P16144)	Coad; Ucec
ITGB4_S1364(P16144)	Coad; Gbm; Hnscc; Lscc; Ov; Pdac; Ucec
ITGB4_S1494(P16144)	Brca; Ccrcc; Gbm; Luad; Pdac
ITPR1_S1598(Q14643)	Brca; Ccrcc; Gbm; Hnscc; Lscc; Luad; Ov; Pdac
ITPR1_S1764(Q14643)	Ccrcc; Gbm; Hnscc; Ov; Pdac
IWS1_S720(Q96ST2)	Brca; Ccrcc; Coad; Gbm; Hnscc; Lscc; Luad; Ov; Pdac; Ucec
JAK2_S523(O60674)	Brca; Ccrcc; Gbm; Hnscc; Ov; Pdac
JAK2_Y570(O60674)	Ccrcc; Gbm; Hnscc; Lscc; Ov
JDP2_T148(Q8WYK2)	Brca; Ccrcc; Gbm; Hnscc; Lscc; Luad; Ov; Pdac
JMJD1C_T505(Q15652)	Brca; Ccrcc; Hnscc; Lscc; Luad; Pdac
JUNB_S251(P17275)	Coad; Ucec
JUNB_T102(P17275)	Brca; Ccrcc; Gbm; Hnscc; Lscc; Luad; Ov; Pdac
JUNB_T104(P17275)	Coad; Gbm; Ov; Pdac; Ucec
JUNB_T255(P17275)	Brca; Ccrcc; Coad; Hnscc; Lscc; Luad; Ov; Pdac; Ucec
JUND_S100(P17535)	Brca; Ccrcc; Lscc; Luad; Ov; Pdac
JUN_S243(P05412)	Brca; Ccrcc; Coad; Gbm; Hnscc; Lscc; Luad; Ov; Pdac; Ucec
JUN_S63(P05412)	Brca; Ccrcc; Coad; Gbm; Hnscc; Lscc; Luad; Ov; Pdac; Ucec
JUN_S73(P05412)	Hnscc; Ov
JUN_T239(P05412)	Ccrcc; Coad; Hnscc; Pdac; Ucec
JUN_T93(P05412)	Ccrcc; Gbm; Hnscc; Ov
KAT5_S86(Q92993)	Gbm; Lscc; Luad; Pdac
KAT5_S90(Q92993)	Ccrcc; Gbm; Hnscc; Lscc; Luad; Ov; Pdac
KAT5_T158(Q92993)	Brca; Ccrcc; Gbm; Hnscc; Lscc; Luad; Ov; Pdac
KAT7_S57(O95251)	Brca; Ccrcc; Coad; Gbm; Hnscc; Luad; Ov; Pdac; Ucec
KAT7_T85(O95251)	Brca; Ccrcc; Gbm; Hnscc; Lscc; Luad; Pdac
KAT7_T88(O95251)	Brca; Ccrcc; Coad; Gbm; Hnscc; Lscc; Luad; Ov; Pdac; Ucec
KATNA1_S109(O75449)	Brca; Ccrcc; Coad; Gbm; Lscc; Ov; Pdac; Ucec
KCNH2_S1137(Q12809)	Coad; Gbm; Hnscc; Ov; Ucec
KCNJ3_S385(P48549)	Ccrcc; Pdac
KDM1A_S131(O60341)	Brca; Ccrcc; Coad; Gbm; Hnscc; Lscc; Luad; Ov; Pdac; Ucec
KDM1A_S137(O60341)	Brca; Coad; Gbm; Hnscc; Lscc; Ov; Pdac; Ucec
KDM4B_S566(O94953)	Brca; Ccrcc; Coad; Gbm; Hnscc; Lscc; Luad; Ov; Pdac; Ucec
KDM4B_T1065(O94953)	Ccrcc; Coad; Gbm; Hnscc; Lscc; Ov; Pdac; Ucec
KDM5A_S225(P29375)	Ccrcc; Gbm; Lscc; Luad; Ov; Pdac
KDM5B_S1456(Q9UGL1)	Brca; Ccrcc; Gbm; Hnscc; Lscc; Luad; Ov; Pdac
KHDRBS1_S58(Q07666)	Brca; Ccrcc; Coad; Gbm; Hnscc; Lscc; Luad; Ov; Pdac; Ucec
KHDRBS1_T84(Q07666)	Brca; Ccrcc; Gbm; Hnscc; Lscc; Luad; Pdac
KHSRP_S193(Q92945)	Brca; Ccrcc; Gbm; Hnscc; Lscc; Luad; Ov; Pdac
KHSRP_S274(Q92945)	Brca; Coad; Gbm; Lscc; Luad; Ov; Pdac; Ucec
KHSRP_S670(Q92945)	Ccrcc; Hnscc
KIDINS220_S918(Q9ULH0)	Brca; Ccrcc; Gbm; Hnscc; Lscc; Luad; Ov; Pdac
KIF11_T926(P52732)	Brca; Ccrcc; Coad; Gbm; Hnscc; Lscc; Luad; Ov; Pdac; Ucec
KIF13B_S1381(Q9NQT8)	Brca; Ccrcc; Coad; Gbm; Hnscc; Lscc; Luad; Ov; Pdac; Ucec
KIF13B_S1410(Q9NQT8)	Brca; Ccrcc; Coad; Gbm; Hnscc; Lscc; Luad; Ov; Pdac; Ucec
KIF1C_S1092(O43896)	Ccrcc; Coad; Gbm; Hnscc; Ov; Pdac; Ucec
KIF20A_S878(O95235)	Ccrcc; Hnscc; Pdac
KIF20B_T1644(Q96Q89)	Brca; Coad; Hnscc; Ov; Pdac; Ucec
KIF22_T463(Q14807)	Brca; Gbm; Hnscc; Lscc; Ov
KIF2A_S135(O00139)	Ccrcc; Hnscc; Lscc; Luad; Pdac
KIF2C_S621(Q99661)	Ccrcc; Gbm; Hnscc; Pdac
KIF2C_S633(Q99661)	Ccrcc; Gbm; Hnscc; Lscc; Pdac
KIF4A_S801(O95239)	Brca; Ccrcc; Coad; Gbm; Hnscc; Lscc; Luad; Ov; Pdac; Ucec
KIF4A_T1161(O95239)	Brca; Coad; Hnscc; Lscc; Luad; Ucec
KIF4A_T799(O95239)	Brca; Ov
KIFC1_S26(Q9BW19)	Gbm; Ov
KIT_S746(P10721)	Lscc; Luad; Pdac
KIT_S959(P10721)	Brca; Ccrcc; Coad; Gbm; Lscc; Luad; Pdac; Ucec
KLC1_S460(Q07866)	Brca; Ccrcc; Coad; Gbm; Hnscc; Lscc; Luad; Ov; Pdac; Ucec
KLC2_S582(Q9H0B6)	Brca; Ccrcc; Coad; Gbm; Hnscc; Lscc; Luad; Ov; Pdac; Ucec
KLF10_S206(Q13118)	Brca; Ccrcc; Hnscc; Lscc; Luad; Pdac
KLF5_S153(Q13887)	Brca; Hnscc; Lscc; Luad; Pdac
KLF5_S303(Q13887)	Coad; Hnscc; Pdac; Ucec
KMT2A_S516(Q03164)	Ccrcc; Hnscc; Ov
KNL1_S60(Q8NG31)	Brca; Ccrcc; Coad; Gbm; Hnscc; Lscc; Luad; Ov; Pdac; Ucec
KRT18_S34(P05783)	Brca; Ccrcc; Coad; Lscc; Luad; Ov; Pdac; Ucec
KRT18_S53(P05783)	Ccrcc; Coad; Hnscc; Lscc; Luad; Ov; Pdac; Ucec
KRT19_Y391(P08727)	Brca; Ccrcc; Hnscc; Lscc
KRT20_S13(P35900)	Brca; Coad; Hnscc; Luad; Pdac; Ucec
KRT8_S432(P05787)	Brca; Gbm; Hnscc; Lscc; Luad; Ov; Pdac
KRT8_S74(P05787)	Brca; Ccrcc; Hnscc; Ov; Pdac
KSR1_S406(Q8IVT5)	Brca; Ccrcc; Gbm; Hnscc; Lscc; Luad; Ov; Pdac
KSR2_T290(Q6VAB6)	Ccrcc; Gbm
L1CAM_S1181(P32004)	Ccrcc; Gbm; Ov; Pdac
LARP1_S1056(Q6PKG0)	Brca; Ccrcc; Gbm; Hnscc; Luad; Ov; Pdac
LARP1_S847(Q6PKG0)	Ccrcc; Gbm; Hnscc; Ov; Pdac
LARP6_S409(Q9BRS8)	Brca; Ccrcc; Gbm; Hnscc; Lscc; Luad; Ov; Pdac
LARP6_S451(Q9BRS8)	Gbm; Hnscc; Ov
LASP1_S146(Q14847)	Brca; Ccrcc; Coad; Gbm; Hnscc; Lscc; Luad; Ov; Pdac; Ucec
LASP1_S99(Q14847)	Brca; Ccrcc; Gbm; Hnscc; Lscc; Luad; Ov
LASP1_Y171(Q14847)	Ccrcc; Gbm; Pdac
LAT2_Y136(Q9GZY6)	Ccrcc; Gbm; Hnscc; Ov; Pdac
LATS1_S464(O95835)	Brca; Ccrcc; Coad; Gbm; Hnscc; Lscc; Luad; Ov; Pdac; Ucec
LATS1_S613(O95835)	Ccrcc; Gbm; Hnscc; Lscc; Ov; Pdac
LATS1_S909(O95835)	Brca; Ccrcc; Hnscc; Lscc; Pdac
LATS2_S380(Q9NRM7)	Brca; Luad; Ov
LATS2_S872(Q9NRM7)	Coad; Ucec
LBR_S71(Q14739)	Lscc; Luad; Pdac
LCK_S42(P06239)	Hnscc; Lscc; Luad; Pdac
LCK_S59(P06239)	Hnscc; Pdac
LCK_Y192(P06239)	Ccrcc; Hnscc; Lscc; Luad; Ov; Pdac
LCK_Y394(P06239)	Coad; Gbm; Hnscc; Ov; Ucec
LCK_Y505(P06239)	Ccrcc; Coad; Gbm; Hnscc; Pdac; Ucec
LCP1_S5(P13796)	Ccrcc; Coad; Gbm; Hnscc; Ov; Pdac; Ucec
LCP2_Y423(Q13094)	Ccrcc; Gbm
LDHA_Y10(P00338)	Brca; Ccrcc; Gbm; Hnscc; Lscc; Luad; Pdac
LIFR_S1044(P42702)	Ccrcc; Hnscc; Ov; Pdac
LIG1_S51(P18858)	Ccrcc; Coad; Gbm; Hnscc; Ov; Pdac; Ucec
LIG1_S66(P18858)	Brca; Ccrcc; Coad; Gbm; Hnscc; Lscc; Luad; Ov; Pdac; Ucec
LIG1_S76(P18858)	Brca; Ccrcc; Coad; Gbm; Hnscc; Lscc; Luad; Pdac; Ucec
LIG3_S210(P49916)	Ccrcc; Coad; Gbm; Hnscc; Lscc; Luad; Ov; Pdac; Ucec
LIMA1_S362(Q9UHB6)	Brca; Ccrcc; Gbm; Hnscc; Lscc; Luad; Ov; Pdac
LIMA1_S604(Q9UHB6)	Brca; Gbm; Hnscc; Lscc; Luad; Ov; Pdac
LIMK1_S323(P53667)	Brca; Ccrcc; Coad; Gbm; Hnscc; Lscc; Luad; Pdac; Ucec
LIN28A_S200(Q9H9Z2)	Ccrcc; Hnscc; Pdac
LIN52_S28(Q52LA3)	Brca; Ccrcc; Coad; Gbm; Hnscc; Lscc; Luad; Pdac; Ucec
LIN9_T96(Q5TKA1)	Brca; Gbm; Hnscc; Lscc; Ov; Pdac
LIPE_S853(Q05469)	Brca; Coad; Hnscc; Ov; Pdac; Ucec
LIPE_S855(Q05469)	Brca; Ccrcc; Coad; Gbm; Hnscc; Lscc; Luad; Ov; Pdac; Ucec
LIPE_S950(Q05469)	Brca; Ccrcc; Hnscc; Pdac
LIPE_S951(Q05469)	Ccrcc; Gbm; Hnscc; Luad; Ov; Pdac
LLGL1_S659(Q15334)	Coad; Ucec
LLGL2_S653(Q6P1M3)	Brca; Lscc; Luad; Pdac
LMNA_S22(P02545)	Brca; Ccrcc; Coad; Gbm; Hnscc; Lscc; Ov; Pdac; Ucec
LMNA_S390(P02545)	Brca; Ccrcc; Coad; Gbm; Hnscc; Lscc; Luad; Ov; Pdac; Ucec
LMNA_S392(P02545)	Brca; Ccrcc; Coad; Gbm; Hnscc; Lscc; Luad; Ov; Pdac; Ucec
LMNA_S403(P02545)	Brca; Ccrcc; Coad; Gbm; Hnscc; Lscc; Luad; Ov; Pdac; Ucec
LMNA_S404(P02545)	Brca; Ccrcc; Coad; Gbm; Hnscc; Lscc; Luad; Ov; Pdac; Ucec
LMNA_S525(P02545)	Brca; Ccrcc; Coad; Hnscc; Lscc; Luad; Ov; Pdac; Ucec
LMNB1_S395(P20700)	Brca; Lscc
LMNB1_S405(P20700)	Hnscc; Pdac
LMTK2_S1450(Q8IWU2)	Brca; Ccrcc; Coad; Gbm; Hnscc; Lscc; Luad; Ov; Pdac; Ucec
LPCAT2_S34(Q7L5N7)	Brca; Ccrcc; Coad; Gbm; Hnscc; Luad; Ov; Pdac; Ucec
LPIN1_S106(Q14693)	Brca; Ccrcc; Gbm; Hnscc; Lscc; Ov; Pdac
LRP1_S4517(Q07954)	Ccrcc; Gbm
LRP1_S4520(Q07954)	Brca; Ccrcc; Coad; Gbm; Hnscc; Lscc; Luad; Ov; Pdac; Ucec
LRP1_S4523(Q07954)	Brca; Ccrcc; Coad; Gbm; Hnscc; Lscc; Luad; Ov; Pdac; Ucec
LRP1_T4460(Q07954)	Brca; Ccrcc; Coad; Gbm; Hnscc; Lscc; Luad; Ov; Pdac; Ucec
LRP6_S1490(O75581)	Brca; Ccrcc; Coad; Gbm; Hnscc; Lscc; Luad; Ov; Pdac; Ucec
LSP1_S204(P33241)	Brca; Ccrcc; Gbm; Hnscc; Lscc; Luad; Ov; Pdac
LSP1_S252(P33241)	Brca; Ccrcc; Gbm; Hnscc; Lscc; Luad; Ov; Pdac
LTB4R_T308(Q15722)	Gbm; Lscc; Luad
LYN_S13(P07948)	Brca; Ccrcc; Coad; Gbm; Hnscc; Lscc; Luad; Ov; Pdac; Ucec
LYN_Y397(P07948)	Brca; Ccrcc; Hnscc; Lscc; Luad; Ov; Pdac
LYN_Y508(P07948)	Ccrcc; Gbm; Hnscc; Lscc; Luad
MAD2L1BP_S102(Q15013)	Brca; Ccrcc; Gbm; Hnscc; Lscc; Luad; Ov; Pdac
MAF1_S60(Q9H063)	Brca; Ccrcc; Coad; Gbm; Hnscc; Lscc; Luad; Ov; Ucec
MAF1_S68(Q9H063)	Coad; Gbm; Hnscc; Ov; Pdac; Ucec
MAF1_S75(Q9H063)	Brca; Ccrcc; Coad; Gbm; Hnscc; Lscc; Luad; Ov; Pdac; Ucec
MAGI1_S741(Q96QZ7)	Brca; Gbm; Hnscc; Luad
MAP2K1_S218(Q02750)	Ccrcc; Ov
MAP2K1_S222(Q02750)	Ccrcc; Ov
MAP2K1_S304(Q02750)	Ccrcc; Hnscc
MAP2K1_T286(Q02750)	Brca; Ccrcc; Gbm; Hnscc; Lscc
MAP2K1_T292(Q02750)	Ccrcc; Gbm; Hnscc; Luad; Ov
MAP2K1_T386(Q02750)	Brca; Ccrcc; Gbm; Hnscc; Lscc; Ov; Pdac
MAP2K2_S222(P36507)	Brca; Hnscc; Lscc; Luad; Ov; Pdac
MAP2K2_S226(P36507)	Hnscc; Ov; Pdac
MAP2K4_S257(P45985)	Brca; Ccrcc; Gbm; Hnscc; Lscc; Luad; Ov; Pdac
MAP2K4_S80(P45985)	Brca; Ccrcc; Gbm; Hnscc; Lscc; Luad; Ov; Pdac
MAP2K5_S149(Q13163)	Brca; Lscc; Luad; Pdac
MAP2K6_S207(P52564)	Brca; Ccrcc; Hnscc; Lscc; Luad; Ov; Pdac
MAP2K6_T211(P52564)	Gbm; Lscc; Luad; Ov; Pdac
MAP2_S1540(P11137)	Brca; Ccrcc; Gbm; Hnscc; Luad; Ov; Pdac
MAP2_S1679(P11137)	Ccrcc; Gbm; Hnscc; Lscc; Luad; Pdac
MAP2_S1742(P11137)	Ccrcc; Gbm; Hnscc; Luad; Pdac
MAP2_S1782(P11137)	Brca; Ccrcc; Coad; Gbm; Hnscc; Lscc; Luad; Ov; Pdac; Ucec
MAP2_S1795(P11137)	Ccrcc; Gbm; Hnscc
MAP2_S1799(P11137)	Brca; Ccrcc; Lscc; Luad; Pdac
MAP2_S1802(P11137)	Ccrcc; Gbm; Hnscc
MAP3K11_S548(Q16584)	Brca; Ccrcc; Coad; Gbm; Hnscc; Lscc; Luad; Pdac; Ucec
MAP3K11_S789(Q16584)	Ccrcc; Coad; Gbm; Hnscc; Ov; Pdac; Ucec
MAP3K11_S793(Q16584)	Brca; Ccrcc; Coad; Gbm; Hnscc; Lscc; Luad; Ov; Pdac; Ucec
MAP3K3_S166(Q99759)	Brca; Ccrcc; Gbm; Hnscc; Lscc; Luad; Ov; Pdac
MAP3K3_S337(Q99759)	Brca; Ccrcc; Gbm; Hnscc; Lscc; Luad; Ov; Pdac
MAP3K5_S83(Q99683)	Gbm; Luad; Ov; Pdac
MAP3K5_S966(Q99683)	Ccrcc; Coad; Gbm; Hnscc; Lscc; Luad; Pdac; Ucec
MAP3K7_S192(O43318)	Ccrcc; Gbm; Hnscc; Pdac
MAP3K8_S400(P41279)	Ccrcc; Lscc
MAP4K2_S170(Q12851)	Hnscc; Lscc; Luad; Pdac
MAP4_S1073(P27816)	Brca; Ccrcc; Coad; Gbm; Hnscc; Lscc; Luad; Ov; Pdac; Ucec
MAP4_S696(P27816)	Brca; Ccrcc; Coad; Gbm; Hnscc; Lscc; Luad; Ov; Pdac; Ucec
MAP4_S787(P27816)	Brca; Ov; Pdac
MAP4_S928(P27816)	Brca; Ccrcc; Coad; Gbm; Hnscc; Lscc; Luad; Ov; Pdac; Ucec
MAP4_S941(P27816)	Brca; Ccrcc; Coad; Gbm; Hnscc; Lscc; Luad; Ov; Pdac; Ucec
MAP4_T521(P27816)	Brca; Ccrcc; Coad; Gbm; Hnscc; Lscc; Luad; Ov; Pdac; Ucec
MAP4_T927(P27816)	Ccrcc; Coad; Hnscc; Ucec
MAP9_S625(Q49MG5)	Ccrcc; Gbm; Hnscc; Lscc; Pdac
MAPK12_Y185(P53778)	Ccrcc; Gbm; Hnscc; Lscc; Luad
MAPK13_Y182(O15264)	Brca; Ccrcc; Coad; Hnscc; Lscc; Luad; Pdac; Ucec
MAPK14_T180(Q16539)	Coad; Lscc; Ov; Ucec
MAPK14_Y182(Q16539)	Brca; Ccrcc; Coad; Gbm; Hnscc; Lscc; Luad; Ov; Pdac; Ucec
MAPK1_T185(P28482)	Brca; Ccrcc; Coad; Gbm; Lscc; Ov; Pdac; Ucec
MAPK1_Y187(P28482)	Brca; Ccrcc; Coad; Gbm; Hnscc; Lscc; Luad; Ov; Pdac; Ucec
MAPK3_T202(P27361)	Brca; Coad; Gbm; Ov; Ucec
MAPK3_T207(P27361)	Gbm; Ov
MAPK3_Y204(P27361)	Brca; Ccrcc; Coad; Gbm; Hnscc; Lscc; Luad; Ov; Pdac; Ucec
MAPK4_S186(P31152)	Brca; Ccrcc; Coad; Gbm; Lscc; Luad; Ucec
MAPK6_S189(Q16659)	Brca; Ccrcc; Coad; Gbm; Hnscc; Lscc; Luad; Ov; Pdac; Ucec
MAPK6_S684(Q16659)	Gbm; Hnscc; Lscc
MAPK7_S567(Q13164)	Brca; Luad
MAPK7_S731(Q13164)	Brca; Ccrcc; Coad; Gbm; Hnscc; Lscc; Luad; Ov; Pdac; Ucec
MAPK7_S803(Q13164)	Coad; Gbm; Pdac; Ucec
MAPK7_T733(Q13164)	Ccrcc; Coad; Gbm; Hnscc; Ov; Pdac; Ucec
MAPK7_Y221(Q13164)	Brca; Ccrcc; Gbm; Hnscc; Luad; Ov; Pdac
MAPK8IP3_S365(Q9UPT6)	Brca; Ccrcc; Gbm; Hnscc; Lscc; Ov; Pdac
MAPK8IP3_T275(Q9UPT6)	Ccrcc; Gbm; Hnscc; Pdac
MAPK8IP3_T286(Q9UPT6)	Ccrcc; Gbm; Pdac
MAPK8_Y185(P45983)	Brca; Ccrcc; Hnscc; Lscc; Ov; Pdac
MAPK9_T183(P45984)	Coad; Ucec
MAPK9_Y185(P45984)	Brca; Ccrcc; Coad; Gbm; Hnscc; Lscc; Luad; Ov; Pdac; Ucec
MAPKAPK2_T222(P49137)	Brca; Ccrcc; Coad; Gbm; Hnscc; Lscc; Luad; Ov; Pdac; Ucec
MAPKAPK2_T334(P49137)	Brca; Ccrcc; Coad; Gbm; Hnscc; Ov; Ucec
MAPKAPK5_S354(Q8IW41)	Brca; Coad; Gbm; Lscc; Pdac; Ucec
MAPKAPK5_T182(Q8IW41)	Brca; Ccrcc; Coad; Gbm; Hnscc; Lscc; Luad; Ov; Pdac; Ucec
MAPRE3_S176(Q9UPY8)	Brca; Ccrcc; Coad; Gbm; Hnscc; Lscc; Luad; Ov; Pdac; Ucec
MAPT_S515(P10636)	Brca; Ccrcc; Gbm; Hnscc
MAPT_S516(P10636)	Ccrcc; Gbm; Hnscc; Lscc; Luad; Ov; Pdac
MAPT_S519(P10636)	Brca; Ccrcc; Gbm; Hnscc; Ov; Pdac
MAPT_S531(P10636)	Brca; Ccrcc; Gbm; Hnscc; Ov; Pdac
MAPT_S552(P10636)	Brca; Ccrcc; Gbm; Hnscc; Ov; Pdac
MAPT_S554(P10636)	Brca; Lscc; Luad
MAPT_S579(P10636)	Brca; Ccrcc; Gbm; Hnscc; Lscc; Luad; Ov; Pdac
MAPT_S641(P10636)	Brca; Ccrcc; Gbm; Hnscc; Pdac
MAPT_S673(P10636)	Brca; Ccrcc; Gbm; Hnscc; Lscc; Luad; Ov; Pdac
MAPT_S713(P10636)	Brca; Ccrcc; Gbm; Hnscc; Pdac
MAPT_S717(P10636)	Brca; Gbm; Pdac
MAPT_S721(P10636)	Brca; Ccrcc; Gbm; Hnscc; Lscc; Luad; Ov; Pdac
MAPT_S726(P10636)	Ccrcc; Gbm; Hnscc
MAPT_S739(P10636)	Ccrcc; Gbm
MAPT_T498(P10636)	Brca; Ccrcc; Hnscc; Lscc; Luad; Pdac
MAPT_T522(P10636)	Brca; Ccrcc; Gbm; Hnscc; Lscc; Ov; Pdac
MAPT_T529(P10636)	Brca; Ccrcc; Gbm; Hnscc; Lscc; Luad; Ov; Pdac
MAPT_T534(P10636)	Brca; Ccrcc; Gbm; Hnscc; Pdac
MAPT_T548(P10636)	Brca; Ccrcc; Gbm; Hnscc; Lscc; Luad; Pdac
MARCKS_S101(P29966)	Brca; Ccrcc; Coad; Gbm; Hnscc; Lscc; Luad; Ov; Pdac; Ucec
MARCKS_S118(P29966)	Brca; Ccrcc; Coad; Gbm; Hnscc; Lscc; Luad; Ov; Pdac; Ucec
MARCKS_S163(P29966)	Coad; Gbm; Pdac; Ucec
MARCKS_S170(P29966)	Brca; Ccrcc; Coad; Gbm; Hnscc; Lscc; Luad; Ov; Pdac; Ucec
MARCKS_S46(P29966)	Brca; Ccrcc; Coad; Gbm; Hnscc; Ov; Pdac; Ucec
MARCKS_S81(P29966)	Ccrcc; Coad; Gbm; Hnscc; Lscc; Luad; Ov; Pdac; Ucec
MARK2_S212(Q7KZI7)	Brca; Ccrcc; Hnscc; Lscc; Luad; Ov
MARK2_S409(Q7KZI7)	Brca; Ccrcc; Coad; Gbm; Hnscc; Lscc; Luad; Ov; Pdac; Ucec
MARK2_T208(Q7KZI7)	Ccrcc; Hnscc; Ov; Pdac
MARK2_T596(Q7KZI7)	Ccrcc; Coad; Gbm; Hnscc; Lscc; Luad; Ov; Pdac; Ucec
MARK3_T564(P27448)	Brca; Ccrcc; Coad; Gbm; Hnscc; Lscc; Luad; Ov; Ucec
MASTL_S453(Q96GX5)	Brca; Ccrcc; Hnscc; Lscc; Luad; Ov; Pdac
MBD3_S85(O95983)	Brca; Ccrcc; Coad; Gbm; Hnscc; Lscc; Luad; Ov; Pdac; Ucec
MBP_S141(P02686)	Brca; Gbm
MBP_S249(P02686)	Gbm; Hnscc
MBP_S266(P02686)	Gbm; Hnscc
MBP_S285(P02686)	Gbm; Hnscc
MBP_S295(P02686)	Gbm; Pdac
MBP_S299(P02686)	Gbm; Hnscc; Pdac
MBP_T229(P02686)	Gbm; Hnscc
MBP_T232(P02686)	Brca; Gbm; Hnscc; Lscc; Pdac
MCC_S118(P23508)	Coad; Gbm; Ov; Pdac; Ucec
MCC_S120(P23508)	Ccrcc; Gbm; Luad; Ov; Pdac
MCL1_S159(Q07820)	Ccrcc; Hnscc; Pdac
MCL1_T163(Q07820)	Brca; Ccrcc; Coad; Gbm; Hnscc; Lscc; Luad; Pdac; Ucec
MCM2_S108(P49736)	Brca; Ccrcc; Coad; Gbm; Hnscc; Lscc; Luad; Pdac; Ucec
MCM2_S139(P49736)	Brca; Ccrcc; Coad; Gbm; Hnscc; Lscc; Luad; Ov; Pdac; Ucec
MCM2_S27(P49736)	Brca; Ccrcc; Coad; Gbm; Hnscc; Lscc; Luad; Ov; Pdac; Ucec
MCM2_S41(P49736)	Brca; Ccrcc; Coad; Gbm; Hnscc; Ov; Pdac; Ucec
MCM2_S53(P49736)	Ccrcc; Coad; Hnscc; Ucec
MCM3_S160(P25205)	Brca; Ccrcc; Gbm; Hnscc; Lscc; Luad; Ov; Pdac
MCM3_S535(P25205)	Hnscc; Pdac
MCM3_T722(P25205)	Brca; Ccrcc; Gbm; Hnscc; Lscc; Luad; Ov; Pdac
MCM4_S32(P33991)	Brca; Ccrcc; Gbm; Hnscc; Lscc; Luad; Pdac
MCM4_T110(P33991)	Brca; Ccrcc; Gbm; Hnscc; Lscc; Luad; Ov; Pdac
MCM4_T19(P33991)	Brca; Ccrcc; Coad; Gbm; Hnscc; Lscc; Luad; Ov; Pdac; Ucec
MCOLN1_S557(Q9GZU1)	Brca; Ccrcc; Coad; Gbm; Hnscc; Lscc; Luad; Ov; Pdac; Ucec
MCRIP1_S21(C9JLW8)	Brca; Ccrcc; Gbm; Hnscc; Lscc; Luad; Ov; Pdac
MCRIP1_T30(C9JLW8)	Brca; Gbm; Ov
MDC1_S299(Q14676)	Brca; Ccrcc; Coad; Gbm; Hnscc; Lscc; Luad; Pdac; Ucec
MDC1_S376(Q14676)	Brca; Ccrcc; Coad; Gbm; Hnscc; Lscc; Luad; Ov; Pdac; Ucec
MDC1_T301(Q14676)	Ccrcc; Coad; Gbm; Hnscc; Pdac; Ucec
MDC1_T378(Q14676)	Ccrcc; Coad; Gbm; Ov; Ucec
MDC1_T455(Q14676)	Brca; Ccrcc; Coad; Gbm; Hnscc; Lscc; Ov; Pdac; Ucec
MDM2_S166(Q00987)	Brca; Ccrcc; Gbm; Hnscc; Lscc; Luad; Pdac
MDM4_S342(O15151)	Ccrcc; Gbm; Pdac
MDM4_S367(O15151)	Ccrcc; Gbm; Lscc; Luad; Ov; Pdac
ME1_S336(P48163)	Brca; Ccrcc; Hnscc; Lscc; Luad; Pdac
MECOM_S1039(Q03112)	Brca; Ccrcc; Gbm; Hnscc; Luad; Ov; Pdac
MECOM_S624(Q03112)	Brca; Ccrcc; Gbm; Hnscc; Lscc; Luad; Ov; Pdac
MECOM_S726(Q03112)	Brca; Ccrcc; Gbm; Hnscc; Lscc; Luad; Ov; Pdac
MECP2_S423(P51608)	Brca; Ccrcc; Gbm; Hnscc; Lscc; Luad; Ov; Pdac
MECP2_S80(P51608)	Brca; Ccrcc; Coad; Gbm; Hnscc; Lscc; Luad; Ov; Pdac; Ucec
MED1_T1032(Q15648)	Ccrcc; Gbm; Hnscc; Ov
MEF2A_S408(Q02078)	Brca; Ccrcc; Gbm; Hnscc; Lscc; Luad; Ov; Pdac
MEF2A_S453(Q02078)	Gbm; Ov
MEF2C_S396(Q06413)	Brca; Ccrcc; Gbm; Hnscc; Lscc; Luad; Ov; Pdac
MEF2D_S110(Q14814)	Ccrcc; Coad; Pdac; Ucec
MEF2D_S180(Q14814)	Brca; Ccrcc; Coad; Gbm; Hnscc; Lscc; Luad; Ov; Pdac; Ucec
MEF2D_S251(Q14814)	Brca; Ccrcc; Coad; Gbm; Hnscc; Lscc; Luad; Ov; Pdac; Ucec
MEF2D_S444(Q14814)	Brca; Ccrcc; Hnscc; Lscc; Luad; Pdac
MEF2D_S98(Q14814)	Brca; Ccrcc; Coad; Gbm; Hnscc; Lscc; Luad; Ov; Pdac; Ucec
MEFV_S242(O15553)	Brca; Gbm; Hnscc; Lscc; Luad
MELK_S356(Q14680)	Brca; Coad; Gbm; Hnscc; Lscc; Luad; Ov; Ucec
MELK_S505(Q14680)	Coad; Gbm; Hnscc; Luad; Ov; Pdac; Ucec
MELK_S529(Q14680)	Brca; Lscc; Luad; Pdac
METTL1_S27(Q9UBP6)	Ccrcc; Coad; Gbm; Hnscc; Lscc; Luad; Ov; Pdac; Ucec
METTL3_S43(Q86U44)	Brca; Ccrcc; Coad; Gbm; Hnscc; Lscc; Luad; Ov; Pdac; Ucec
METTL3_S50(Q86U44)	Brca; Coad; Gbm; Lscc; Luad; Ov; Pdac; Ucec
MET_Y1234(P08581)	Ccrcc; Gbm; Hnscc
MFF_S155(Q9GZY8)	Brca; Ccrcc; Coad; Gbm; Hnscc; Lscc; Luad; Ov; Pdac; Ucec
MFF_S172(Q9GZY8)	Coad; Gbm; Lscc; Ucec
MIIP_S303(Q5JXC2)	Brca; Ccrcc; Coad; Gbm; Hnscc; Lscc; Luad; Ov; Pdac; Ucec
MITF_S180(O75030)	Ccrcc; Pdac
MITF_S409(O75030)	Ccrcc; Hnscc
MITF_S516(O75030)	Ccrcc; Gbm; Hnscc; Lscc; Ov; Pdac
MKNK1_S39(Q9BUB5)	Brca; Ccrcc; Gbm; Hnscc; Lscc; Luad; Ov; Pdac
MKNK1_T385(Q9BUB5)	Ccrcc; Gbm; Hnscc; Lscc; Luad; Ov; Pdac
MKNK2_S74(Q9HBH9)	Ccrcc; Coad; Gbm; Hnscc; Ov; Ucec
MLKL_S358(Q8NB16)	Hnscc; Lscc
MLXIPL_S556(Q9NP71)	Hnscc; Pdac
MME_S6(P08473)	Ccrcc; Coad; Gbm; Ov; Pdac; Ucec
MNX1_S77(P50219)	Brca; Ccrcc; Coad; Luad; Pdac; Ucec
MOB1B_T35(Q7L9L4)	Gbm; Hnscc; Ov; Pdac
MORC2_S739(Q9Y6X9)	Brca; Ccrcc; Coad; Hnscc; Lscc; Pdac; Ucec
MORC2_T717(Q9Y6X9)	Brca; Luad; Pdac
MORC2_T733(Q9Y6X9)	Brca; Lscc; Luad
MPLKIP_S104(Q8TAP9)	Ccrcc; Hnscc
MPLKIP_S93(Q8TAP9)	Gbm; Hnscc; Lscc; Luad; Ov
MPLKIP_T120(Q8TAP9)	Brca; Ccrcc; Gbm; Hnscc; Lscc; Luad; Ov; Pdac
MPZL1_Y241(O95297)	Gbm; Hnscc
MPZL1_Y263(O95297)	Brca; Ccrcc; Coad; Gbm; Hnscc; Lscc; Luad; Ov; Pdac; Ucec
MRE11_S558(P49959)	Coad; Gbm; Hnscc; Lscc; Luad; Ov; Pdac; Ucec
MRE11_S649(P49959)	Ccrcc; Coad; Gbm; Hnscc; Lscc; Luad; Ov; Pdac; Ucec
MRE11_S688(P49959)	Ccrcc; Coad; Gbm; Hnscc; Ucec
MRE11_S689(P49959)	Ccrcc; Coad; Gbm; Hnscc; Lscc; Pdac; Ucec
MRTFA_S454(Q969V6)	Gbm; Hnscc; Luad; Pdac
MS4A1_S231(P11836)	Hnscc; Ov
MTHFR_T34(P42898)	Ccrcc; Luad; Ov; Pdac
MTOR_S1261(P42345)	Brca; Ccrcc; Coad; Gbm; Hnscc; Lscc; Luad; Ov; Pdac; Ucec
MTOR_S2448(P42345)	Ccrcc; Hnscc; Pdac
MTOR_S2481(P42345)	Brca; Ccrcc; Coad; Gbm; Hnscc; Lscc; Luad; Ov; Pdac; Ucec
MUC1_S1227(P15941)	Brca; Ccrcc; Hnscc; Lscc; Luad; Ov; Pdac
MUC1_Y1229(P15941)	Brca; Ccrcc; Hnscc; Lscc; Luad; Ov; Pdac
MUC1_Y1243(P15941)	Luad; Pdac
MVD_S96(P53602)	Brca; Ccrcc; Coad; Gbm; Hnscc; Lscc; Luad; Ov; Pdac; Ucec
MYBL2_S452(P10244)	Gbm; Hnscc; Lscc
MYBL2_T266(P10244)	Ccrcc; Gbm; Hnscc; Lscc; Ov; Pdac
MYBL2_T405(P10244)	Brca; Coad; Hnscc; Lscc; Ucec
MYBL2_T440(P10244)	Lscc; Luad
MYBL2_T487(P10244)	Brca; Gbm; Hnscc; Lscc; Luad; Ov
MYBL2_T494(P10244)	Brca; Gbm; Lscc; Pdac
MYBL2_T518(P10244)	Brca; Gbm; Lscc; Ov
MYB_S532(P10242)	Brca; Ccrcc; Hnscc; Lscc; Luad; Pdac
MYCN_T58(P04198)	Coad; Ucec
MYH10_S1937(P35580)	Brca; Ccrcc; Lscc; Luad; Ov; Pdac
MYH9_S1943(P35579)	Brca; Ccrcc; Coad; Gbm; Hnscc; Lscc; Luad; Ov; Pdac; Ucec
MYL12A_T18(P19105)	Brca; Lscc; Luad; Ov
MYL12B_S20(O14950)	Ccrcc; Hnscc; Ov; Pdac
MYL12B_T19(O14950)	Ccrcc; Hnscc; Ov; Pdac
MYL2_S19(P10916)	Hnscc; Ov
MYLK_S1208(Q15746)	Brca; Ccrcc; Coad; Lscc; Luad; Ov; Pdac; Ucec
MYLK_S1760(Q15746)	Brca; Ccrcc; Coad; Gbm; Hnscc; Lscc; Luad; Ov; Pdac; Ucec
MYO6_T405(Q9UM54)	Brca; Ccrcc; Ov; Pdac
MYO9B_T1346(Q13459)	Brca; Ccrcc; Coad; Gbm; Hnscc; Lscc; Luad; Ov; Pdac; Ucec
MZF1_S27(P28698)	Ccrcc; Gbm
NACA_T2022(E9PAV3)	Ccrcc; Gbm; Hnscc; Ov; Pdac
NASP_S497(P49321)	Ccrcc; Coad; Gbm; Hnscc; Lscc; Pdac; Ucec
NBN_S343(O60934)	Brca; Ccrcc; Coad; Gbm; Hnscc; Lscc; Luad; Ov; Pdac; Ucec
NBN_S397(O60934)	Brca; Ccrcc; Coad; Gbm; Hnscc; Lscc; Luad; Ov; Pdac; Ucec
NBN_S432(O60934)	Brca; Ccrcc; Coad; Gbm; Hnscc; Lscc; Luad; Ov; Pdac; Ucec
NBN_S615(O60934)	Brca; Ov
NCF1_S320(P14598)	Brca; Ccrcc; Coad; Gbm; Lscc; Luad; Ov; Pdac; Ucec
NCF1_S345(P14598)	Brca; Ccrcc; Coad; Gbm; Hnscc; Lscc; Luad; Ov; Pdac; Ucec
NCF1_S348(P14598)	Brca; Ccrcc; Coad; Gbm; Hnscc; Lscc; Luad; Ov; Pdac; Ucec
NCK1_Y105(P16333)	Brca; Ccrcc; Coad; Gbm; Hnscc; Lscc; Ov; Pdac; Ucec
NCL_T84(P19338)	Brca; Ccrcc; Coad; Gbm; Hnscc; Lscc; Luad; Ov; Pdac; Ucec
NCOA1_S395(Q15788)	Ccrcc; Coad; Gbm; Hnscc; Ov; Pdac; Ucec
NCOA2_S487(Q15596)	Brca; Ccrcc; Gbm; Hnscc; Luad; Pdac
NCOA2_S493(Q15596)	Brca; Ccrcc; Coad; Gbm; Hnscc; Lscc; Luad; Ov; Pdac; Ucec
NCOA2_S499(Q15596)	Brca; Ccrcc; Coad; Hnscc; Lscc; Luad; Pdac; Ucec
NCOA3_S1330(Q9Y6Q9)	Brca; Ccrcc; Gbm; Hnscc; Luad; Ov; Pdac
NCOA3_S728(Q9Y6Q9)	Brca; Ccrcc; Hnscc; Lscc; Luad; Pdac
NCOA3_S857(Q9Y6Q9)	Brca; Ccrcc; Coad; Gbm; Hnscc; Lscc; Luad; Ov; Pdac; Ucec
NCOA3_S860(Q9Y6Q9)	Ccrcc; Coad; Ov; Ucec
NCOA3_S867(Q9Y6Q9)	Brca; Coad; Gbm; Hnscc; Lscc; Luad; Ov; Pdac; Ucec
NCOA6_S884(Q14686)	Ccrcc; Hnscc
NCOR1_S1450(O75376)	Ccrcc; Coad; Gbm; Hnscc; Lscc; Luad; Ov; Pdac; Ucec
NCOR2_S2426(Q9Y618)	Ccrcc; Gbm
NDC80_S5(O14777)	Gbm; Ov; Pdac
NDE1_S282(Q9NXR1)	Brca; Ccrcc; Coad; Gbm; Hnscc; Lscc; Luad; Ov; Pdac; Ucec
NDE1_T215(Q9NXR1)	Coad; Gbm; Lscc; Luad; Ov; Ucec
NDEL1_S198(Q9GZM8)	Brca; Ccrcc; Coad; Gbm; Hnscc; Lscc; Luad; Ov; Pdac; Ucec
NDEL1_S231(Q9GZM8)	Brca; Ccrcc; Hnscc; Lscc; Luad; Pdac
NDEL1_T219(Q9GZM8)	Brca; Ccrcc; Coad; Gbm; Hnscc; Lscc; Luad; Pdac; Ucec
NDRG1_S330(Q92597)	Brca; Ccrcc; Coad; Gbm; Hnscc; Lscc; Luad; Ov; Pdac; Ucec
NDRG1_T346(Q92597)	Gbm; Ov
NDRG1_T366(Q92597)	Ccrcc; Gbm; Hnscc; Ov; Pdac
NDRG2_S332(Q9UN36)	Brca; Ccrcc; Gbm; Hnscc; Lscc; Luad; Ov; Pdac
NDRG2_T330(Q9UN36)	Brca; Ccrcc; Gbm; Hnscc; Lscc; Luad; Ov; Pdac
NDRG2_T348(Q9UN36)	Coad; Ucec
NDUFV3_S105(P56181)	Brca; Ccrcc; Gbm; Hnscc; Lscc; Luad; Ov; Pdac
NEDD1_S397(Q8NHV4)	Brca; Ccrcc; Gbm; Hnscc; Lscc; Luad; Ov; Pdac
NEDD1_S405(Q8NHV4)	Brca; Ccrcc; Gbm; Hnscc; Lscc; Luad; Pdac
NEDD1_T550(Q8NHV4)	Brca; Ccrcc; Gbm; Luad
NEDD4L_S342(Q96PU5)	Ccrcc; Gbm; Hnscc; Pdac
NEDD4L_S448(Q96PU5)	Brca; Ccrcc; Coad; Gbm; Lscc; Ov; Pdac; Ucec
NEFH_S503(P12036)	Gbm; Hnscc
NEFH_S518(P12036)	Brca; Gbm; Pdac
NEFH_S526(P12036)	Brca; Coad; Gbm; Hnscc; Lscc; Pdac; Ucec
NEFH_S532(P12036)	Coad; Gbm; Hnscc; Pdac; Ucec
NEIL1_S207(Q96FI4)	Ccrcc; Hnscc; Luad; Pdac
NEK6_S206(Q9HC98)	Brca; Ccrcc; Gbm; Hnscc; Lscc; Luad; Ov; Pdac
NEK7_S195(Q8TDX7)	Brca; Coad; Gbm; Lscc; Luad; Ov; Ucec
NEK9_S944(Q8TD19)	Brca; Ccrcc; Gbm; Hnscc; Lscc; Luad; Pdac
NES_T315(P48681)	Brca; Ccrcc; Coad; Gbm; Hnscc; Lscc; Luad; Ov; Pdac; Ucec
NET1_S539(Q7Z628)	Hnscc; Ov; Pdac
NF2_S10(P35240)	Ccrcc; Gbm; Hnscc; Lscc; Ov; Pdac
NF2_S13(P35240)	Brca; Gbm; Lscc; Luad; Ov; Pdac
NF2_S315(P35240)	Ccrcc; Gbm; Hnscc; Luad; Pdac
NF2_S518(P35240)	Brca; Ccrcc; Coad; Gbm; Hnscc; Lscc; Luad; Ov; Pdac; Ucec
NFAT5_T135(O94916)	Brca; Ccrcc; Gbm; Luad; Ov
NFATC1_S151(O95644)	Gbm; Hnscc
NFATC1_S245(O95644)	Brca; Ccrcc; Coad; Gbm; Hnscc; Lscc; Luad; Ov; Pdac; Ucec
NFATC1_S257(O95644)	Brca; Ccrcc; Coad; Gbm; Hnscc; Lscc; Pdac; Ucec
NFATC1_S261(O95644)	Brca; Ccrcc; Coad; Gbm; Hnscc; Lscc; Luad; Ov; Pdac; Ucec
NFATC1_S269(O95644)	Brca; Ccrcc; Coad; Gbm; Lscc; Pdac; Ucec
NFATC1_T339(O95644)	Ccrcc; Gbm; Lscc; Luad; Ov
NFATC2_S217(Q13469)	Brca; Ccrcc; Coad; Gbm; Hnscc; Luad; Ov; Pdac; Ucec
NFATC2_S221(Q13469)	Brca; Ccrcc; Coad; Hnscc; Lscc; Luad; Pdac; Ucec
NFATC2_S268(Q13469)	Ccrcc; Hnscc; Luad; Ov
NFATC2_S326(Q13469)	Brca; Ccrcc; Coad; Gbm; Hnscc; Lscc; Luad; Ov; Pdac; Ucec
NFATC3_S215(Q12968)	Gbm; Hnscc
NFATC4_S259(Q14934)	Ccrcc; Gbm; Pdac
NFATC4_S281(Q14934)	Ccrcc; Lscc
NFATC4_S289(Q14934)	Brca; Ccrcc; Gbm; Hnscc; Lscc; Luad; Ov; Pdac
NFE2L2_S433(Q16236)	Ccrcc; Hnscc; Lscc; Luad; Ov; Pdac
NFKB1_S337(P19838)	Luad; Pdac
NFKB1_S903(P19838)	Brca; Ccrcc; Gbm; Hnscc; Lscc; Luad; Ov; Pdac
NFKB1_S907(P19838)	Brca; Ccrcc; Gbm; Hnscc; Lscc; Luad; Ov; Pdac
NFKB1_S923(P19838)	Ccrcc; Gbm; Hnscc; Lscc; Luad; Pdac
NFKB1_S937(P19838)	Brca; Ccrcc; Gbm; Hnscc; Ov; Pdac
NFYA_S326(P23511)	Brca; Ccrcc; Coad; Gbm; Hnscc; Lscc; Luad; Ov; Pdac; Ucec
NIFK_T234(Q9BYG3)	Brca; Ccrcc; Coad; Ucec
NIFK_T238(Q9BYG3)	Ccrcc; Coad; Gbm; Hnscc; Lscc; Luad; Ov; Pdac; Ucec
NKD2_S223(Q969F2)	Coad; Hnscc; Ov; Pdac; Ucec
NLRC4_S533(Q9NPP4)	Brca; Coad; Gbm; Hnscc; Lscc; Luad; Ov; Pdac; Ucec
NME1_S120(P15531)	Brca; Ccrcc; Gbm; Hnscc; Lscc; Ov; Pdac
NME1_S122(P15531)	Brca; Gbm; Hnscc; Ov
NME1_S125(P15531)	Ccrcc; Gbm; Ov
NOL3_T149(O60936)	Ccrcc; Gbm; Hnscc; Pdac
NOLC1_S622(Q14978)	Gbm; Lscc; Ov
NOLC1_S623(Q14978)	Brca; Ccrcc; Gbm; Ov; Pdac
NOS1_S1417(P29475)	Hnscc; Pdac
NOS1_S852(P29475)	Ccrcc; Gbm; Hnscc; Lscc; Luad; Pdac
NOS3_S114(P29474)	Brca; Ccrcc; Coad; Gbm; Hnscc; Lscc; Luad; Ov; Pdac; Ucec
NOS3_S1177(P29474)	Brca; Ccrcc; Coad; Gbm; Lscc; Luad; Ov; Pdac; Ucec
NOS3_S615(P29474)	Ccrcc; Coad; Gbm; Hnscc; Lscc; Luad; Ov; Pdac; Ucec
NOS3_S633(P29474)	Brca; Ccrcc; Coad; Gbm; Hnscc; Lscc; Luad; Ov; Pdac; Ucec
NOTCH2_S2070(Q04721)	Brca; Ccrcc; Coad; Gbm; Hnscc; Lscc; Luad; Pdac; Ucec
NOTCH2_T2074(Q04721)	Ccrcc; Gbm; Hnscc
NOXO1_S159(Q8NFA2)	Hnscc; Pdac
NPAT_T1350(Q14207)	Hnscc; Ov
NPM1_S125(P06748)	Brca; Ccrcc; Coad; Gbm; Hnscc; Lscc; Luad; Ov; Pdac; Ucec
NPM1_S4(P06748)	Ccrcc; Hnscc; Pdac
NPM1_S48(P06748)	Ccrcc; Coad; Hnscc; Ov; Pdac; Ucec
NPM1_S70(P06748)	Brca; Ccrcc; Coad; Gbm; Hnscc; Lscc; Ov; Pdac; Ucec
NPM1_T199(P06748)	Brca; Ccrcc; Hnscc; Lscc; Luad; Pdac
NR1H3_S198(Q13133)	Brca; Ccrcc; Hnscc; Lscc; Luad; Pdac
NR3C1_S134(P04150)	Brca; Ccrcc; Coad; Gbm; Hnscc; Luad; Ov; Pdac; Ucec
NR3C1_S203(P04150)	Brca; Ccrcc; Coad; Gbm; Hnscc; Lscc; Luad; Ov; Pdac; Ucec
NR3C1_S211(P04150)	Ccrcc; Hnscc; Lscc; Luad; Ov; Pdac
NR3C1_S226(P04150)	Coad; Gbm; Lscc; Luad; Pdac; Ucec
NR3C1_S404(P04150)	Gbm; Hnscc; Ov; Pdac
NR3C1_S508(P04150)	Brca; Ccrcc; Gbm; Hnscc; Lscc; Pdac
NR3C2_S361(P08235)	Ccrcc; Coad; Gbm; Hnscc; Lscc; Luad; Pdac; Ucec
NRBF2_S113(Q96F24)	Brca; Ccrcc; Gbm; Hnscc; Lscc; Luad; Pdac
NRBF2_S120(Q96F24)	Brca; Ccrcc; Coad; Gbm; Hnscc; Lscc; Luad; Ov; Pdac; Ucec
NSFL1C_S140(Q9UNZ2)	Brca; Ccrcc; Gbm; Hnscc; Lscc; Luad; Ov; Pdac
NUCKS1_S181(Q9H1E3)	Brca; Ccrcc; Coad; Gbm; Hnscc; Lscc; Ov; Pdac; Ucec
NUMA1_T2055(Q14980)	Brca; Ccrcc; Coad; Gbm; Hnscc; Lscc; Luad; Pdac; Ucec
NUMB_S276(P49757)	Brca; Ccrcc; Gbm; Hnscc; Lscc; Luad; Pdac
NUP153_S529(P49790)	Brca; Coad; Gbm; Hnscc; Lscc; Luad; Ov; Pdac; Ucec
NUP153_T388(P49790)	Brca; Ccrcc; Gbm; Hnscc; Lscc; Luad; Ov; Pdac
NUP50_S221(Q9UKX7)	Brca; Ccrcc; Coad; Gbm; Hnscc; Lscc; Luad; Ov; Pdac; Ucec
NUP50_S315(Q9UKX7)	Brca; Ccrcc; Gbm; Lscc; Luad; Ov; Pdac
NUP98_S608(P52948)	Brca; Ccrcc; Coad; Gbm; Hnscc; Lscc; Luad; Ov; Pdac; Ucec
NUP98_S612(P52948)	Brca; Ccrcc; Gbm; Hnscc; Lscc; Luad; Ov; Pdac
NUP98_S623(P52948)	Brca; Ccrcc; Gbm; Hnscc; Lscc; Luad; Ov; Pdac
NUP98_S839(P52948)	Brca; Ccrcc; Gbm; Hnscc; Lscc; Luad; Pdac
NUP98_T670(P52948)	Brca; Ccrcc; Gbm; Lscc; Luad; Ov; Pdac
OCLN_S340(Q16625)	Ccrcc; Coad; Lscc; Luad; Pdac; Ucec
OCLN_S408(Q16625)	Brca; Ccrcc; Coad; Gbm; Hnscc; Lscc; Luad; Pdac; Ucec
OCLN_T404(Q16625)	Ccrcc; Coad; Gbm; Hnscc; Ov; Ucec
ODF2_S820(Q5BJF6)	Brca; Gbm; Hnscc; Lscc; Luad; Ov; Pdac
OPTN_S177(Q96CV9)	Brca; Ccrcc; Coad; Gbm; Hnscc; Lscc; Luad; Ov; Pdac; Ucec
OPTN_S513(Q96CV9)	Brca; Ccrcc; Coad; Gbm; Hnscc; Lscc; Luad; Ov; Pdac; Ucec
ORC1_S258(Q13415)	Coad; Ucec
ORC1_S273(Q13415)	Brca; Hnscc
ORC1_T375(Q13415)	Brca; Coad; Gbm; Hnscc; Ucec
ORC2_T226(Q13416)	Brca; Ccrcc; Coad; Gbm; Hnscc; Lscc; Luad; Ov; Pdac; Ucec
OSBP_S240(P22059)	Brca; Ccrcc; Coad; Gbm; Hnscc; Lscc; Luad; Ov; Pdac; Ucec
OSTF1_S202(Q92882)	Brca; Ccrcc; Gbm; Hnscc; Lscc; Luad; Pdac
OTUB1_S16(Q96FW1)	Ccrcc; Coad; Gbm; Hnscc; Luad; Pdac; Ucec
OTUD5_S177(Q96G74)	Brca; Ccrcc; Coad; Gbm; Hnscc; Ov; Ucec
OXSR1_S325(O95747)	Brca; Ccrcc; Coad; Gbm; Hnscc; Lscc; Luad; Ov; Pdac; Ucec
OXSR1_T185(O95747)	Brca; Ccrcc; Hnscc; Pdac
P4HB_S357(P07237)	Ccrcc; Gbm; Hnscc; Pdac
PA2G4_S363(Q9UQ80)	Ccrcc; Hnscc; Luad; Pdac
PACS1_S278(Q6VY07)	Ccrcc; Hnscc
PACSIN1_S346(Q9BY11)	Brca; Gbm; Luad; Pdac
PAG1_Y317(Q9NWQ8)	Ccrcc; Hnscc; Lscc; Luad; Pdac
PAG1_Y417(Q9NWQ8)	Gbm; Hnscc; Ov
PAGE4_T51(O60829)	Ccrcc; Lscc; Ov
PAK1_S174(Q13153)	Brca; Ccrcc; Coad; Gbm; Hnscc; Lscc; Luad; Ov; Pdac; Ucec
PAK1_S204(Q13153)	Brca; Ccrcc; Coad; Gbm; Hnscc; Lscc; Luad; Ov; Pdac; Ucec
PAK1_T212(Q13153)	Brca; Ccrcc; Coad; Gbm; Hnscc; Lscc; Luad; Ov; Pdac; Ucec
PAK1_T423(Q13153)	Ccrcc; Hnscc; Ov; Pdac
PAK2_S141(Q13177)	Brca; Ccrcc; Coad; Gbm; Hnscc; Luad; Ov; Pdac; Ucec
PAK2_S19(Q13177)	Ccrcc; Gbm; Lscc; Pdac
PAK2_S197(Q13177)	Brca; Ccrcc; Coad; Gbm; Hnscc; Lscc; Luad; Ov; Pdac; Ucec
PAK2_S20(Q13177)	Brca; Ccrcc; Coad; Gbm; Hnscc; Lscc; Luad; Ov; Pdac; Ucec
PAK2_S55(Q13177)	Brca; Ccrcc; Coad; Gbm; Hnscc; Lscc; Luad; Ov; Pdac; Ucec
PAK2_T169(Q13177)	Brca; Ccrcc; Coad; Gbm; Hnscc; Lscc; Luad; Ov; Pdac; Ucec
PAK2_T402(Q13177)	Brca; Ov
PAK3_S154(O75914)	Ccrcc; Gbm; Pdac
PAK4_S474(O96013)	Brca; Ccrcc; Coad; Gbm; Hnscc; Lscc; Luad; Ov; Pdac; Ucec
PALLD_S1118(Q8WX93)	Brca; Ccrcc; Gbm; Hnscc; Lscc; Ov; Pdac
PAM_S946(P19021)	Brca; Ccrcc; Gbm; Hnscc; Lscc; Luad; Pdac
PAPOLA_S537(P51003)	Brca; Coad; Gbm; Hnscc; Ov; Pdac; Ucec
PAPOLA_S545(P51003)	Brca; Ccrcc; Coad; Gbm; Hnscc; Lscc; Luad; Ov; Pdac; Ucec
PARD3_S827(Q8TEW0)	Brca; Ccrcc; Coad; Gbm; Hnscc; Lscc; Luad; Ov; Pdac; Ucec
PARD3_S873(Q8TEW0)	Brca; Ccrcc; Gbm; Hnscc; Lscc; Luad; Ov; Pdac
PARD3_S962(Q8TEW0)	Brca; Ccrcc; Coad; Gbm; Hnscc; Lscc; Luad; Ov; Pdac; Ucec
PARN_S557(O95453)	Brca; Ccrcc; Coad; Gbm; Hnscc; Lscc; Luad; Ov; Pdac; Ucec
PARP1_S179(P09874)	Brca; Ov; Pdac
PARP1_S782(P09874)	Brca; Ccrcc; Coad; Gbm; Lscc; Luad; Ov; Pdac; Ucec
PARP1_S786(P09874)	Ccrcc; Gbm; Ov
PARP1_T373(P09874)	Gbm; Ov; Pdac
PBXIP1_S147(Q96AQ6)	Coad; Ucec
PCBP2_S173(Q15366)	Brca; Ccrcc; Coad; Gbm; Hnscc; Lscc; Ov; Pdac; Ucec
PCBP2_S189(Q15366)	Brca; Coad; Gbm; Hnscc; Lscc; Luad; Ov; Pdac; Ucec
PCBP2_S272(Q15366)	Brca; Ccrcc; Gbm; Hnscc; Lscc; Luad; Ov; Pdac
PCM1_S372(Q15154)	Brca; Ccrcc; Hnscc; Pdac
PCYT1A_S315(P49585)	Coad; Gbm; Lscc; Luad; Ov; Ucec
PDCD4_S457(Q53EL6)	Brca; Ccrcc; Coad; Gbm; Hnscc; Lscc; Luad; Ov; Pdac; Ucec
PDCD4_S67(Q53EL6)	Brca; Coad; Lscc; Luad; Pdac; Ucec
PDCD5_S119(O14737)	Brca; Ccrcc; Hnscc; Lscc; Luad; Pdac
PDCL_S25(Q13371)	Brca; Ccrcc; Gbm; Lscc; Luad; Pdac
PDE3A_S312(Q14432)	Brca; Ccrcc; Coad; Gbm; Hnscc; Lscc; Luad; Ov; Pdac; Ucec
PDE3A_S428(Q14432)	Gbm; Lscc; Luad; Ov
PDE3A_S438(Q14432)	Brca; Ccrcc; Hnscc; Lscc; Luad; Pdac
PDE3A_S492(Q14432)	Brca; Ccrcc; Hnscc; Lscc; Luad; Ov; Pdac
PDE3B_S295(Q13370)	Ccrcc; Pdac
PDE3B_S318(Q13370)	Brca; Ccrcc; Coad; Gbm; Hnscc; Lscc; Luad; Ov; Pdac; Ucec
PDE3B_S442(Q13370)	Brca; Ccrcc; Gbm; Hnscc; Lscc; Luad; Ov; Pdac
PDE4A_S145(P27815)	Ov; Pdac
PDE4A_S152(P27815)	Brca; Ccrcc; Coad; Gbm; Hnscc; Lscc; Luad; Pdac; Ucec
PDE4C_S641(Q08493)	Ccrcc; Coad; Gbm; Hnscc; Ov; Pdac; Ucec
PDE4D_S715(Q08499)	Coad; Ucec
PDE8A_S359(O60658)	Brca; Ccrcc; Gbm; Lscc; Luad; Pdac
PDGFRB_S1104(P09619)	Ccrcc; Hnscc; Pdac
PDGFRB_S712(P09619)	Ccrcc; Gbm; Hnscc; Ov
PDGFRB_Y751(P09619)	Ccrcc; Hnscc
PDHA1_S232(P08559)	Brca; Ccrcc; Gbm; Hnscc; Ov; Pdac
PDHA1_S293(P08559)	Brca; Ccrcc; Hnscc; Lscc; Ov; Pdac
PDHA1_S295(P08559)	Ccrcc; Hnscc; Luad; Pdac
PDHA1_S300(P08559)	Ccrcc; Hnscc; Lscc; Ov; Pdac
PDPK1_S241(O15530)	Brca; Ccrcc; Coad; Gbm; Hnscc; Lscc; Luad; Ov; Pdac; Ucec
PDPK1_S25(O15530)	Brca; Ccrcc; Coad; Gbm; Luad; Ov; Pdac; Ucec
PDXDC1_T691(Q6P996)	Brca; Ccrcc; Coad; Gbm; Hnscc; Lscc; Luad; Ov; Pdac; Ucec
PEA15_S104(Q15121)	Brca; Ccrcc; Gbm; Hnscc; Lscc; Luad; Pdac
PEA15_S116(Q15121)	Brca; Ccrcc; Gbm; Hnscc; Lscc; Luad; Ov; Pdac
PEBP1_T42(P30086)	Brca; Ccrcc; Gbm; Hnscc; Lscc; Ov; Pdac
PECAM1_Y713(P16284)	Brca; Ccrcc; Hnscc; Lscc; Luad; Ov
PELP1_S477(Q8IZL8)	Hnscc; Pdac
PFAS_T619(O15067)	Ccrcc; Gbm; Hnscc
PFKFB2_S466(O60825)	Brca; Ccrcc; Coad; Gbm; Hnscc; Lscc; Luad; Ov; Pdac; Ucec
PFKFB2_S483(O60825)	Brca; Ccrcc; Coad; Gbm; Hnscc; Lscc; Luad; Ov; Pdac; Ucec
PFKFB3_S461(Q16875)	Brca; Ccrcc; Coad; Gbm; Hnscc; Lscc; Luad; Ov; Pdac; Ucec
PFKFB3_S467(Q16875)	Ccrcc; Coad; Gbm; Hnscc; Ov; Pdac; Ucec
PFKFB3_S478(Q16875)	Ccrcc; Hnscc; Luad
PFKP_S386(Q01813)	Brca; Ccrcc; Coad; Gbm; Hnscc; Lscc; Luad; Ov; Pdac; Ucec
PGAM1_S118(P18669)	Brca; Ccrcc; Hnscc; Lscc; Luad; Ov; Pdac
PGAM1_S23(P18669)	Ccrcc; Coad; Gbm; Hnscc; Lscc; Luad; Ov; Ucec
PGR_S20(P06401)	Brca; Ov; Pdac
PGR_S81(P06401)	Brca; Ccrcc; Hnscc; Pdac
PHB2_S91(Q99623)	Brca; Ccrcc; Coad; Gbm; Hnscc; Lscc; Luad; Ov; Pdac; Ucec
PHF2_S1056(O75151)	Brca; Ccrcc; Coad; Gbm; Hnscc; Lscc; Luad; Ov; Pdac; Ucec
PHF2_S899(O75151)	Brca; Ccrcc; Coad; Gbm; Hnscc; Lscc; Luad; Ov; Pdac; Ucec
PHF8_S854(Q9UPP1)	Coad; Ucec
PHKA1_S1018(P46020)	Gbm; Hnscc
PHKA1_S972(P46020)	Gbm; Hnscc
PHKA1_S985(P46020)	Brca; Ccrcc; Coad; Gbm; Hnscc; Lscc; Luad; Ov; Pdac; Ucec
PI4KB_S277(Q9UBF8)	Brca; Ccrcc; Gbm; Hnscc; Lscc; Luad; Ov; Pdac
PI4KB_S294(Q9UBF8)	Coad; Ucec
PIAS1_S510(O75925)	Brca; Ccrcc; Gbm; Hnscc; Lscc; Luad; Pdac
PIK3C2A_S259(O00443)	Brca; Ccrcc; Coad; Gbm; Hnscc; Lscc; Luad; Ov; Pdac; Ucec
PIK3CD_S1039(O00329)	Ccrcc; Hnscc; Lscc; Luad; Pdac
PIK3R1_S154(P27986)	Brca; Ccrcc; Coad; Gbm; Hnscc; Lscc; Luad; Pdac; Ucec
PIK3R1_S608(P27986)	Brca; Ccrcc; Gbm; Hnscc; Lscc; Pdac
PIK3R1_S83(P27986)	Gbm; Luad; Pdac
PIK3R1_Y580(P27986)	Brca; Ccrcc; Gbm; Hnscc; Lscc; Luad; Ov; Pdac
PIK3R1_Y607(P27986)	Ccrcc; Gbm
PIKFYVE_S307(Q9Y2I7)	Brca; Ccrcc; Coad; Gbm; Hnscc; Lscc; Luad; Ov; Pdac; Ucec
PIMREG_S131(Q9BSJ6)	Coad; Gbm; Lscc; Luad; Ov; Ucec
PIP4K2B_S326(P78356)	Ccrcc; Coad; Ov; Ucec
PIP5K1B_S413(O14986)	Brca; Ccrcc; Coad; Hnscc; Lscc; Luad; Pdac; Ucec
PIP5K1C_S555(O60331)	Ccrcc; Gbm; Hnscc
PIP5K1C_T553(O60331)	Ccrcc; Pdac
PITPNC1_S274(Q9UKF7)	Brca; Gbm; Lscc; Luad; Ov; Pdac
PITPNC1_S299(Q9UKF7)	Brca; Ccrcc; Gbm; Hnscc; Lscc; Luad; Ov; Pdac
PITPNM1_T287(O00562)	Ccrcc; Gbm
PKD2_S76(Q13563)	Ccrcc; Gbm
PKD2_S801(Q13563)	Ccrcc; Gbm; Ov
PKD2_S812(Q13563)	Brca; Ccrcc; Coad; Gbm; Hnscc; Lscc; Luad; Ov; Ucec
PKM_S37(P14618)	Brca; Ccrcc; Gbm; Hnscc; Lscc; Luad; Ov; Pdac
PKM_Y105(P14618)	Ccrcc; Gbm; Hnscc; Ov
PKM_Y148(P14618)	Ccrcc; Gbm; Hnscc; Luad; Pdac
PKN1_S374(Q16512)	Brca; Lscc; Luad; Pdac
PKN1_S533(Q16512)	Ccrcc; Gbm; Hnscc; Lscc; Luad; Ov; Pdac
PKN1_S537(Q16512)	Brca; Ccrcc; Gbm; Hnscc; Lscc; Luad; Ov; Pdac
PKN1_S562(Q16512)	Brca; Ccrcc; Gbm; Hnscc; Lscc; Luad; Pdac
PKN1_S916(Q16512)	Ccrcc; Gbm; Hnscc; Lscc; Luad; Ov; Pdac
PKN1_T531(Q16512)	Ccrcc; Hnscc
PKN1_T774(Q16512)	Ccrcc; Gbm; Hnscc; Lscc; Luad; Ov; Pdac
PKN2_T816(Q16513)	Brca; Ccrcc; Coad; Gbm; Hnscc; Lscc; Luad; Ov; Pdac; Ucec
PKP1_S118(Q13835)	Brca; Hnscc; Lscc
PKP1_S185(Q13835)	Brca; Ccrcc; Gbm; Hnscc; Lscc; Luad; Ov; Pdac
PKP1_S188(Q13835)	Hnscc; Lscc
PKP1_S191(Q13835)	Brca; Hnscc; Lscc; Pdac
PLA2G4A_S727(P47712)	Brca; Ccrcc; Coad; Gbm; Hnscc; Lscc; Luad; Ov; Pdac; Ucec
PLCB1_S887(Q9NQ66)	Ccrcc; Gbm
PLCB1_S982(Q9NQ66)	Ccrcc; Gbm
PLCB3_S1105(Q01970)	Ccrcc; Coad; Gbm; Hnscc; Lscc; Luad; Ov; Pdac; Ucec
PLCB3_S537(Q01970)	Brca; Ccrcc; Coad; Gbm; Lscc; Luad; Ov; Pdac; Ucec
PLCG1_S1248(P19174)	Brca; Ccrcc; Hnscc; Ov; Pdac
PLCG1_Y783(P19174)	Gbm; Lscc
PLD1_S505(Q13393)	Ccrcc; Coad; Gbm; Hnscc; Luad; Pdac; Ucec
PLD1_S561(Q13393)	Lscc; Luad; Pdac
PLEK_S113(P08567)	Coad; Ucec
PLEK_S117(P08567)	Brca; Ccrcc; Coad; Gbm; Hnscc; Lscc; Luad; Ov; Pdac; Ucec
PLIN1_S81(O60240)	Brca; Ccrcc; Gbm; Hnscc; Ov; Pdac
PLK1_T210(P53350)	Brca; Ccrcc; Gbm; Hnscc; Lscc; Pdac
PLN_S16(P26678)	Brca; Ccrcc; Coad; Gbm; Hnscc; Lscc; Luad; Ov; Pdac; Ucec
PLN_T17(P26678)	Ccrcc; Coad; Hnscc; Ov; Ucec
PML_S36(P29590)	Brca; Ccrcc; Coad; Gbm; Hnscc; Lscc; Luad; Ov; Pdac; Ucec
PML_S38(P29590)	Brca; Ccrcc; Coad; Gbm; Hnscc; Lscc; Ov; Pdac; Ucec
PML_S40(P29590)	Brca; Ccrcc; Coad; Gbm; Hnscc; Lscc; Luad; Ov; Pdac; Ucec
PML_S403(P29590)	Brca; Ccrcc; Coad; Gbm; Hnscc; Lscc; Luad; Ov; Pdac; Ucec
PML_S518(P29590)	Brca; Ccrcc; Coad; Gbm; Hnscc; Lscc; Luad; Ov; Pdac; Ucec
PML_S527(P29590)	Brca; Ccrcc; Coad; Gbm; Hnscc; Lscc; Luad; Ov; Pdac; Ucec
PML_S530(P29590)	Brca; Ccrcc; Coad; Gbm; Hnscc; Lscc; Luad; Ov; Pdac; Ucec
PML_S565(P29590)	Brca; Ccrcc; Coad; Gbm; Hnscc; Lscc; Luad; Pdac; Ucec
PML_S8(P29590)	Brca; Ccrcc; Coad; Gbm; Hnscc; Lscc; Luad; Ov; Pdac; Ucec
PML_T28(P29590)	Brca; Ccrcc; Hnscc; Lscc
PML_T409(P29590)	Brca; Ccrcc; Coad; Gbm; Lscc; Luad; Ov; Ucec
PNKP_S114(Q96T60)	Coad; Luad; Ov; Ucec
POLD3_S458(Q15054)	Ccrcc; Coad; Gbm; Hnscc; Ov; Pdac; Ucec
POLDIP3_S383(Q9BY77)	Ccrcc; Gbm; Ov; Pdac
POLDIP3_S385(Q9BY77)	Ccrcc; Gbm; Hnscc; Ov; Pdac
POLM_S12(Q9NP87)	Brca; Ccrcc; Coad; Gbm; Hnscc; Lscc; Luad; Ov; Pdac; Ucec
POLM_S372(Q9NP87)	Brca; Ccrcc; Gbm; Lscc; Luad; Pdac
POLR2A_S1861(P24928)	Brca; Ccrcc; Coad; Gbm; Hnscc; Lscc; Luad; Ucec
POLR2A_S1864(P24928)	Brca; Coad; Gbm; Hnscc; Lscc; Luad; Pdac; Ucec
POLR2A_S1868(P24928)	Brca; Luad
POLR2A_S1875(P24928)	Coad; Gbm; Hnscc; Pdac; Ucec
POLR2A_S1878(P24928)	Ccrcc; Coad; Gbm; Hnscc; Pdac; Ucec
POLR2A_S1882(P24928)	Brca; Ccrcc; Coad; Gbm; Hnscc; Lscc; Luad; Pdac; Ucec
POLR2A_S1889(P24928)	Ccrcc; Hnscc; Lscc; Luad; Pdac
POLR2A_S1896(P24928)	Ccrcc; Gbm; Pdac
POLR2A_S1899(P24928)	Ccrcc; Coad; Gbm; Hnscc; Pdac; Ucec
POLR2A_S1910(P24928)	Ccrcc; Hnscc; Pdac
POLR2A_S1913(P24928)	Ccrcc; Gbm; Hnscc; Pdac
POLR2A_S1917(P24928)	Ccrcc; Gbm; Hnscc; Pdac
POLR2A_S1920(P24928)	Ccrcc; Gbm; Hnscc; Pdac
POLR2A_S1924(P24928)	Coad; Ucec
POLR2A_S1927(P24928)	Coad; Ucec
POLR2A_S1931(P24928)	Coad; Ucec
POU2F1_S385(P14859)	Brca; Ccrcc; Hnscc; Lscc; Luad; Pdac
PPARG_S112(P37231)	Brca; Ccrcc; Coad; Hnscc; Lscc; Luad; Ov; Pdac; Ucec
PPM1B_S195(O75688)	Brca; Lscc; Luad; Ov; Pdac
PPM1D_S40(O15297)	Brca; Ccrcc; Gbm; Hnscc
PPM1G_S183(O15355)	Brca; Ccrcc; Coad; Gbm; Hnscc; Ov; Ucec
PPME1_S15(Q9Y570)	Brca; Ccrcc; Gbm; Hnscc; Lscc; Luad; Ov; Pdac
PPP1CA_T320(P62136)	Brca; Ccrcc; Gbm; Hnscc; Lscc; Luad; Ov; Pdac
PPP1R12A_S445(O14974)	Brca; Ccrcc; Coad; Gbm; Hnscc; Lscc; Luad; Ov; Pdac; Ucec
PPP1R12A_S472(O14974)	Coad; Hnscc; Pdac; Ucec
PPP1R12A_S473(O14974)	Coad; Ucec
PPP1R12A_S910(O14974)	Brca; Ccrcc; Coad; Gbm; Hnscc; Lscc; Luad; Ov; Pdac; Ucec
PPP1R12A_T696(O14974)	Ccrcc; Coad; Gbm; Hnscc; Luad; Ov; Pdac; Ucec
PPP1R12A_T853(O14974)	Brca; Gbm
PPP1R12B_T646(O60237)	Gbm; Hnscc; Ov
PPP1R12C_S452(Q9BZL4)	Ccrcc; Hnscc; Lscc; Ov; Pdac
PPP1R12C_T560(Q9BZL4)	Ccrcc; Gbm; Hnscc; Luad; Ov; Pdac
PPP1R13L_S113(Q8WUF5)	Brca; Ccrcc; Coad; Gbm; Hnscc; Lscc; Ov; Pdac; Ucec
PPP1R13L_S84(Q8WUF5)	Brca; Gbm; Hnscc; Lscc; Pdac
PPP1R1A_S67(Q13522)	Brca; Ccrcc; Coad; Gbm; Hnscc; Lscc; Luad; Ov; Pdac; Ucec
PPP1R1B_S102(Q9UD71)	Brca; Ccrcc; Coad; Gbm; Hnscc; Lscc; Luad; Ov; Pdac; Ucec
PPP1R1B_S45(Q9UD71)	Coad; Gbm; Ov; Ucec
PPP1R1B_T34(Q9UD71)	Brca; Coad; Gbm; Hnscc; Ov; Pdac; Ucec
PPP1R1B_T75(Q9UD71)	Brca; Gbm; Hnscc; Ov; Pdac
PPP1R2_S121(P41236)	Brca; Ccrcc; Coad; Hnscc; Lscc; Pdac; Ucec
PPP1R2_S122(P41236)	Ccrcc; Coad; Gbm; Hnscc; Lscc; Luad; Ov; Pdac; Ucec
PPP1R2_S87(P41236)	Brca; Ccrcc; Coad; Gbm; Hnscc; Lscc; Luad; Ov; Pdac; Ucec
PPP1R3C_S33(Q9UQK1)	Ccrcc; Gbm; Hnscc; Ov
PPP1R8_S199(Q12972)	Ccrcc; Hnscc; Pdac
PPP1R8_S204(Q12972)	Brca; Gbm
PPP1R9B_S94(Q96SB3)	Brca; Ccrcc; Hnscc; Lscc; Luad; Pdac
PPP2R5A_S41(Q15172)	Brca; Ccrcc; Coad; Gbm; Hnscc; Ov; Pdac; Ucec
PPP2R5D_S573(Q14738)	Brca; Ccrcc; Coad; Gbm; Hnscc; Lscc; Luad; Ov; Pdac; Ucec
PPP6R2_S771(O75170)	Brca; Ccrcc; Coad; Gbm; Hnscc; Lscc; Luad; Ov; Pdac; Ucec
PRC1_T470(O43663)	Brca; Gbm; Hnscc; Lscc; Luad; Pdac
PRC1_T481(O43663)	Brca; Ccrcc; Coad; Gbm; Hnscc; Lscc; Luad; Ov; Pdac; Ucec
PRDX1_S32(Q06830)	Brca; Ccrcc; Coad; Gbm; Hnscc; Lscc; Luad; Ov; Pdac; Ucec
PRDX1_T183(Q06830)	Ccrcc; Gbm
PRDX6_T177(P30041)	Brca; Ccrcc; Gbm; Hnscc; Lscc; Luad; Ov; Pdac
PREX1_S1001(Q8TCU6)	Ccrcc; Gbm; Hnscc; Lscc; Ov; Pdac
PREX1_S834(Q8TCU6)	Gbm; Hnscc
PRKAA1_S486(Q13131)	Brca; Gbm; Luad; Ov; Pdac
PRKAA1_S496(Q13131)	Brca; Ccrcc; Gbm; Hnscc; Lscc; Luad; Ov; Pdac
PRKAA1_T183(Q13131)	Ccrcc; Gbm; Hnscc; Pdac
PRKAB1_S108(Q9Y478)	Brca; Ccrcc; Coad; Gbm; Hnscc; Lscc; Luad; Ov; Pdac; Ucec
PRKAR1A_S101(P10644)	Gbm; Hnscc; Ov
PRKAR1A_S83(P10644)	Brca; Ccrcc; Coad; Gbm; Hnscc; Lscc; Luad; Ov; Pdac; Ucec
PRKAR2A_S99(P13861)	Brca; Ccrcc; Coad; Gbm; Hnscc; Lscc; Luad; Ov; Pdac; Ucec
PRKAR2B_S114(P31323)	Brca; Ccrcc; Coad; Gbm; Hnscc; Lscc; Luad; Ov; Pdac; Ucec
PRKCA_S226(P17252)	Brca; Ccrcc; Coad; Gbm; Hnscc; Lscc; Luad; Ov; Pdac; Ucec
PRKCA_S657(P17252)	Coad; Ucec
PRKCA_T638(P17252)	Brca; Ccrcc; Coad; Gbm; Hnscc; Lscc; Luad; Pdac; Ucec
PRKCA_Y658(P17252)	Coad; Ucec
PRKCB_S660(P05771-2)	Coad; Ucec
PRKCB_T500(P05771)	Brca; Coad; Gbm; Hnscc; Lscc; Luad; Ov; Ucec
PRKCB_T641(P05771-2)	Coad; Ucec
PRKCB_T642(P05771)	Brca; Ccrcc; Hnscc; Lscc; Luad; Pdac
PRKCD_S299(Q05655)	Brca; Ccrcc; Gbm; Hnscc; Lscc; Luad; Pdac
PRKCD_S302(Q05655)	Brca; Ccrcc; Gbm; Hnscc; Lscc; Luad; Ov; Pdac
PRKCD_S304(Q05655)	Ccrcc; Gbm; Hnscc; Ov; Pdac
PRKCD_S503(Q05655)	Ccrcc; Lscc; Pdac
PRKCD_S645(Q05655)	Brca; Ccrcc; Gbm; Hnscc; Lscc; Luad; Ov; Pdac
PRKCD_S664(Q05655)	Brca; Ccrcc; Coad; Gbm; Hnscc; Lscc; Luad; Ov; Pdac; Ucec
PRKCD_T141(Q05655)	Brca; Gbm; Luad; Ov; Pdac
PRKCD_T218(Q05655)	Ccrcc; Hnscc; Luad; Ov; Pdac
PRKCD_T507(Q05655)	Brca; Ccrcc; Gbm; Hnscc; Lscc; Ov; Pdac
PRKCD_Y313(Q05655)	Brca; Ccrcc; Hnscc; Lscc; Luad; Ov; Pdac
PRKCD_Y334(Q05655)	Brca; Hnscc; Luad; Pdac
PRKCE_S346(Q02156)	Ccrcc; Coad; Gbm; Hnscc; Lscc; Luad; Ov; Pdac; Ucec
PRKCE_S729(Q02156)	Hnscc; Lscc; Pdac
PRKCE_T710(Q02156)	Brca; Ccrcc; Coad; Gbm; Hnscc; Lscc; Luad; Ov; Pdac; Ucec
PRKCQ_T538(Q04759)	Brca; Ccrcc; Coad; Hnscc; Lscc; Luad; Ov; Pdac; Ucec
PRKCZ_T410(Q05513)	Ccrcc; Coad; Hnscc; Lscc; Luad; Ov; Pdac; Ucec
PRKCZ_T560(Q05513)	Brca; Ccrcc; Coad; Gbm; Hnscc; Lscc; Luad; Ov; Pdac; Ucec
PRKD1_S205(Q15139)	Brca; Ccrcc; Coad; Gbm; Hnscc; Lscc; Luad; Ov; Pdac; Ucec
PRKD1_S742(Q15139)	Ccrcc; Gbm; Lscc; Luad; Ov; Pdac
PRKD1_S910(Q15139)	Brca; Lscc; Luad
PRKD2_S710(Q9BZL6)	Brca; Ccrcc; Coad; Gbm; Hnscc; Lscc; Luad; Pdac; Ucec
PRKD2_S876(Q9BZL6)	Brca; Ccrcc; Coad; Gbm; Hnscc; Lscc; Luad; Ov; Pdac; Ucec
PRKDC_S2612(P78527)	Brca; Ccrcc; Coad; Gbm; Hnscc; Lscc; Ov; Pdac; Ucec
PRKDC_S2624(P78527)	Brca; Ccrcc; Hnscc; Lscc; Luad; Ov; Pdac
PRKDC_S3205(P78527)	Ccrcc; Coad; Gbm; Hnscc; Lscc; Luad; Ov; Pdac; Ucec
PRKDC_T2620(P78527)	Coad; Ucec
PRKDC_T2638(P78527)	Hnscc; Ov
PRKN_S131(O60260)	Ccrcc; Gbm; Hnscc; Lscc; Luad; Pdac
PROX1_S79(Q92786)	Ccrcc; Hnscc; Luad
PRPS1_S103(P60891)	Brca; Lscc; Pdac
PRPS1_T225(P60891)	Ccrcc; Lscc
PSEN1_T354(P49768)	Brca; Ccrcc; Gbm
PSIP1_S206(O75475)	Brca; Ccrcc; Coad; Gbm; Hnscc; Lscc; Ov; Pdac; Ucec
PSMA3_S250(P25788)	Ccrcc; Hnscc; Pdac
PSMC4_T25(P43686)	Ccrcc; Gbm; Hnscc; Ov
PSMD2_S361(Q13200)	Brca; Ccrcc; Coad; Gbm; Hnscc; Lscc; Luad; Ov; Pdac; Ucec
PSME3_S247(P61289)	Brca; Hnscc; Lscc; Luad; Pdac
PTBP1_S16(P26599)	Brca; Ccrcc; Coad; Gbm; Hnscc; Pdac; Ucec
PTEN_S370(P60484)	Hnscc; Ov; Pdac
PTEN_S385(P60484)	Brca; Ccrcc; Gbm; Hnscc; Lscc; Luad; Pdac
PTGES3_S113(Q15185)	Brca; Ccrcc; Gbm; Hnscc; Luad; Ov; Pdac
PTGES3_S118(Q15185)	Ccrcc; Gbm; Ov
PTK2B_Y580(Q14289)	Gbm; Pdac
PTK2_S843(Q05397)	Brca; Ccrcc; Hnscc; Lscc; Luad; Ov; Pdac
PTK2_S910(Q05397)	Brca; Ccrcc; Gbm; Hnscc; Lscc; Luad; Ov; Pdac
PTK2_Y397(Q05397)	Ccrcc; Hnscc; Lscc; Luad
PTK2_Y576(Q05397)	Brca; Ccrcc; Gbm; Hnscc; Lscc; Luad; Ov; Pdac
PTK2_Y577(Q05397)	Ccrcc; Gbm; Hnscc; Lscc; Pdac
PTK2_Y861(Q05397)	Ccrcc; Hnscc; Ov; Pdac
PTK2_Y925(Q05397)	Ccrcc; Gbm; Hnscc; Luad; Ov
PTK6_Y447(Q13882)	Brca; Ccrcc; Hnscc; Lscc; Luad; Pdac
PTOV1_S36(Q86YD1)	Brca; Ccrcc; Coad; Gbm; Hnscc; Lscc; Luad; Ov; Pdac; Ucec
PTPN11_Y542(Q06124)	Brca; Ccrcc; Gbm; Hnscc; Lscc; Luad; Ov; Pdac
PTPN11_Y580(Q06124)	Brca; Ccrcc; Gbm; Hnscc; Lscc; Luad; Ov; Pdac
PTPN12_S19(Q05209)	Ccrcc; Gbm; Hnscc; Lscc; Luad; Ov; Pdac
PTPN12_S435(Q05209)	Brca; Ccrcc; Coad; Gbm; Hnscc; Lscc; Luad; Ov; Pdac; Ucec
PTPN1_S386(P18031)	Gbm; Lscc
PTPN1_S50(P18031)	Brca; Ccrcc; Coad; Gbm; Hnscc; Lscc; Luad; Ov; Pdac; Ucec
PTPN2_S304(P17706)	Brca; Ccrcc; Coad; Gbm; Hnscc; Lscc; Luad; Ov; Pdac; Ucec
PTPN3_S359(P26045)	Brca; Ccrcc; Coad; Gbm; Hnscc; Lscc; Luad; Ov; Pdac; Ucec
PTPN6_Y536(P29350)	Brca; Ccrcc; Coad; Gbm; Hnscc; Lscc; Pdac; Ucec
PTPN6_Y564(P29350)	Brca; Ccrcc; Hnscc; Lscc; Luad; Pdac
PTPN7_S44(P35236)	Brca; Ccrcc; Gbm; Hnscc; Lscc; Luad; Ov; Pdac
PTPN7_T66(P35236)	Brca; Ccrcc; Gbm; Hnscc; Lscc; Luad; Ov; Pdac
PTPRA_S189(P18433)	Brca; Ccrcc; Coad; Gbm; Hnscc; Lscc; Luad; Ov; Pdac; Ucec
PTPRA_Y798(P18433)	Brca; Ccrcc; Coad; Gbm; Hnscc; Lscc; Luad; Ov; Pdac; Ucec
PTPRCAP_S153(Q14761)	Coad; Hnscc; Pdac; Ucec
PTPRC_S1005(P08575)	Ccrcc; Gbm; Hnscc
PTPRC_S1009(P08575)	Ccrcc; Gbm; Hnscc; Lscc; Luad
PTS_S19(Q03393)	Brca; Ccrcc; Coad; Gbm; Hnscc; Lscc; Luad; Ov; Pdac; Ucec
PTTG1IP_Y174(P53801)	Gbm; Hnscc; Lscc; Luad; Pdac
PTTG1_S165(O95997)	Brca; Ccrcc; Coad; Gbm; Hnscc; Lscc; Luad; Ov; Pdac; Ucec
PXN_S178(P49023)	Coad; Gbm; Hnscc; Pdac; Ucec
PXN_S272(P49023)	Brca; Ccrcc; Coad; Gbm; Hnscc; Lscc; Pdac; Ucec
PXN_S85(P49023)	Brca; Ccrcc; Coad; Gbm; Hnscc; Lscc; Luad; Ov; Pdac; Ucec
PXN_Y118(P49023)	Brca; Ccrcc; Coad; Gbm; Hnscc; Lscc; Luad; Ov; Pdac; Ucec
PXN_Y88(P49023)	Ccrcc; Gbm; Hnscc; Lscc; Luad; Ov; Pdac
PYGL_S430(P06737)	Brca; Ccrcc; Gbm; Hnscc; Lscc; Luad; Ov; Pdac
RAB10_T73(P61026)	Ccrcc; Coad; Gbm; Hnscc; Lscc; Luad; Ov; Ucec
RAB11FIP1_S234(Q6WKZ4)	Brca; Ccrcc; Coad; Gbm; Hnscc; Lscc; Luad; Ov; Pdac; Ucec
RAB11FIP2_S227(Q7L804)	Gbm; Ov
RAB11FIP3_S102(O75154)	Ccrcc; Gbm; Luad; Pdac
RAB11FIP5_S307(Q9BXF6)	Brca; Ccrcc; Coad; Gbm; Hnscc; Lscc; Luad; Ov; Pdac; Ucec
RAB1A_T75(P62820)	Ccrcc; Hnscc; Ov; Pdac
RAB3IP_S165(Q96QF0)	Ccrcc; Gbm; Ov
RAB3IP_S288(Q96QF0)	Ccrcc; Gbm; Hnscc; Lscc; Luad; Ov; Pdac
RAB5B_S123(P61020)	Ccrcc; Gbm; Hnscc; Ov; Pdac
RAB7A_S72(P51149)	Brca; Ccrcc; Coad; Gbm; Lscc; Luad; Ov; Pdac; Ucec
RAB7A_Y183(P51149)	Gbm; Hnscc
RAB8A_S111(P61006)	Hnscc; Luad
RAB8A_T72(P61006)	Ccrcc; Hnscc; Lscc; Ov; Pdac
RABEP1_S407(Q15276)	Brca; Ccrcc; Coad; Gbm; Hnscc; Ov; Pdac; Ucec
RAC1_S71(P63000)	Coad; Ucec
RACGAP1_T145(Q9H0H5)	Gbm; Hnscc; Lscc
RAD21_S175(O60216)	Brca; Ccrcc; Coad; Gbm; Hnscc; Luad; Pdac; Ucec
RAD50_S635(Q92878)	Brca; Ccrcc; Coad; Gbm; Hnscc; Lscc; Luad; Ov; Pdac; Ucec
RAD9A_S272(Q99638)	Ccrcc; Coad; Gbm; Hnscc; Lscc; Pdac; Ucec
RAD9A_S277(Q99638)	Ccrcc; Coad; Hnscc; Ov; Pdac; Ucec
RAD9A_S328(Q99638)	Brca; Ccrcc; Coad; Gbm; Hnscc; Lscc; Luad; Ov; Pdac; Ucec
RAD9A_T355(Q99638)	Ccrcc; Coad; Hnscc; Pdac; Ucec
RAF1_S233(P04049)	Gbm; Hnscc; Ov; Pdac
RAF1_S259(P04049)	Ccrcc; Coad; Gbm; Hnscc; Ov; Pdac; Ucec
RAF1_S289(P04049)	Gbm; Ov
RAF1_S29(P04049)	Brca; Ccrcc; Coad; Gbm; Hnscc; Lscc; Luad; Ov; Pdac; Ucec
RAF1_S296(P04049)	Brca; Gbm; Hnscc; Pdac
RAF1_S301(P04049)	Gbm; Hnscc; Lscc; Luad; Ov; Pdac
RAF1_S43(P04049)	Brca; Ov; Pdac
RAF1_S497(P04049)	Brca; Ccrcc; Hnscc; Lscc; Pdac
RAF1_S499(P04049)	Ccrcc; Luad
RAF1_S621(P04049)	Brca; Gbm; Lscc; Ov
RAF1_S642(P04049)	Brca; Ccrcc; Gbm; Hnscc; Lscc; Ov; Pdac
RAI14_T249(Q9P0K7)	Brca; Ccrcc; Gbm; Hnscc; Lscc; Luad; Ov; Pdac
RALGAPA2_S486(Q2PPJ7)	Brca; Ccrcc; Coad; Gbm; Lscc; Luad; Ov; Pdac; Ucec
RALGAPA2_S696(Q2PPJ7)	Brca; Coad; Gbm; Lscc; Luad; Ov; Pdac; Ucec
RALGAPA2_T715(Q2PPJ7)	Brca; Gbm; Lscc
RAMAC_S36(Q9BTL3)	Ccrcc; Gbm; Hnscc; Lscc; Luad; Pdac
RANBP2_S2246(P49792)	Gbm; Ov; Pdac
RANBP2_S2251(P49792)	Ccrcc; Hnscc; Ov
RANBP2_S2276(P49792)	Brca; Ccrcc; Gbm; Hnscc; Lscc; Ov; Pdac
RANBP2_S2280(P49792)	Ccrcc; Gbm; Hnscc; Luad; Ov; Pdac
RANBP2_T2153(P49792)	Brca; Ccrcc; Hnscc; Lscc; Luad; Ov; Pdac
RANBP3_S126(Q9H6Z4)	Ccrcc; Coad; Gbm; Hnscc; Lscc; Ov; Pdac; Ucec
RANGAP1_S358(P46060)	Coad; Ucec
RANGAP1_S428(P46060)	Brca; Ccrcc; Coad; Gbm; Hnscc; Lscc; Pdac; Ucec
RANGAP1_S442(P46060)	Brca; Ccrcc; Coad; Gbm; Hnscc; Lscc; Luad; Pdac; Ucec
RAN_S135(P62826)	Brca; Lscc; Luad; Ov; Pdac
RAP1GAP_S484(P47736)	Brca; Ccrcc; Hnscc; Lscc; Luad; Ov; Pdac
RAP1GAP_S490(P47736)	Brca; Gbm; Lscc; Luad; Ov; Pdac
RAP1GAP_S499(P47736)	Brca; Ccrcc; Gbm; Hnscc; Lscc; Luad; Ov; Pdac
RAP1GAP_S525(P47736)	Ccrcc; Gbm; Ov
RAPGEF2_S960(Q9Y4G8)	Brca; Ccrcc; Gbm; Hnscc; Lscc; Luad; Ov; Pdac
RASSF1_S207(Q9NS23)	Brca; Ccrcc; Coad; Gbm; Hnscc; Lscc; Luad; Ov; Pdac; Ucec
RB1_S249(P06400)	Ccrcc; Coad; Gbm; Hnscc; Ov; Pdac; Ucec
RB1_S608(P06400)	Gbm; Hnscc; Pdac
RB1_S612(P06400)	Coad; Gbm; Hnscc; Pdac; Ucec
RB1_S780(P06400)	Brca; Ccrcc; Gbm; Hnscc; Lscc; Ov; Pdac
RB1_S788(P06400)	Ccrcc; Coad; Gbm; Hnscc; Ov; Pdac; Ucec
RB1_S795(P06400)	Brca; Ccrcc; Coad; Gbm; Hnscc; Lscc; Luad; Pdac; Ucec
RB1_S807(P06400)	Brca; Ccrcc; Coad; Gbm; Hnscc; Lscc; Luad; Ov; Pdac; Ucec
RB1_S811(P06400)	Coad; Ucec
RB1_T252(P06400)	Ccrcc; Coad; Gbm; Hnscc; Pdac; Ucec
RB1_T356(P06400)	Brca; Ccrcc; Coad; Gbm; Hnscc; Lscc; Luad; Ov; Pdac; Ucec
RB1_T373(P06400)	Brca; Ccrcc; Coad; Gbm; Hnscc; Lscc; Luad; Ov; Pdac; Ucec
RB1_T821(P06400)	Brca; Ccrcc; Coad; Gbm; Hnscc; Lscc; Luad; Ov; Pdac; Ucec
RB1_T826(P06400)	Brca; Ccrcc; Coad; Hnscc; Lscc; Luad; Ov; Pdac; Ucec
RBBP8_S327(Q99708)	Brca; Ccrcc; Coad; Gbm; Hnscc; Lscc; Luad; Ov; Pdac; Ucec
RBL1_S650(P28749)	Brca; Ccrcc; Coad; Gbm; Hnscc; Lscc; Luad; Ov; Pdac; Ucec
RBL1_S964(P28749)	Ccrcc; Coad; Gbm; Hnscc; Ucec
RBL1_T369(P28749)	Brca; Gbm; Hnscc; Lscc; Luad; Ov
RBL2_S1035(Q08999)	Ccrcc; Gbm; Hnscc; Lscc; Ov; Pdac
RBL2_S1068(Q08999)	Ccrcc; Hnscc; Lscc; Luad; Pdac
RBL2_S1080(Q08999)	Brca; Ccrcc; Hnscc; Lscc; Luad; Pdac
RBL2_S1112(Q08999)	Brca; Ccrcc; Coad; Gbm; Hnscc; Lscc; Luad; Ov; Pdac; Ucec
RBL2_S413(Q08999)	Brca; Ccrcc; Coad; Gbm; Hnscc; Lscc; Luad; Ov; Pdac; Ucec
RBL2_S639(Q08999)	Brca; Ccrcc; Coad; Gbm; Hnscc; Lscc; Luad; Ov; Pdac; Ucec
RBL2_S662(Q08999)	Brca; Ccrcc; Coad; Gbm; Hnscc; Lscc; Luad; Ov; Pdac; Ucec
RBL2_S672(Q08999)	Brca; Ccrcc; Coad; Gbm; Hnscc; Lscc; Luad; Ov; Pdac; Ucec
RBL2_S688(Q08999)	Brca; Ccrcc; Gbm; Hnscc; Luad; Pdac
RBL2_S952(Q08999)	Brca; Ccrcc; Coad; Gbm; Hnscc; Lscc; Luad; Ov; Pdac; Ucec
RBL2_T401(Q08999)	Brca; Coad; Gbm; Hnscc; Lscc; Luad; Ov; Pdac; Ucec
RBL2_T417(Q08999)	Ccrcc; Coad; Ov; Ucec
RBL2_T642(Q08999)	Brca; Ccrcc; Gbm; Hnscc; Lscc; Luad; Ov; Pdac
RBM17_S222(Q96I25)	Brca; Ccrcc; Coad; Gbm; Hnscc; Lscc; Ov; Pdac; Ucec
RBM17_S266(Q96I25)	Brca; Ccrcc; Gbm; Hnscc; Luad
RBM39_Y95(Q14498)	Ccrcc; Coad; Gbm; Hnscc; Lscc; Luad; Ov; Pdac; Ucec
RBM39_Y99(Q14498)	Coad; Ucec
RBSN_S215(Q9H1K0)	Gbm; Ov
RCAN1_S163(P53805)	Brca; Ccrcc; Hnscc; Lscc; Luad; Ov; Pdac
RCAN1_S167(P53805)	Brca; Ccrcc; Hnscc; Lscc; Luad; Ov; Pdac
RCC1_S11(P18754)	Brca; Ccrcc; Coad; Gbm; Hnscc; Lscc; Luad; Ov; Pdac; Ucec
RCSD1_S179(Q6JBY9)	Brca; Ccrcc; Coad; Gbm; Hnscc; Lscc; Luad; Ov; Pdac; Ucec
RCSD1_S216(Q6JBY9)	Brca; Ccrcc; Coad; Gbm; Hnscc; Lscc; Luad; Ov; Pdac; Ucec
RCSD1_S244(Q6JBY9)	Coad; Ucec
RCSD1_S68(Q6JBY9)	Ccrcc; Coad; Gbm; Hnscc; Lscc; Luad; Ov; Pdac; Ucec
RCSD1_S83(Q6JBY9)	Brca; Ccrcc; Hnscc; Lscc; Luad; Ov; Pdac
RECQL4_S251(O94761)	Brca; Ccrcc; Coad; Gbm; Hnscc; Lscc; Luad; Ov; Pdac; Ucec
REM1_S18(O75628)	Brca; Ccrcc; Coad; Gbm; Hnscc; Lscc; Luad; Ov; Pdac; Ucec
REPS2_S463(Q8NFH8)	Brca; Ccrcc; Gbm; Lscc; Pdac
RETREG1_S151(Q9H6L5)	Ccrcc; Gbm; Hnscc; Lscc; Luad; Pdac
RET_S696(P07949)	Brca; Gbm; Ov
RFC1_T506(P35251)	Brca; Ccrcc; Gbm; Hnscc; Lscc; Luad; Pdac
RGCC_T111(Q9H4X1)	Brca; Gbm; Pdac
RICTOR_T1135(Q6R327)	Ccrcc; Coad; Gbm; Hnscc; Ov; Pdac; Ucec
RIN1_S292(Q13671)	Ccrcc; Coad; Gbm; Hnscc; Luad; Ov; Pdac; Ucec
RIN1_S351(Q13671)	Brca; Ccrcc; Coad; Gbm; Hnscc; Lscc; Luad; Ov; Pdac; Ucec
RIOK2_S335(Q9BVS4)	Ccrcc; Coad; Ov; Pdac; Ucec
RIOK2_S380(Q9BVS4)	Brca; Ccrcc; Coad; Gbm; Hnscc; Lscc; Luad; Ov; Pdac; Ucec
RIPK2_S176(O43353)	Hnscc; Lscc; Luad; Pdac
RNMT_T77(O43148)	Brca; Gbm; Hnscc; Lscc; Luad; Pdac
RORA_T183(P35398)	Ccrcc; Hnscc
RPA1_S135(P27694)	Gbm; Hnscc; Luad; Pdac
RPA2_S23(P15927)	Hnscc; Lscc; Luad; Ov
RPL12_S38(P30050)	Brca; Ccrcc; Gbm; Hnscc; Lscc; Luad; Ov; Pdac
RPLP2_S102(P05387)	Brca; Ccrcc; Hnscc; Lscc; Luad; Pdac
RPLP2_S105(P05387)	Brca; Ccrcc; Hnscc; Lscc; Luad; Pdac
RPS15_T136(P62841)	Brca; Ccrcc; Gbm
RPS3_S209(P23396)	Gbm; Pdac
RPS3_T221(P23396)	Brca; Ccrcc; Gbm; Hnscc; Lscc; Luad; Ov; Pdac
RPS6KA1_S221(Q15418)	Brca; Gbm; Lscc; Ov
RPS6KA1_S363(Q15418)	Brca; Ccrcc; Gbm; Hnscc; Lscc; Luad; Ov; Pdac
RPS6KA1_S380(Q15418)	Brca; Ccrcc; Gbm; Hnscc; Lscc; Luad; Ov; Pdac
RPS6KA1_T573(Q15418)	Brca; Lscc; Ov
RPS6KA3_S19(P51812)	Brca; Ccrcc; Gbm; Hnscc; Luad; Pdac
RPS6KA3_S227(P51812)	Brca; Ccrcc; Hnscc; Lscc; Pdac
RPS6KA3_S369(P51812)	Brca; Ccrcc; Coad; Gbm; Hnscc; Lscc; Luad; Ov; Pdac; Ucec
RPS6KA3_S386(P51812)	Brca; Ccrcc; Coad; Gbm; Hnscc; Lscc; Luad; Pdac; Ucec
RPS6KA3_T577(P51812)	Ccrcc; Hnscc; Luad; Ov; Pdac
RPS6KA4_S196(O75676)	Ccrcc; Gbm; Hnscc; Lscc; Luad; Pdac
RPS6KA4_S343(O75676)	Ccrcc; Coad; Gbm; Hnscc; Luad; Ov; Pdac; Ucec
RPS6KA4_S347(O75676)	Brca; Ccrcc; Coad; Gbm; Hnscc; Lscc; Luad; Ov; Pdac; Ucec
RPS6KA4_S360(O75676)	Ccrcc; Gbm; Hnscc; Lscc; Luad; Pdac
RPS6KA5_S212(O75582)	Brca; Ccrcc; Coad; Gbm; Hnscc; Lscc; Luad; Ov; Pdac; Ucec
RPS6KA5_S360(O75582)	Brca; Ccrcc; Coad; Gbm; Hnscc; Luad; Ov; Ucec
RPS6KA5_S376(O75582)	Brca; Ccrcc; Coad; Gbm; Hnscc; Luad; Ov; Pdac; Ucec
RPS6KA5_S750(O75582)	Gbm; Luad
RPS6KA5_T700(O75582)	Ccrcc; Coad; Gbm; Hnscc; Ov; Ucec
RPS6KB1_S394(P23443)	Brca; Ccrcc; Gbm; Hnscc
RPS6KB1_S403(P23443)	Ccrcc; Hnscc
RPS6KB1_S441(P23443)	Brca; Ccrcc; Coad; Hnscc; Pdac; Ucec
RPS6KB1_S447(P23443)	Brca; Ccrcc; Coad; Gbm; Hnscc; Lscc; Luad; Ov; Ucec
RPS6KB1_T390(P23443)	Ccrcc; Hnscc
RPS6KB1_T412(P23443)	Ccrcc; Gbm; Hnscc
RPS6KB1_T444(P23443)	Ccrcc; Coad; Luad; Ucec
RPS6KB2_S370(Q9UBS0)	Ccrcc; Coad; Hnscc; Ucec
RPS6_S235(P62753)	Coad; Hnscc; Pdac; Ucec
RPS6_S236(P62753)	Brca; Coad; Hnscc; Ov; Pdac; Ucec
RPS6_S240(P62753)	Brca; Ccrcc; Coad; Gbm; Hnscc; Lscc; Luad; Ov; Pdac; Ucec
RPS6_S242(P62753)	Coad; Ucec
RPS6_S244(P62753)	Coad; Ucec
RPTOR_S696(Q8N122)	Brca; Ccrcc; Gbm; Hnscc; Lscc; Luad; Ov; Pdac
RPTOR_S719(Q8N122)	Ccrcc; Coad; Gbm; Hnscc; Lscc; Luad; Ov; Pdac; Ucec
RPTOR_S721(Q8N122)	Brca; Ccrcc; Gbm; Hnscc; Lscc; Luad; Ov; Pdac
RPTOR_S722(Q8N122)	Coad; Gbm; Hnscc; Ov; Pdac; Ucec
RPTOR_S859(Q8N122)	Brca; Ccrcc; Coad; Gbm; Hnscc; Lscc; Luad; Pdac; Ucec
RPTOR_S863(Q8N122)	Brca; Ccrcc; Coad; Gbm; Hnscc; Lscc; Luad; Ov; Pdac; Ucec
RPTOR_T706(Q8N122)	Brca; Ccrcc; Gbm; Hnscc; Lscc; Luad; Ov; Pdac
RRAD_S273(P55042)	Gbm; Hnscc; Luad; Pdac
RRAS_S201(P10301)	Ccrcc; Coad; Gbm; Lscc; Luad; Ov; Pdac; Ucec
RRM2_S20(P31350)	Brca; Ccrcc; Gbm; Hnscc; Lscc; Luad; Ov; Pdac
RRM2_T33(P31350)	Brca; Hnscc; Ov; Pdac
RRN3_S170(Q9NYV6)	Coad; Ucec
RRN3_S172(Q9NYV6)	Ccrcc; Coad; Hnscc; Luad; Pdac; Ucec
RRN3_S44(Q9NYV6)	Brca; Ccrcc; Gbm; Hnscc; Lscc; Luad; Ov; Pdac
RSF1_S1359(Q96T23)	Brca; Ccrcc; Coad; Gbm; Hnscc; Luad; Ov; Pdac; Ucec
RSPH3_T243(Q86UC2)	Gbm; Hnscc; Lscc; Luad; Ov
RTKN_S448(Q9BST9)	Brca; Ccrcc; Hnscc; Lscc
RTN4_S107(Q9NQC3)	Brca; Ccrcc; Coad; Gbm; Hnscc; Lscc; Luad; Ov; Pdac; Ucec
RUNX1_S21(Q01196)	Brca; Ccrcc; Gbm; Hnscc; Lscc; Luad; Ov; Pdac
RUNX1_S249(Q01196)	Ccrcc; Gbm; Hnscc; Pdac
RUNX1_S276(Q01196)	Coad; Gbm; Ov; Pdac; Ucec
RUNX2_S294(Q13950)	Gbm; Hnscc; Ov
RXRA_S260(P19793)	Brca; Gbm; Hnscc; Lscc; Luad; Ov; Pdac
SAMHD1_T592(Q9Y3Z3)	Brca; Ccrcc; Coad; Gbm; Hnscc; Lscc; Luad; Ov; Pdac; Ucec
SARM1_S548(Q6SZW1)	Ccrcc; Coad; Gbm; Hnscc; Lscc; Ov; Pdac; Ucec
SCNN1B_T615(P51168)	Ccrcc; Coad; Hnscc; Lscc; Luad; Ucec
SCRIB_S1445(Q14160)	Coad; Lscc; Ov; Ucec
SCRIB_S1448(Q14160)	Ccrcc; Coad; Gbm; Hnscc; Lscc; Luad; Ov; Pdac; Ucec
SCRIB_S853(Q14160)	Ccrcc; Coad; Gbm; Hnscc; Lscc; Luad; Ov; Pdac; Ucec
SDC2_S187(P34741)	Ccrcc; Coad; Gbm; Hnscc; Lscc; Luad; Ov; Pdac; Ucec
SDC2_S188(P34741)	Ccrcc; Gbm; Hnscc; Pdac
SERINC3_S383(Q13530)	Gbm; Hnscc; Luad
SETMAR_S508(Q53H47)	Brca; Ccrcc; Coad; Gbm; Lscc; Luad; Ov; Pdac; Ucec
SF1_S20(Q15637)	Brca; Gbm; Lscc; Luad; Pdac
SF1_S80(Q15637)	Ccrcc; Ov; Pdac
SF1_S82(Q15637)	Brca; Ccrcc; Gbm; Hnscc; Lscc; Luad; Ov; Pdac
SF3B1_T244(O75533)	Brca; Ccrcc; Coad; Gbm; Hnscc; Lscc; Luad; Ov; Pdac; Ucec
SF3B1_T248(O75533)	Brca; Ccrcc; Coad; Gbm; Hnscc; Lscc; Luad; Ov; Pdac; Ucec
SF3B1_T313(O75533)	Brca; Ccrcc; Coad; Gbm; Hnscc; Lscc; Luad; Ov; Pdac; Ucec
SF3B1_T434(O75533)	Gbm; Lscc; Ov
SFPQ_T687(P23246)	Brca; Ccrcc; Coad; Gbm; Hnscc; Lscc; Luad; Ov; Pdac; Ucec
SH3BP5_S421(O60239)	Ccrcc; Gbm; Lscc; Luad; Ov
SH3PXD2B_Y508(A1X283)	Gbm; Pdac
SH3RF1_S304(Q7Z6J0)	Brca; Ccrcc; Coad; Gbm; Hnscc; Pdac; Ucec
SHC1_S139(P29353)	Brca; Ccrcc; Coad; Gbm; Hnscc; Lscc; Luad; Ov; Pdac; Ucec
SHC1_Y349(P29353)	Coad; Ucec
SHC1_Y350(P29353)	Coad; Ucec
SHC1_Y427(P29353)	Brca; Ccrcc; Gbm; Hnscc; Lscc; Luad; Ov; Pdac
SHCBP1_S634(Q8NEM2)	Ccrcc; Hnscc
SIK2_S343(Q9H0K1)	Brca; Ccrcc; Coad; Gbm; Hnscc; Lscc; Luad; Ov; Pdac; Ucec
SIK3_T221(Q9Y2K2)	Brca; Ccrcc; Gbm; Hnscc; Lscc; Luad; Ov; Pdac
SIKE1_S198(Q9BRV8)	Gbm; Luad
SIRT1_S27(Q96EB6)	Brca; Ccrcc; Coad; Gbm; Hnscc; Ov; Pdac; Ucec
SIRT1_S47(Q96EB6)	Brca; Ccrcc; Coad; Gbm; Hnscc; Lscc; Luad; Ov; Pdac; Ucec
SIRT1_S615(Q96EB6)	Brca; Coad; Gbm; Ov; Pdac; Ucec
SIRT1_T530(Q96EB6)	Ccrcc; Ov
SIRT2_S368(Q8IXJ6)	Brca; Ccrcc; Coad; Gbm; Hnscc; Lscc; Luad; Ov; Pdac; Ucec
SIRT6_S338(Q8N6T7)	Brca; Ccrcc; Gbm; Hnscc; Lscc; Luad; Ov; Pdac
SKA3_T360(Q8IX90)	Gbm; Hnscc
SKI_S383(P12755)	Brca; Ccrcc; Coad; Gbm; Hnscc; Lscc; Luad; Ov; Pdac; Ucec
SKP2_S64(Q13309)	Ccrcc; Coad; Gbm; Hnscc; Lscc; Luad; Ov; Pdac; Ucec
SLAMF1_Y281(Q13291)	Brca; Lscc; Luad; Pdac
SLBP_T62(Q14493)	Brca; Hnscc; Ov
SLC12A2_S77(P55011)	Brca; Ccrcc; Coad; Gbm; Hnscc; Lscc; Luad; Ov; Pdac; Ucec
SLC12A2_T212(P55011)	Hnscc; Ov
SLC12A6_S96(Q9UHW9)	Gbm; Hnscc; Lscc; Pdac
SLC12A6_T1048(Q9UHW9)	Ccrcc; Coad; Gbm; Hnscc; Lscc; Ov; Pdac; Ucec
SLC4A1_Y359(P02730)	Ccrcc; Coad; Gbm; Ov; Ucec
SLC7A11_S26(Q9UPY5)	Ccrcc; Coad; Gbm; Hnscc; Lscc; Ov; Pdac; Ucec
SLC8B1_S258(Q6J4K2)	Hnscc; Ov; Pdac
SLC9A1_S703(P19634)	Brca; Ccrcc; Coad; Gbm; Hnscc; Lscc; Luad; Ov; Pdac; Ucec
SLC9A1_S723(P19634)	Ccrcc; Coad; Gbm; Hnscc; Ov; Pdac; Ucec
SLC9A1_S726(P19634)	Brca; Coad; Gbm; Hnscc; Lscc; Luad; Pdac; Ucec
SLC9A1_S729(P19634)	Coad; Gbm; Pdac; Ucec
SLC9A3_S555(P48764)	Ccrcc; Pdac
SLC9A3_S563(P48764)	Ccrcc; Hnscc; Pdac
SLK_S347(Q9H2G2)	Brca; Ccrcc; Coad; Gbm; Hnscc; Lscc; Luad; Ov; Pdac; Ucec
SLK_S348(Q9H2G2)	Ccrcc; Coad; Gbm; Hnscc; Ov; Pdac; Ucec
SMAD2_T8(Q15796)	Brca; Ccrcc; Hnscc; Lscc; Luad
SMAD3_T8(P84022)	Brca; Ccrcc; Hnscc; Lscc; Luad
SMC1A_S957(Q14683)	Ccrcc; Coad; Gbm; Hnscc; Ov; Pdac; Ucec
SMC3_S1067(Q9UQE7)	Brca; Ccrcc; Coad; Gbm; Hnscc; Lscc; Luad; Ov; Pdac; Ucec
SMC3_S1083(Q9UQE7)	Brca; Ccrcc; Gbm; Hnscc; Lscc; Luad; Ov; Pdac
SNAI2_S104(O43623)	Hnscc; Lscc; Pdac
SNAP23_S161(O00161)	Brca; Ccrcc; Coad; Gbm; Hnscc; Lscc; Luad; Ov; Pdac; Ucec
SNAP23_T24(O00161)	Gbm; Ov
SNCA_Y136(P37840)	Ccrcc; Hnscc
SNCG_S124(O76070)	Brca; Ccrcc; Hnscc; Lscc; Luad; Pdac
SNTA1_S193(Q13424)	Ccrcc; Coad; Gbm; Ucec
SNTA1_S201(Q13424)	Ccrcc; Coad; Gbm; Hnscc; Ov; Pdac; Ucec
SOD1_S99(P00441)	Ccrcc; Gbm; Hnscc; Lscc; Pdac
SORBS3_S530(O60504)	Ccrcc; Coad; Gbm; Hnscc; Lscc; Ov; Pdac; Ucec
SORT1_S793(Q99523)	Brca; Ccrcc; Gbm; Hnscc; Lscc; Luad; Ov; Pdac
SORT1_S825(Q99523)	Brca; Ccrcc; Gbm; Hnscc; Lscc; Luad; Pdac
SOS1_S1167(Q07889)	Brca; Ccrcc; Gbm; Hnscc; Lscc; Luad; Ov; Pdac
SOS1_S1178(Q07889)	Ccrcc; Gbm; Hnscc; Lscc; Luad; Ov; Pdac
SOX2_S251(P48431)	Gbm; Hnscc; Ov
SOX2_S37(P48431)	Gbm; Hnscc; Lscc
SOX8_S327(P57073)	Gbm; Hnscc
SOX9_S199(P48436)	Brca; Coad; Gbm; Hnscc; Lscc; Ov; Pdac; Ucec
SP1_S59(P08047)	Brca; Coad; Gbm; Hnscc; Lscc; Luad; Ov; Pdac; Ucec
SP3_S73(Q02447)	Brca; Ccrcc; Coad; Gbm; Hnscc; Lscc; Luad; Pdac; Ucec
SPHK2_S387(Q9NRA0)	Brca; Ccrcc; Coad; Gbm; Hnscc; Lscc; Luad; Ov; Pdac; Ucec
SPIN1_S124(Q9Y657)	Brca; Ccrcc; Gbm; Hnscc; Lscc; Ov; Pdac
SPRY2_S112(O43597)	Gbm; Hnscc; Luad; Pdac
SPR_S213(P35270)	Brca; Ccrcc; Gbm; Luad; Pdac
SPTBN1_T2159(Q01082)	Ccrcc; Coad; Gbm; Pdac; Ucec
SQSTM1_S272(Q13501)	Brca; Ccrcc; Coad; Gbm; Hnscc; Lscc; Luad; Ov; Pdac; Ucec
SQSTM1_T269(Q13501)	Brca; Ccrcc; Coad; Gbm; Hnscc; Lscc; Luad; Ov; Pdac; Ucec
SRC_S17(P12931)	Brca; Ccrcc; Coad; Gbm; Hnscc; Lscc; Luad; Ov; Pdac; Ucec
SRC_S70(P12931)	Brca; Ccrcc; Hnscc; Lscc; Luad
SRC_S75(P12931)	Brca; Ccrcc; Gbm; Hnscc; Lscc; Luad; Ov; Pdac
SRC_Y419(P12931)	Brca; Ccrcc; Lscc; Luad; Pdac
SREBF1_T426(P36956)	Ccrcc; Hnscc; Pdac
SRF_S103(P11831)	Brca; Coad; Gbm; Ov; Pdac; Ucec
SRPK1_S309(Q96SB4)	Coad; Ucec
SRPK1_S33(Q96SB4)	Coad; Ucec
SRPK1_T326(Q96SB4)	Hnscc; Pdac
SRPK2_S494(P78362)	Brca; Ccrcc; Gbm; Hnscc; Lscc; Ov; Pdac
SRPK2_S497(P78362)	Ccrcc; Gbm; Hnscc; Lscc; Luad; Ov; Pdac
SRSF1_S119(Q07955)	Ccrcc; Hnscc; Lscc; Pdac
SRSF1_S238(Q07955)	Coad; Hnscc; Pdac; Ucec
SRSF5_S86(Q13243)	Brca; Ccrcc; Gbm; Hnscc; Lscc; Luad
SSB_S366(P05455)	Ccrcc; Coad; Gbm; Hnscc; Lscc; Luad; Ov; Pdac; Ucec
SSH1_S937(Q8WYL5)	Ccrcc; Coad; Hnscc; Ov; Pdac; Ucec
SSH1_S978(Q8WYL5)	Brca; Ccrcc; Lscc; Luad
SSRP1_S657(Q08945)	Coad; Gbm; Lscc; Luad; Ov; Pdac; Ucec
STAMBP_S243(O95630)	Ccrcc; Ov
STAMBP_S245(O95630)	Lscc; Luad
STAMBP_S247(O95630)	Brca; Ccrcc; Gbm; Hnscc; Lscc; Ov; Pdac
STAMBP_S48(O95630)	Brca; Ccrcc; Lscc; Luad
STAP2_Y250(Q9UGK3)	Ccrcc; Coad; Hnscc; Lscc; Luad; Pdac; Ucec
STARD10_S284(Q9Y365)	Brca; Ccrcc; Lscc; Luad; Pdac
STAT1_S727(P42224)	Brca; Ccrcc; Coad; Gbm; Hnscc; Lscc; Luad; Ov; Pdac; Ucec
STAT3_S727(P40763)	Brca; Ccrcc; Coad; Gbm; Hnscc; Lscc; Luad; Ov; Pdac; Ucec
STAT3_Y705(P40763)	Brca; Ccrcc; Coad; Gbm; Hnscc; Lscc; Luad; Ov; Pdac; Ucec
STAT5A_S780(P42229)	Brca; Ccrcc; Coad; Gbm; Hnscc; Lscc; Luad; Ov; Pdac; Ucec
STAT5A_Y694(P42229)	Brca; Hnscc; Lscc; Luad; Ov; Pdac
STAT5B_Y699(P51692)	Ccrcc; Ov
STAT6_Y641(P42226)	Hnscc; Lscc; Luad
STIM1_S257(Q13586)	Brca; Ccrcc; Coad; Gbm; Hnscc; Lscc; Luad; Ov; Pdac; Ucec
STIM1_S575(Q13586)	Brca; Ccrcc; Gbm; Hnscc; Lscc; Luad; Ov; Pdac
STIM1_S668(Q13586)	Brca; Gbm; Hnscc; Lscc; Ov; Pdac
STIP1_T332(P31948)	Ccrcc; Gbm
STK24_T190(Q9Y6E0)	Brca; Ccrcc; Hnscc; Ov
STK38L_S282(Q9Y2H1)	Ccrcc; Hnscc
STK38_S281(Q15208)	Ccrcc; Hnscc; Pdac
STK39_S371(Q9UEW8)	Brca; Ccrcc; Coad; Gbm; Hnscc; Lscc; Luad; Ov; Pdac; Ucec
STK39_T231(Q9UEW8)	Lscc; Luad
STK3_S15(Q13188)	Brca; Ccrcc; Gbm; Hnscc; Lscc; Luad; Ov; Pdac
STK3_S316(Q13188)	Brca; Ccrcc; Gbm; Hnscc; Lscc; Luad; Ov; Pdac
STK3_T384(Q13188)	Brca; Ccrcc; Gbm; Hnscc; Lscc; Luad; Ov; Pdac
STMN1_S16(P16949)	Brca; Ccrcc; Coad; Gbm; Hnscc; Lscc; Luad; Ov; Pdac; Ucec
STMN1_S25(P16949)	Brca; Ccrcc; Coad; Gbm; Hnscc; Lscc; Luad; Ov; Pdac; Ucec
STMN1_S38(P16949)	Brca; Ccrcc; Coad; Gbm; Hnscc; Lscc; Luad; Ov; Pdac; Ucec
STMN1_S63(P16949)	Brca; Ccrcc; Coad; Gbm; Hnscc; Lscc; Luad; Ov; Pdac; Ucec
STMN2_S62(Q93045)	Gbm; Hnscc; Pdac
STMN2_S97(Q93045)	Gbm; Pdac
STMN3_S68(Q9NZ72)	Brca; Gbm
STX1A_S14(Q16623)	Brca; Coad; Gbm; Hnscc; Luad; Ov; Pdac; Ucec
SUFU_S342(Q9UMX1)	Ccrcc; Coad; Gbm; Hnscc; Pdac; Ucec
SUFU_S346(Q9UMX1)	Brca; Ccrcc; Coad; Gbm; Hnscc; Lscc; Luad; Ov; Pdac; Ucec
SUGT1_S331(Q9Y2Z0)	Brca; Ccrcc; Gbm; Hnscc; Luad
SUN1_S138(O94901)	Brca; Ccrcc; Coad; Gbm; Hnscc; Lscc; Luad; Ov; Pdac; Ucec
SUN1_S48(O94901)	Ccrcc; Gbm; Hnscc; Lscc; Luad; Ov; Pdac
[truncated: 279 more rows]
